# Supplementary material for: Transcriptomic characterization of the molecular mechanisms induced by RGMa during skeletal muscle nuclei accretion and hypertrophy
Source: BMC Genomics. 2022 Mar 7;23:188. doi: 10.1186/s12864-022-08396-w (PMC8902710; doi:10.1186/s12864-022-08396-w)
Supplement: Supplementary file 1 — Additional file1: Supplementary file 1. Differentially expressed transcripts modulated by RGMa treatment during the differentiation of C2C12 cells. [file 12864_2022_8396_MOESM1_ESM.xlsx]

## Sheet: all transcripts (FC)-SupTable1
Supplementary file 1. Differentially expressed transcripts modulated by RGMa treatment during the differentiation of C2C12 cells.
Ensembl Transcript	Ensembl Gene	OTT Gene	OTT Transcript	Trancript name	Gene name	Transcript length (bp)	Type	baseMean(control)	baseMean(treated)	Fold Change	log2(Fold Change)	lfcSE	stat	pvalue	padj
ENSMUST00000212100.1	ENSMUSG00000034312.14	OTTMUSG00000029729.5	OTTMUST00000090068.3	Iqsec1-210	Iqsec1	3500	protein_coding	0.0919613	56.7948	617.594	9.27052	1.31605	7.04419	1.87e-12	9.89e-10
ENSMUST00000183148.7	ENSMUSG00000069601.14	OTTMUSG00000043361.8	OTTMUST00000113795.1	Ank3-239	Ank3	7404	protein_coding	0.0919625	54.4453	592.038	9.20955	1.28934	7.14285	9.14e-13	4.96e-10
ENSMUST00000163483.1	ENSMUSG00000020149.17	OTTMUSG00000005223.1	-	Rab1a-206	Rab1a	2657	protein_coding	0.091985	52.0789	566.168	9.14509	1.42933	6.39818	1.57e-10	5.6e-08
ENSMUST00000182155.7	ENSMUSG00000069601.14	OTTMUSG00000043361.8	OTTMUST00000113793.1	Ank3-210	Ank3	6375	protein_coding	0.0920023	124.048	1348.31	10.3969	1.21724	8.54141	1.33e-17	2.43e-14
ENSMUST00000182593.7	ENSMUSG00000040225.15	OTTMUSG00000043447.13	OTTMUST00000113986.2	Prrc2c-209	Prrc2c	9022	protein_coding	0.0920362	214.686	2332.63	11.1877	1.19537	9.35919	8.04e-21	2.13e-17
ENSMUST00000097864.8	ENSMUSG00000028580.15	OTTMUSG00000009596.3	OTTMUST00000022040.1	Pum1-203	Pum1	4017	protein_coding	0.092056	76.4289	830.243	9.69739	1.29228	7.50412	6.18e-14	4.61e-11
ENSMUST00000155282.8	ENSMUSG00000034593.16	OTTMUSG00000016492.8	OTTMUST00000042678.3	Myo5a-214	Myo5a	6372	protein_coding	0.0920565	84.5183	918.113	9.84253	1.35936	7.24058	4.47e-13	2.66e-10
ENSMUST00000212451.1	ENSMUSG00000031858.16	OTTMUSG00000062224.1	OTTMUST00000151817.1	Mau2-206	Mau2	1931	protein_coding	0.0920609	73.9633	803.417	9.65001	1.34528	7.17326	7.32e-13	4.16e-10
ENSMUST00000075836.11	ENSMUSG00000028556.15	OTTMUSG00000008703.5	OTTMUST00000019765.2	Dock7-202	Dock7	6704	protein_coding	0.0920611	233.17	2532.77	11.3065	1.32767	8.51606	1.65e-17	2.81e-14
ENSMUST00000217647.1	ENSMUSG00000034007.10	OTTMUSG00000063109.1	OTTMUST00000153602.1	Scaper-205	Scaper	4370	protein_coding	0.0920688	73.0359	793.276	9.63168	1.23294	7.81194	5.63e-15	5.17e-12
ENSMUST00000160260.8	ENSMUSG00000026565.18	OTTMUSG00000034833.8	OTTMUST00000088539.3	Pou2f1-208	Pou2f1	13022	protein_coding	0.0920713	343.535	3731.19	11.8654	1.18691	9.99691	1.57e-23	1.25e-19
ENSMUST00000174817.7	ENSMUSG00000020661.15	OTTMUSG00000037610.8	OTTMUST00000097006.1	Dnmt3a-218	Dnmt3a	8737	protein_coding	0.0920753	48.4464	526.16	9.03936	3.90766	2.31324	0.0207094	0.126393
ENSMUST00000167084.8	ENSMUSG00000023079.14	OTTMUSG00000055742.3	-	Gtf2ird1-208	Gtf2ird1	3283	protein_coding	0.0920804	78.3075	850.425	9.73204	3.90732	2.49072	0.0127484	0.0944742
ENSMUST00000018645.12	ENSMUSG00000018501.17	OTTMUSG00000005855.7	OTTMUST00000013021.1	Ncor1-201	Ncor1	9037	protein_coding	0.0920816	150.96	1639.42	10.679	3.90705	2.73326	0.00627113	0.0610293
ENSMUST00000209068.1	ENSMUSG00000039361.11	OTTMUSG00000059751.2	OTTMUST00000146467.1	Picalm-215	Picalm	3511	protein_coding	0.0920829	77.7057	843.867	9.72087	3.90732	2.48786	0.0128514	0.0949134
ENSMUST00000021662.11	ENSMUSG00000021236.16	OTTMUSG00000027582.1	-	Entpd5-201	Entpd5	4931	protein_coding	0.0920829	55.7889	605.855	9.24283	3.90754	2.36538	0.0180115	0.116647
ENSMUST00000102754.10	ENSMUSG00000026991.20	OTTMUSG00000012706.4	OTTMUST00000030307.1	Pkp4-202	Pkp4	4614	protein_coding	0.0920833	76.9979	836.176	9.70766	3.90733	2.48448	0.0129742	0.095436
ENSMUST00000119149.7	ENSMUSG00000078880.10	OTTMUSG00000016254.2	OTTMUST00000038972.1	Gm14308-203	Gm14308	1458	protein_coding	0.0920851	73.0213	792.976	9.63113	3.90736	2.46487	0.0137062	0.0981868
ENSMUST00000051873.14	ENSMUSG00000025648.18	OTTMUSG00000027454.9	OTTMUST00000067934.2	Pfkfb4-201	Pfkfb4	3316	protein_coding	0.0920859	46.8309	508.556	8.99026	3.90769	2.30066	0.0214109	0.129208
ENSMUST00000056508.11	ENSMUSG00000004319.15	OTTMUSG00000022342.2	OTTMUST00000053284.1	Clcn3-202	Clcn3	5684	protein_coding	0.0920869	62.2999	676.534	9.40202	3.90746	2.40617	0.0161207	0.108725
ENSMUST00000088200.12	ENSMUSG00000044217.17	OTTMUSG00000071102.1	-	Aqp5-201	Aqp5	1376	protein_coding	0.0920883	54.2207	588.79	9.20161	3.90756	2.35482	0.0185317	0.118741
ENSMUST00000106643.7	ENSMUSG00000030770.15	OTTMUSG00000024812.3	OTTMUST00000061109.1	Parva-203	Parva	2222	protein_coding	0.092103	85.3837	927.045	9.8565	1.29291	7.62352	2.47e-14	2.1e-11
ENSMUST00000040711.14	ENSMUSG00000049134.15	OTTMUSG00000036778.4	OTTMUST00000094389.2	Nrap-201	Nrap	5334	protein_coding	0.0921292	95.2762	1034.16	10.0142	1.2254	8.17219	3.03e-16	3.61e-13
ENSMUST00000039892.8	ENSMUSG00000039201.9	OTTMUSG00000018118.3	OTTMUST00000043740.2	Tbc1d25-201	Tbc1d25	2648	protein_coding	0.0921567	56.1713	609.519	9.25153	1.36582	6.7736	1.26e-11	5.45e-09
ENSMUST00000230614.1	ENSMUSG00000049076.11	OTTMUSG00000071317.2	OTTMUST00000172676.1	Acap2-203	Acap2	3414	protein_coding	0.0921706	48.7807	529.244	9.04779	1.29661	6.97804	2.99e-12	1.49e-09
ENSMUST00000205765.1	ENSMUSG00000022521.10	OTTMUSG00000048175.5	OTTMUST00000143287.1	Crebbp-205	Crebbp	7749	protein_coding	0.829085	78.4135	94.5784	6.56344	0.908078	7.22784	4.91e-13	2.86e-10
ENSMUST00000224799.1	ENSMUSG00000024533.16	OTTMUSG00000068456.2	OTTMUST00000165495.1	Spire1-207	Spire1	2059	protein_coding	1.32333	70.7817	53.4877	5.74113	0.913181	6.28696	3.24e-10	1.06e-07
ENSMUST00000171937.1	ENSMUSG00000058230.12	OTTMUSG00000048052.2	-	Arhgap35-202	Arhgap35	6251	protein_coding	2.73129	268.607	98.3445	6.61977	1.98763	3.33049	0.000866932	0.0169693
ENSMUST00000194877.5	ENSMUSG00000037461.10	OTTMUSG00000051636.5	OTTMUST00000130339.3	Ints7-206	Ints7	3069	nonsense_mediated_decay	3.1825	68.3323	21.4713	4.42433	1.36807	3.23399	0.00122072	0.0210088
ENSMUST00000098816.9	ENSMUSG00000031596.15	OTTMUSG00000061152.1	OTTMUST00000078364.1	Slc7a2-202	Slc7a2	3677	protein_coding	3.23081	72.0267	22.2937	4.47857	1.02505	4.36911	1.25e-05	0.000870168
ENSMUST00000114252.7	ENSMUSG00000024330.16	OTTMUSG00000022512.4	-	Col11a2-202	Col11a2	5620	protein_coding	3.84719	51.6366	13.4219	3.74652	1.4381	2.60519	0.00918241	0.077429
ENSMUST00000164334.7	ENSMUSG00000000631.20	OTTMUSG00000000073.14	OTTMUST00000090553.2	Myo18a-220	Myo18a	5381	protein_coding	4.03325	118.432	29.364	4.87598	2.10364	2.31788	0.0204561	0.125574
ENSMUST00000111714.7	ENSMUSG00000027082.15	OTTMUSG00000013407.2	OTTMUST00000032384.1	Tfpi-204	Tfpi	3614	protein_coding	5.07805	50.101	9.86619	3.30249	1.51574	2.1788	0.0293467	0.156509
ENSMUST00000185800.6	ENSMUSG00000037608.16	OTTMUSG00000049448.2	OTTMUST00000126056.1	Bclaf1-203	Bclaf1	3142	protein_coding	5.36139	54.1041	10.0914	3.33506	1.52278	2.19012	0.0285156	0.153566
ENSMUST00000188345.1	ENSMUSG00000042699.11	OTTMUSG00000049714.2	OTTMUST00000126629.2	Dhx9-204	Dhx9	2346	protein_coding	5.48817	59.0171	10.7535	3.42673	1.0775	3.18026	0.00147143	0.023765
ENSMUST00000110324.7	ENSMUSG00000027386.9	OTTMUSG00000015350.1	OTTMUST00000036379.1	Fbln7-202	Fbln7	3228	protein_coding	5.50398	65.9522	11.9826	3.58287	2.22439	1.61072	0.107241	0.330667
ENSMUST00000117913.7	ENSMUSG00000078945.10	OTTMUSG00000028711.1	OTTMUST00000071109.1	Naip2-202	Naip2	4823	protein_coding	5.52698	57.3076	10.3687	3.37416	1.49251	2.26073	0.0237759	0.137363
ENSMUST00000109091.1	ENSMUSG00000020387.15	OTTMUSG00000005611.4	OTTMUST00000041623.1	Jade2-203	Jade2	6099	protein_coding	5.97848	51.6721	8.64301	3.11153	3.7237	0.835603	0.403378	0.67889
ENSMUST00000203471.2	ENSMUSG00000029191.16	OTTMUSG00000038036.8	OTTMUST00000097962.5	Rfc1-202	Rfc1	3952	protein_coding	6.42235	81.3405	12.6652	3.6628	3.7334	0.98109	0.326548	0.611729
ENSMUST00000215842.1	ENSMUSG00000028416.12	OTTMUSG00000006605.2	-	Bag1-204	Bag1	1068	protein_coding	6.63349	147.282	22.2028	4.47267	2.34583	1.90665	0.0565658	0.230979
ENSMUST00000224672.1	ENSMUSG00000021733.10	OTTMUSG00000068990.2	OTTMUST00000166949.1	Slc4a7-212	Slc4a7	4057	nonsense_mediated_decay	7.34363	71.2515	9.70248	3.27835	3.73267	0.878286	0.379788	0.659303
ENSMUST00000129857.7	ENSMUSG00000027291.15	OTTMUSG00000015284.1	OTTMUST00000036218.1	Vps39-204	Vps39	4055	processed_transcript	7.39626	52.9427	7.15804	2.83956	2.46836	1.15038	0.249985	0.531741
ENSMUST00000165079.7	ENSMUSG00000002803.14	OTTMUSG00000066134.3	-	Btbd6-202	Btbd6	1975	protein_coding	7.6941	75.273	9.78321	3.29031	2.39793	1.37214	0.170019	0.431468
ENSMUST00000144153.7	ENSMUSG00000033909.17	OTTMUSG00000003884.4	OTTMUST00000008569.3	Usp36-204	Usp36	3391	protein_coding	7.97672	47.5277	5.95831	2.5749	1.09809	2.34489	0.0190328	0.120542
ENSMUST00000213403.1	ENSMUSG00000037419.9	OTTMUSG00000062539.1	OTTMUST00000152346.1	Endod1-202	Endod1	1605	processed_transcript	8.44745	54.4325	6.44366	2.68788	1.60479	1.67491	0.0939516	0.306485
ENSMUST00000123502.7	ENSMUSG00000024018.18	OTTMUSG00000033064.4	OTTMUST00000082573.1	Ccdc167-201	Ccdc167	3090	nonsense_mediated_decay	8.5892	49.1727	5.72495	2.51726	1.61403	1.55961	0.118851	0.350935
ENSMUST00000057495.9	ENSMUSG00000035762.11	OTTMUSG00000044482.2	OTTMUST00000117107.2	Tmem161b-201	Tmem161b	2857	protein_coding	9.31527	47.6822	5.11872	2.35578	3.73209	0.631224	0.527894	0.770513
ENSMUST00000030357.14	ENSMUSG00000028614.14	OTTMUSG00000008842.5	OTTMUST00000020158.3	Ndc1-201	Ndc1	2354	nonsense_mediated_decay	9.60812	58.3435	6.07231	2.60225	2.35851	1.10334	0.269878	0.554219
ENSMUST00000162825.7	ENSMUSG00000033487.14	OTTMUSG00000034682.3	OTTMUST00000088042.1	Fndc3a-205	Fndc3a	4100	protein_coding	9.91046	61.054	6.16057	2.62306	0.430416	6.09425	1.1e-09	3.12e-07
ENSMUST00000209772.1	ENSMUSG00000031639.12	OTTMUSG00000061136.1	OTTMUST00000149298.1	Tlr3-205	Tlr3	4096	protein_coding	10.1603	73.7001	7.25371	2.85872	3.73089	0.76623	0.443539	0.710825
ENSMUST00000133040.2	ENSMUSG00000061462.17	OTTMUSG00000005776.11	OTTMUST00000038018.4	Obscn-206	Obscn	2566	protein_coding	10.2291	46.841	4.5792	2.1951	0.524634	4.18405	2.86e-05	0.00159241
ENSMUST00000108251.8	ENSMUSG00000020716.16	OTTMUSG00000000164.7	OTTMUST00000000506.3	Nf1-202	Nf1	9217	protein_coding	10.4621	58.8487	5.62494	2.49184	0.612925	4.06549	4.79e-05	0.00236245
ENSMUST00000145344.1	ENSMUSG00000031561.16	OTTMUSG00000021119.7	OTTMUST00000049982.2	Tenm3-205	Tenm3	2526	retained_intron	10.5255	56.0904	5.32902	2.41387	0.661887	3.64695	0.000265367	0.00754843
ENSMUST00000111991.8	ENSMUSG00000032480.17	OTTMUSG00000034137.6	OTTMUST00000086421.2	Dhx30-202	Dhx30	3829	protein_coding	10.9565	50.6541	4.62319	2.20889	1.66869	1.32372	0.185595	0.452789
ENSMUST00000106633.9	ENSMUSG00000041654.15	OTTMUSG00000003310.3	OTTMUST00000007118.1	Slc39a11-203	Slc39a11	2688	protein_coding	11.1289	50.1508	4.50634	2.17196	1.16696	1.86121	0.0627143	0.244933
ENSMUST00000161582.7	ENSMUSG00000020181.16	OTTMUSG00000034560.5	OTTMUST00000087678.2	Nav3-204	Nav3	6371	processed_transcript	11.5783	48.9164	4.22485	2.0789	1.23944	1.67729	0.0934855	0.305702
ENSMUST00000100473.4	ENSMUSG00000060012.9	OTTMUSG00000068824.2	-	Kif13b-201	Kif13b	5603	protein_coding	11.588	51.2725	4.42462	2.14555	0.54701	3.92233	8.77e-05	0.00352788
ENSMUST00000225380.1	ENSMUSG00000022052.9	OTTMUSG00000068886.2	OTTMUST00000166634.1	Ppp2r2a-204	Ppp2r2a	1988	protein_coding	11.6632	95.3636	8.17642	3.03147	2.43376	1.24559	0.212914	0.488372
ENSMUST00000053273.14	ENSMUSG00000030287.15	OTTMUSG00000025625.6	OTTMUST00000063040.3	Itpr2-201	Itpr2	8331	protein_coding	11.7091	52.7296	4.50331	2.17099	2.45666	0.883715	0.37685	0.656625
ENSMUST00000182225.7	ENSMUSG00000032525.15	OTTMUSG00000043287.8	OTTMUST00000113560.2	Nktr-205	Nktr	2942	protein_coding	11.7609	54.2152	4.60979	2.2047	0.447541	4.92625	8.38e-07	0.00010469
ENSMUST00000147588.1	ENSMUSG00000003847.16	OTTMUSG00000033607.2	OTTMUST00000084674.2	Nfat5-208	Nfat5	5481	protein_coding	11.7746	86.5367	7.34944	2.87763	0.384428	7.48549	7.13e-14	5.15e-11
ENSMUST00000131717.1	ENSMUSG00000013033.16	OTTMUSG00000032839.2	OTTMUST00000081807.1	Adgrl1-204	Adgrl1	5152	protein_coding	11.8442	107.247	9.05476	3.17868	0.43855	7.24815	4.23e-13	2.58e-10
ENSMUST00000170035.7	ENSMUSG00000022636.13	OTTMUSG00000036124.2	OTTMUST00000092848.1	Alcam-207	Alcam	1917	protein_coding	11.8563	58.7741	4.95719	2.30952	1.06011	2.17857	0.0293637	0.156565
ENSMUST00000113158.7	ENSMUSG00000068966.10	OTTMUSG00000012578.3	OTTMUST00000029971.3	Zbtb34-202	Zbtb34	6602	protein_coding	11.8622	74.2924	6.26295	2.64684	3.73023	0.709565	0.477974	0.736378
ENSMUST00000110048.7	ENSMUSG00000020454.17	OTTMUSG00000000763.19	OTTMUST00000001472.1	Eif4enif1-202	Eif4enif1	3712	protein_coding	12.0056	69.1862	5.76283	2.52678	1.05959	2.38467	0.0170946	0.112961
ENSMUST00000171791.7	ENSMUSG00000034751.16	OTTMUSG00000035371.12	OTTMUST00000090374.3	Mast4-212	Mast4	7647	protein_coding	12.0511	62.3667	5.1752	2.37161	0.874731	2.71125	0.00670299	0.0632265
ENSMUST00000140197.2	ENSMUSG00000038290.15	OTTMUSG00000006198.7	OTTMUST00000013974.7	Smg6-204	Smg6	714	protein_coding	12.1315	48.6391	4.00932	2.00336	1.17961	1.69831	0.0894484	0.29816
ENSMUST00000058096.13	ENSMUSG00000057406.16	OTTMUSG00000025044.5	OTTMUST00000061621.1	Nsd2-201	Nsd2	4633	protein_coding	12.4046	88.4571	7.131	2.8341	2.48171	1.142	0.253456	0.535181
ENSMUST00000234557.1	ENSMUSG00000002504.15	OTTMUSG00000073006.3	OTTMUST00000176655.1	Slc9a3r2-205	Slc9a3r2	2035	protein_coding	12.9992	63.3415	4.87274	2.28473	2.43898	0.936756	0.348884	0.633092
ENSMUST00000177023.7	ENSMUSG00000028059.15	OTTMUSG00000042225.12	OTTMUST00000110938.2	Arhgef2-225	Arhgef2	757	protein_coding	13.0478	59.0293	4.5241	2.17763	1.18035	1.8449	0.0650521	0.249685
ENSMUST00000160881.1	ENSMUSG00000026698.8	OTTMUSG00000029439.5	OTTMUST00000073019.2	Pigc-204	Pigc	704	protein_coding	13.0751	49.3286	3.77271	1.9156	1.13228	1.69181	0.0906816	0.300697
ENSMUST00000115321.8	ENSMUSG00000039841.14	OTTMUSG00000021280.3	OTTMUST00000050452.1	Zfp800-203	Zfp800	2699	protein_coding	13.0853	61.3609	4.6893	2.22937	2.43142	0.9169	0.359195	0.642227
ENSMUST00000111625.1	ENSMUSG00000027075.16	OTTMUSG00000013724.4	OTTMUST00000032895.1	Slc43a1-203	Slc43a1	2487	protein_coding	13.3893	52.7116	3.93686	1.97704	1.15916	1.70559	0.0880844	0.296243
ENSMUST00000114242.8	ENSMUSG00000024335.19	OTTMUSG00000017279.9	OTTMUST00000041915.1	Brd2-203	Brd2	4483	protein_coding	13.9593	58.1974	4.16909	2.05973	3.73008	0.552196	0.580814	0.804084
ENSMUST00000043112.8	ENSMUSG00000037536.14	OTTMUSG00000069655.2	OTTMUST00000168412.1	Fbxo34-201	Fbxo34	2937	protein_coding	14.0059	63.9337	4.56478	2.19054	1.14015	1.92128	0.054697	0.226606
ENSMUST00000227737.1	ENSMUSG00000022892.11	OTTMUSG00000069475.11	OTTMUST00000167979.1	App-207	App	2827	protein_coding	14.1007	50.2239	3.5618	1.83261	1.23407	1.48501	0.137541	0.382139
ENSMUST00000173895.7	ENSMUSG00000042719.17	OTTMUSG00000026322.3	OTTMUST00000097429.1	Naa25-205	Naa25	2556	nonsense_mediated_decay	14.1452	80.2158	5.67089	2.50358	0.812953	3.07961	0.00207273	0.0296256
ENSMUST00000100208.8	ENSMUSG00000075415.13	OTTMUSG00000011868.4	OTTMUST00000028123.1	Fnbp1-204	Fnbp1	1859	protein_coding	14.2879	57.2701	4.0083	2.00299	1.13384	1.76655	0.0773033	0.273804
ENSMUST00000183006.3	ENSMUSG00000026131.18	OTTMUSG00000044431.13	OTTMUST00000116993.3	Dst-210	Dst	1221	processed_transcript	14.3188	47.1635	3.29383	1.71976	0.690364	2.4911	0.0127349	0.0944332
ENSMUST00000231578.1	ENSMUSG00000021585.10	OTTMUSG00000067486.2	OTTMUST00000173272.1	Cast-213	Cast	1571	protein_coding	14.3707	49.4649	3.44206	1.78327	0.698265	2.55386	0.0106535	0.0845922
ENSMUST00000175975.8	ENSMUSG00000029705.17	OTTMUSG00000040141.5	OTTMUST00000104344.2	Cux1-204	Cux1	10945	protein_coding	14.5181	92.3582	6.36158	2.66939	1.03559	2.57764	0.00994763	0.0811339
ENSMUST00000202169.1	ENSMUSG00000029135.10	OTTMUSG00000055218.2	OTTMUST00000136750.1	Fosl2-203	Fosl2	1707	retained_intron	14.9664	47.9272	3.20232	1.67912	0.434129	3.86779	0.000109828	0.00415313
ENSMUST00000049060.7	ENSMUSG00000036403.15	OTTMUSG00000026443.1	-	Cep135-201	Cep135	5313	protein_coding	14.9831	57.6388	3.84693	1.94371	3.72988	0.521118	0.602285	0.817503
ENSMUST00000185434.6	ENSMUSG00000034157.12	OTTMUSG00000047415.3	OTTMUST00000122450.1	Cipc-202	Cipc	2695	nonsense_mediated_decay	15.0761	47.5957	3.15703	1.65857	0.379558	4.36975	1.24e-05	0.000870168
ENSMUST00000161317.1	ENSMUSG00000024231.15	OTTMUSG00000034308.3	OTTMUST00000087270.2	Cul2-204	Cul2	1909	protein_coding	15.1593	57.129	3.76857	1.91402	1.1911	1.60694	0.108069	0.331658
ENSMUST00000172836.1	ENSMUSG00000028960.18	OTTMUSG00000010171.7	OTTMUST00000097703.1	Ube4b-210	Ube4b	3554	nonsense_mediated_decay	15.2012	53.4728	3.51766	1.81461	0.673531	2.69418	0.00705617	0.0655471
ENSMUST00000212376.2	ENSMUSG00000025558.17	OTTMUSG00000061831.2	OTTMUST00000150869.2	Dock9-208	Dock9	8107	protein_coding	15.2207	64.1447	4.2143	2.07529	1.15337	1.79933	0.0719668	0.264281
ENSMUST00000145027.7	ENSMUSG00000037020.16	OTTMUSG00000024362.6	OTTMUST00000059684.4	Wdr62-205	Wdr62	4768	nonsense_mediated_decay	15.2484	56.8196	3.72626	1.89773	1.08455	1.74978	0.0801561	0.279558
ENSMUST00000177035.7	ENSMUSG00000022377.16	OTTMUSG00000042047.6	OTTMUST00000110276.2	Asap1-215	Asap1	3228	protein_coding	15.605	78.8813	5.05488	2.33768	0.81495	2.86849	0.00412436	0.0468062
ENSMUST00000232137.1	ENSMUSG00000053774.9	OTTMUSG00000071371.1	OTTMUST00000172768.1	Ubxn7-203	Ubxn7	4384	protein_coding	15.6183	76.6987	4.91083	2.29597	0.524104	4.38075	1.18e-05	0.000834716
ENSMUST00000215784.1	ENSMUSG00000052698.15	OTTMUSG00000062653.2	OTTMUST00000152610.1	Tln2-207	Tln2	8330	protein_coding	15.8119	240.244	15.1938	3.92541	2.15053	1.82532	0.0679526	0.256083
ENSMUST00000167866.1	ENSMUSG00000032279.11	OTTMUSG00000063242.1	-	Idh3a-201	Idh3a	2403	protein_coding	15.9643	54.6965	3.42618	1.7766	2.6609	0.66767	0.504344	0.755691
ENSMUST00000203519.2	ENSMUSG00000045095.16	OTTMUSG00000057755.4	OTTMUST00000141939.2	Magi1-205	Magi1	3920	protein_coding	16.0368	55.6404	3.46954	1.79475	1.20708	1.48685	0.137055	0.381745
ENSMUST00000039796.13	ENSMUSG00000033416.15	OTTMUSG00000031798.3	OTTMUST00000078804.1	Gucd1-201	Gucd1	3500	protein_coding	16.0429	57.6185	3.59153	1.8446	0.689967	2.67346	0.00750733	0.0683999
ENSMUST00000177283.7	ENSMUSG00000021996.16	OTTMUSG00000042019.3	OTTMUST00000110139.2	Esd-210	Esd	794	protein_coding	16.1319	84.418	5.23299	2.38764	0.403235	5.92121	3.2e-09	8.03e-07
ENSMUST00000177074.7	ENSMUSG00000032570.17	OTTMUSG00000042223.15	OTTMUST00000110898.2	Atp2c1-216	Atp2c1	2664	protein_coding	16.3593	104.511	6.38848	2.67547	1.02891	2.6003	0.00931417	0.0779339
ENSMUST00000109786.7	ENSMUSG00000041164.15	OTTMUSG00000000781.1	OTTMUST00000001530.1	Zmiz2-204	Zmiz2	4319	protein_coding	16.5888	48.2848	2.91068	1.54136	1.14249	1.34912	0.177299	0.441813
ENSMUST00000177642.7	ENSMUSG00000005506.16	OTTMUSG00000014337.1	-	Celf1-214	Celf1	7806	protein_coding	16.6125	75.6646	4.55467	2.18735	2.70607	0.80831	0.418912	0.690707
ENSMUST00000126248.7	ENSMUSG00000027642.15	OTTMUSG00000016167.4	OTTMUST00000038677.1	Rpn2-205	Rpn2	1944	processed_transcript	16.6291	112.969	6.79346	2.76415	1.09363	2.5275	0.0114879	0.0887735
ENSMUST00000139956.1	ENSMUSG00000025485.13	OTTMUSG00000023444.2	OTTMUST00000056997.1	Ric8a-204	Ric8a	796	processed_transcript	16.657	52.926	3.17741	1.66785	1.16648	1.42982	0.152769	0.406466
ENSMUST00000120512.7	ENSMUSG00000041390.18	OTTMUSG00000021421.5	OTTMUST00000071256.1	Mdfic-202	Mdfic	1871	protein_coding	16.6744	53.9018	3.2326	1.6927	0.561602	3.01405	0.00257785	0.0339928
ENSMUST00000128861.2	ENSMUSG00000040596.15	OTTMUSG00000026882.5	OTTMUST00000066483.3	Pogk-202	Pogk	4848	protein_coding	16.8502	51.0483	3.02954	1.5991	1.27063	1.25851	0.208209	0.482697
ENSMUST00000125265.1	ENSMUSG00000022185.19	OTTMUSG00000033084.6	OTTMUST00000082678.3	Acin1-206	Acin1	947	protein_coding	16.9633	51.7924	3.0532	1.61032	1.19773	1.34448	0.178792	0.443488
ENSMUST00000150508.7	ENSMUSG00000027215.13	OTTMUSG00000014545.19	OTTMUST00000034512.15	Cd82-211	Cd82	647	protein_coding	17.1963	47.5811	2.76693	1.46829	0.493739	2.97381	0.00294131	0.037203
ENSMUST00000099457.3	ENSMUSG00000005802.12	OTTMUSG00000015670.1	OTTMUST00000037231.1	Slc30a4-202	Slc30a4	3170	protein_coding	17.2446	47.012	2.72619	1.44688	0.537793	2.69041	0.00713645	0.0660718
ENSMUST00000201883.3	ENSMUSG00000039191.12	OTTMUSG00000054613.3	OTTMUST00000135394.2	Rbpj-207	Rbpj	4961	protein_coding	17.262	64.4112	3.73139	1.89971	0.371804	5.10944	3.23e-07	4.59e-05
ENSMUST00000022328.13	ENSMUSG00000021798.14	OTTMUSG00000069987.3	OTTMUST00000169436.1	Ldb3-202	Ldb3	2468	protein_coding	17.3526	52.5456	3.02811	1.59842	2.63313	0.60704	0.543824	0.780092
ENSMUST00000232721.1	ENSMUSG00000062078.15	OTTMUSG00000072108.1	OTTMUST00000174403.1	Qk-203	Qk	755	retained_intron	17.3951	53.8726	3.09701	1.63087	3.72963	0.437275	0.661912	0.852088
ENSMUST00000135227.1	ENSMUSG00000037907.16	OTTMUSG00000008176.4	OTTMUST00000018566.2	Ankrd13b-204	Ankrd13b	1662	retained_intron	17.4933	53.5784	3.06279	1.61485	0.760697	2.12285	0.0337662	0.169115
ENSMUST00000205760.1	ENSMUSG00000052707.8	OTTMUSG00000058124.1	OTTMUST00000142733.1	Tnrc6a-205	Tnrc6a	5223	protein_coding	17.5849	71.4303	4.06202	2.0222	1.13263	1.7854	0.0741959	0.268092
ENSMUST00000116415.8	ENSMUSG00000031816.15	OTTMUSG00000027534.6	OTTMUST00000068163.2	Mthfsd-202	Mthfsd	1520	protein_coding	17.6338	47.1991	2.67662	1.42041	1.10944	1.2803	0.20044	0.472399
ENSMUST00000187429.3	ENSMUSG00000030213.12	OTTMUSG00000047948.7	OTTMUST00000123289.4	Atf7ip-207	Atf7ip	3018	protein_coding	17.8447	54.2945	3.04261	1.60531	0.930999	1.72429	0.0846563	0.289075
ENSMUST00000176262.7	ENSMUSG00000045098.18	OTTMUSG00000017297.7	OTTMUST00000104295.1	Kmt5b-213	Kmt5b	3933	protein_coding	17.8679	97.4603	5.4545	2.44745	2.57924	0.948904	0.342669	0.626293
ENSMUST00000171564.7	ENSMUSG00000040354.14	OTTMUSG00000032541.2	-	Mars-206	Mars	2962	protein_coding	17.9446	107.635	5.99818	2.58452	3.72849	0.693183	0.488195	0.744013
ENSMUST00000201981.1	ENSMUSG00000005299.6	OTTMUSG00000021523.6	OTTMUST00000137806.1	Letm1-206	Letm1	747	processed_transcript	18.0407	47.13	2.61242	1.38539	1.13824	1.21713	0.223556	0.50145
ENSMUST00000119504.7	ENSMUSG00000025616.14	OTTMUSG00000026485.3	OTTMUST00000065485.1	Usp16-202	Usp16	2562	protein_coding	18.0458	54.0221	2.99361	1.58189	2.60779	0.606601	0.544116	0.780189
ENSMUST00000111669.8	ENSMUSG00000015829.13	OTTMUSG00000050612.2	-	Tnr-201	Tnr	4424	protein_coding	18.595	49.2874	2.65057	1.4063	0.441091	3.18824	0.00143142	0.0232447
ENSMUST00000130858.7	ENSMUSG00000042613.9	OTTMUSG00000022073.2	OTTMUST00000052416.2	Pbxip1-202	Pbxip1	847	protein_coding	18.609	49.1133	2.63922	1.40011	0.604316	2.31686	0.0205115	0.125806
ENSMUST00000177595.8	ENSMUSG00000021065.16	OTTMUSG00000065316.1	OTTMUST00000159139.1	Fut8-203	Fut8	2980	protein_coding	18.6964	62.8576	3.36201	1.74932	0.90418	1.93471	0.0530262	0.222463
ENSMUST00000047348.10	ENSMUSG00000037617.12	OTTMUSG00000070317.1	OTTMUST00000170153.1	Spag1-201	Spag1	3646	protein_coding	18.9009	64.4764	3.41128	1.77031	3.72907	0.474733	0.634977	0.836964
ENSMUST00000200271.4	ENSMUSG00000027677.17	OTTMUSG00000026490.5	OTTMUST00000065504.2	Ttc14-211	Ttc14	2724	protein_coding	18.9215	51.178	2.70476	1.4355	1.13286	1.26714	0.205104	0.478611
ENSMUST00000232851.1	ENSMUSG00000024049.15	OTTMUSG00000072610.1	OTTMUST00000175763.1	Myom1-205	Myom1	4059	retained_intron	19.0587	48.0333	2.52028	1.33358	0.468106	2.84889	0.00438722	0.0485949
ENSMUST00000227791.1	ENSMUSG00000064210.7	OTTMUSG00000069748.2	OTTMUST00000168719.1	Ano6-208	Ano6	3149	protein_coding	19.0675	72.3017	3.79189	1.92292	0.389017	4.94302	7.69e-07	9.87e-05
ENSMUST00000190785.6	ENSMUSG00000032712.16	OTTMUSG00000026189.7	OTTMUST00000122994.3	Resf1-210	Resf1	4152	protein_coding	19.1172	53.0569	2.77535	1.47267	0.378644	3.88932	0.000100527	0.00387409
ENSMUST00000207998.1	ENSMUSG00000066406.15	OTTMUSG00000034140.2	OTTMUST00000086451.1	Akap13-208	Akap13	1269	protein_coding	19.1269	55.0524	2.87827	1.5252	0.502341	3.03618	0.00239593	0.0327347
ENSMUST00000219099.1	ENSMUSG00000025358.16	OTTMUSG00000065124.1	OTTMUST00000158710.1	Cdk2-204	Cdk2	2971	retained_intron	19.3077	57.3625	2.97096	1.57093	1.14796	1.36846	0.171169	0.433418
ENSMUST00000114750.1	ENSMUSG00000022812.14	OTTMUSG00000016276.5	OTTMUST00000039049.2	Gsk3b-202	Gsk3b	1750	protein_coding	19.3952	66.7871	3.44349	1.78387	0.655731	2.72043	0.00651971	0.0623435
ENSMUST00000049378.14	ENSMUSG00000032735.14	-	-	Ablim3-201	Ablim3	4532	protein_coding	19.4414	66.339	3.41226	1.77073	1.35383	1.30794	0.190895	0.459468
ENSMUST00000150768.7	ENSMUSG00000034327.17	OTTMUSG00000033570.2	OTTMUST00000084545.1	Kctd9-204	Kctd9	1302	protein_coding	19.6508	82.5232	4.19949	2.07021	1.07734	1.92159	0.0546569	0.226606
ENSMUST00000171479.7	ENSMUSG00000026409.14	OTTMUSG00000049608.1	OTTMUST00000126395.1	Pfkfb2-204	Pfkfb2	3342	protein_coding	19.6788	49.2148	2.50091	1.32245	0.71307	1.85459	0.063655	0.246613
ENSMUST00000181236.7	ENSMUSG00000036112.15	OTTMUSG00000042658.3	OTTMUST00000112339.1	Metap2-211	Metap2	547	retained_intron	19.698	64.0935	3.2538	1.70212	0.332417	5.12045	3.05e-07	4.38e-05
ENSMUST00000224611.1	ENSMUSG00000021420.13	OTTMUSG00000068046.8	OTTMUST00000164770.1	Fars2-208	Fars2	1750	protein_coding	19.7217	55.8801	2.83343	1.50255	0.345941	4.34337	1.4e-05	0.000950913
ENSMUST00000205663.1	ENSMUSG00000030096.8	OTTMUSG00000058000.2	OTTMUST00000142348.1	Slc6a6-205	Slc6a6	738	nonsense_mediated_decay	19.743	78.4714	3.97465	1.99083	0.667752	2.98139	0.00286942	0.0364872
ENSMUST00000228797.1	ENSMUSG00000037110.20	OTTMUSG00000015703.6	OTTMUST00000169904.1	Ralgapa2-211	Ralgapa2	8245	protein_coding	19.7582	51.0271	2.58258	1.36881	0.53864	2.54124	0.0110459	0.0867063
ENSMUST00000149301.7	ENSMUSG00000050812.18	OTTMUSG00000007619.3	OTTMUST00000017486.2	Ecpas-209	Ecpas	4615	protein_coding	19.765	96.2935	4.87191	2.28449	2.5796	0.885597	0.375835	0.655711
ENSMUST00000126211.1	ENSMUSG00000061479.15	OTTMUSG00000031830.4	OTTMUST00000078921.1	Snrpa-203	Snrpa	968	protein_coding	20.039	54.9399	2.74165	1.45505	2.5999	0.559655	0.575714	0.800377
ENSMUST00000186999.6	ENSMUSG00000026153.15	OTTMUSG00000046269.2	OTTMUST00000120625.2	Fam135a-205	Fam135a	2931	protein_coding	20.0831	63.5689	3.16529	1.66234	2.66954	0.622706	0.533478	0.774141
ENSMUST00000077821.9	ENSMUSG00000033697.15	OTTMUSG00000039938.4	OTTMUST00000103777.1	Arhgap39-202	Arhgap39	4494	protein_coding	20.1359	50.5659	2.51123	1.32839	1.37308	0.967456	0.333316	0.618218
ENSMUST00000170801.7	ENSMUSG00000025198.16	OTTMUSG00000035208.3	OTTMUST00000089678.1	Erlin1-206	Erlin1	3172	protein_coding	20.4468	49.2559	2.40898	1.26842	1.15376	1.09938	0.271603	0.556098
ENSMUST00000088585.9	ENSMUSG00000016918.15	OTTMUSG00000047995.3	OTTMUST00000123380.1	Sulf1-201	Sulf1	4630	protein_coding	20.5493	57.7361	2.80964	1.49039	2.5724	0.579375	0.562336	0.791929
ENSMUST00000117644.7	ENSMUSG00000058240.14	OTTMUSG00000027250.5	OTTMUST00000067382.1	Cryzl1-203	Cryzl1	1727	protein_coding	20.7683	57.0306	2.74604	1.45735	2.55214	0.571032	0.567978	0.795545
ENSMUST00000218772.1	ENSMUSG00000040054.16	OTTMUSG00000064927.1	OTTMUST00000158116.1	Baz2a-204	Baz2a	3721	retained_intron	20.8889	47.282	2.2635	1.17856	0.496103	2.37563	0.0175192	0.114719
ENSMUST00000032192.8	ENSMUSG00000030102.11	OTTMUSG00000056439.3	OTTMUST00000139424.1	Itpr1-201	Itpr1	9870	protein_coding	20.9365	79.3805	3.7915	1.92277	1.17978	1.62977	0.10315	0.322924
ENSMUST00000152978.7	ENSMUSG00000013033.16	OTTMUSG00000032839.2	OTTMUST00000081806.1	Adgrl1-210	Adgrl1	5734	protein_coding	20.9441	65.6695	3.13546	1.64868	0.566668	2.90943	0.00362093	0.0429737
ENSMUST00000105830.8	ENSMUSG00000028760.16	OTTMUSG00000009883.5	OTTMUST00000022911.1	Eif4g3-204	Eif4g3	3252	protein_coding	20.9842	49.8652	2.37632	1.24873	0.357242	3.49547	0.00047323	0.011133
ENSMUST00000204719.2	ENSMUSG00000068328.9	OTTMUSG00000057842.1	OTTMUST00000142041.1	Aup1-212	Aup1	750	nonsense_mediated_decay	20.9981	49.0457	2.33572	1.22387	0.559179	2.18868	0.0286199	0.153779
ENSMUST00000136139.7	ENSMUSG00000038766.16	OTTMUSG00000022326.1	OTTMUST00000053220.1	Gabpb2-205	Gabpb2	8661	protein_coding	21.0002	112.472	5.35576	2.42109	2.6789	0.903764	0.36612	0.648004
ENSMUST00000182961.1	ENSMUSG00000004562.16	OTTMUSG00000043548.6	OTTMUST00000114279.1	Arhgef40-222	Arhgef40	2903	retained_intron	21.0558	50.1942	2.38387	1.25331	0.471463	2.65833	0.00785284	0.0700476
ENSMUST00000135471.1	ENSMUSG00000031660.13	OTTMUSG00000017292.1	OTTMUST00000041931.1	Brd7-203	Brd7	511	processed_transcript	21.0569	61.3029	2.9113	1.54167	1.14247	1.34942	0.177203	0.441666
ENSMUST00000174759.7	ENSMUSG00000028073.15	OTTMUSG00000036958.7	OTTMUST00000094975.1	Pear1-216	Pear1	3554	protein_coding	21.0597	53.9509	2.56181	1.35716	1.14493	1.18536	0.235874	0.515794
ENSMUST00000175741.7	ENSMUSG00000018733.10	OTTMUSG00000000912.5	OTTMUST00000110950.2	Pex12-205	Pex12	2337	protein_coding	21.2012	48.3487	2.28047	1.18933	2.74856	0.432712	0.665224	0.853949
ENSMUST00000223981.1	ENSMUSG00000021733.10	OTTMUSG00000068990.2	OTTMUST00000166875.1	Slc4a7-207	Slc4a7	3972	nonsense_mediated_decay	21.2533	53.7814	2.5305	1.33942	2.5732	0.520529	0.602695	0.817635
ENSMUST00000100193.7	ENSMUSG00000059248.13	OTTMUSG00000003788.5	OTTMUST00000008322.1	Sept9-203	Sept9	2924	protein_coding	21.4299	73.8289	3.44514	1.78456	1.16476	1.53213	0.125491	0.362835
ENSMUST00000135361.7	ENSMUSG00000029388.14	OTTMUSG00000024473.3	OTTMUST00000060027.2	Eif2b1-204	Eif2b1	619	protein_coding	21.5308	56.5586	2.62686	1.39334	0.374635	3.71919	0.000199861	0.00621602
ENSMUST00000153500.7	ENSMUSG00000005514.14	OTTMUSG00000029621.7	OTTMUST00000073478.7	Por-208	Por	918	protein_coding	21.5674	49.6061	2.30005	1.20167	0.428691	2.8031	0.00506133	0.0534949
ENSMUST00000198382.4	ENSMUSG00000038023.12	OTTMUSG00000054960.2	OTTMUST00000136202.1	Atp6v0a2-205	Atp6v0a2	3526	nonsense_mediated_decay	21.7116	60.2403	2.77456	1.47226	0.795339	1.85111	0.0641535	0.247836
ENSMUST00000038210.11	ENSMUSG00000036391.16	OTTMUSG00000005603.3	OTTMUST00000050097.1	Sec24a-201	Sec24a	3800	protein_coding	21.7236	86.7377	3.99279	1.9974	0.596736	3.34721	0.000816302	0.0163363
ENSMUST00000144075.1	ENSMUSG00000019087.13	OTTMUSG00000017676.6	OTTMUST00000046896.1	Atp6ap1-206	Atp6ap1	349	processed_transcript	21.7242	53.5056	2.46295	1.30039	0.385198	3.3759	0.000735758	0.0153961
ENSMUST00000183011.7	ENSMUSG00000040225.15	OTTMUSG00000043447.13	OTTMUST00000114020.3	Prrc2c-211	Prrc2c	1827	protein_coding	21.7868	47.9017	2.19866	1.13662	0.694876	1.63572	0.101898	0.320726
ENSMUST00000195164.1	ENSMUSG00000042035.11	OTTMUSG00000052209.2	OTTMUST00000131172.1	Igsf3-202	Igsf3	3876	protein_coding	21.8617	81.3438	3.72084	1.89563	0.297864	6.36407	1.96e-10	6.79e-08
ENSMUST00000155190.1	ENSMUSG00000020674.17	OTTMUSG00000027521.2	OTTMUST00000068131.1	Pxdn-205	Pxdn	1024	processed_transcript	21.8661	47.1463	2.15613	1.10845	0.381495	2.90554	0.00366622	0.0433173
ENSMUST00000125325.1	ENSMUSG00000029505.17	OTTMUSG00000017135.8	OTTMUST00000041486.2	Ep400-206	Ep400	974	protein_coding	21.9038	49.9636	2.28105	1.1897	0.637517	1.86614	0.0620216	0.243611
ENSMUST00000204207.1	ENSMUSG00000045962.16	OTTMUSG00000031633.14	OTTMUST00000140149.1	Wnk1-226	Wnk1	5825	retained_intron	21.9465	49.0733	2.23604	1.16095	0.583094	1.99102	0.0464792	0.205022
ENSMUST00000229392.1	ENSMUSG00000023010.15	OTTMUSG00000034310.6	OTTMUST00000171924.1	Tmbim6-210	Tmbim6	577	protein_coding	22.0292	63.4898	2.88207	1.5271	0.856471	1.78302	0.074583	0.268725
ENSMUST00000137648.7	ENSMUSG00000024118.14	OTTMUSG00000032971.2	OTTMUST00000082211.1	Tedc2-203	Tedc2	2160	retained_intron	22.1447	51.5417	2.3275	1.21878	1.1959	1.01914	0.308138	0.593846
ENSMUST00000133338.7	ENSMUSG00000031441.15	OTTMUSG00000020604.3	OTTMUST00000048811.2	Atp11a-207	Atp11a	4028	nonsense_mediated_decay	22.1593	47.9118	2.16215	1.11247	0.623841	1.78325	0.0745452	0.268715
ENSMUST00000124474.1	ENSMUSG00000029175.17	OTTMUSG00000022284.7	OTTMUST00000053079.2	Slc35f6-202	Slc35f6	1299	nonsense_mediated_decay	22.2238	49.1	2.20935	1.14362	1.24254	0.920385	0.357371	0.640355
ENSMUST00000159314.7	ENSMUSG00000033060.15	OTTMUSG00000034688.2	OTTMUST00000088065.1	Lmo7-205	Lmo7	5774	protein_coding	22.3839	67.5816	3.01921	1.59417	1.27701	1.24837	0.211897	0.486975
ENSMUST00000222763.1	ENSMUSG00000020982.9	OTTMUSG00000065761.1	OTTMUST00000160026.1	Nemf-212	Nemf	1340	processed_transcript	22.4577	47.0621	2.09559	1.06736	0.526204	2.02841	0.0425186	0.194456
ENSMUST00000174180.7	ENSMUSG00000028399.18	OTTMUSG00000000304.24	OTTMUST00000095804.2	Ptprd-218	Ptprd	5694	protein_coding	22.5411	59.5521	2.64194	1.4016	0.414955	3.37771	0.000730926	0.0153084
ENSMUST00000225000.1	ENSMUSG00000039308.6	OTTMUSG00000068778.1	OTTMUST00000166299.1	Ndst2-205	Ndst2	3661	protein_coding	22.6261	51.5411	2.27794	1.18773	1.29803	0.915029	0.360176	0.642984
ENSMUST00000232005.1	ENSMUSG00000012114.17	OTTMUSG00000071290.1	OTTMUST00000172625.1	Med15-209	Med15	3118	retained_intron	22.803	53.2991	2.33737	1.22489	0.52654	2.3263	0.0200028	0.124098
ENSMUST00000031655.3	ENSMUSG00000029650.10	OTTMUSG00000028765.3	OTTMUST00000071251.1	Slc46a3-201	Slc46a3	2434	protein_coding	22.8974	49.2572	2.15122	1.10515	1.27869	0.864286	0.387431	0.66543
ENSMUST00000125583.7	ENSMUSG00000025583.15	OTTMUSG00000004025.4	OTTMUST00000008953.2	Rptor-203	Rptor	2569	retained_intron	23.0257	52.0685	2.26132	1.17716	0.364326	3.23107	0.00123327	0.0211377
ENSMUST00000130864.8	ENSMUSG00000041642.18	OTTMUSG00000026867.6	OTTMUST00000066456.3	Kif21b-204	Kif21b	9254	nonsense_mediated_decay	23.1015	52.7885	2.28507	1.19224	1.15621	1.03116	0.302464	0.587635
ENSMUST00000107385.1	ENSMUSG00000020917.17	OTTMUSG00000006279.2	OTTMUST00000048854.1	Acly-202	Acly	1741	protein_coding	23.1565	55.7031	2.4055	1.26634	0.786268	1.61057	0.107274	0.330667
ENSMUST00000227428.1	ENSMUSG00000042548.14	OTTMUSG00000019852.2	OTTMUST00000169891.1	Asxl1-205	Asxl1	6981	protein_coding	23.2124	71.1241	3.06406	1.61544	1.20368	1.34209	0.179567	0.444355
ENSMUST00000198946.1	ENSMUSG00000029178.14	OTTMUSG00000055125.4	OTTMUST00000136506.2	Klf3-206	Klf3	809	protein_coding	23.2285	55.5011	2.38936	1.25662	0.664558	1.89091	0.0586358	0.236077
ENSMUST00000182879.7	ENSMUSG00000002107.18	OTTMUSG00000011788.6	OTTMUST00000113227.1	Celf2-224	Celf2	2223	protein_coding	23.4116	59.2595	2.5312	1.33982	1.22761	1.09141	0.275091	0.559446
ENSMUST00000078404.14	ENSMUSG00000056851.14	OTTMUSG00000071249.3	OTTMUST00000172504.1	Pcbp2-202	Pcbp2	3222	protein_coding	23.4375	66.0708	2.81902	1.49519	0.550486	2.71613	0.00660494	0.0629336
ENSMUST00000219203.1	ENSMUSG00000034602.15	OTTMUSG00000064544.1	OTTMUST00000157374.1	Mon2-207	Mon2	1844	protein_coding	23.628	61.8602	2.61809	1.38851	0.519715	2.67168	0.0075472	0.0686262
ENSMUST00000092576.10	ENSMUSG00000027646.15	OTTMUSG00000016179.2	-	Src-202	Src	3887	protein_coding	23.7855	73.4621	3.08852	1.62692	0.578065	2.81442	0.00488656	0.0522988
ENSMUST00000197349.1	ENSMUSG00000046658.16	OTTMUSG00000033379.2	OTTMUST00000136057.1	Zfp316-203	Zfp316	5912	retained_intron	23.7864	50.4541	2.12114	1.08484	0.420978	2.57694	0.00996779	0.0812096
ENSMUST00000129349.1	ENSMUSG00000029723.16	OTTMUSG00000022818.4	OTTMUST00000054926.1	Tsc22d4-206	Tsc22d4	2989	retained_intron	23.8687	63.1393	2.64528	1.40342	0.539568	2.60101	0.00929503	0.0779103
ENSMUST00000165134.1	ENSMUSG00000020986.13	OTTMUSG00000026430.2	OTTMUST00000091570.1	Sec23a-204	Sec23a	2529	protein_coding	23.8835	57.4285	2.40453	1.26575	0.834334	1.51708	0.129246	0.369152
ENSMUST00000115827.7	ENSMUSG00000068663.14	OTTMUSG00000023673.3	OTTMUST00000057782.1	Clec16a-205	Clec16a	2949	protein_coding	23.937	68.2538	2.8514	1.51167	1.18172	1.27921	0.200822	0.472815
ENSMUST00000075012.7	ENSMUSG00000020721.16	OTTMUSG00000003095.2	-	Helz-201	Helz	6218	protein_coding	24.0066	71.5004	2.97837	1.57452	0.676863	2.32621	0.0200076	0.124098
ENSMUST00000074686.9	ENSMUSG00000044465.19	OTTMUSG00000029500.3	-	Fam160a2-202	Fam160a2	3212	protein_coding	24.1099	52.0408	2.15849	1.11002	1.23444	0.899206	0.368543	0.649641
ENSMUST00000176653.1	ENSMUSG00000054611.16	OTTMUSG00000039985.5	OTTMUST00000103837.3	Kdm2a-212	Kdm2a	1076	protein_coding	24.1945	48.5879	2.00822	1.00591	0.432949	2.3234	0.0201576	0.124559
ENSMUST00000153832.7	ENSMUSG00000029416.17	OTTMUSG00000028813.4	OTTMUST00000071347.1	Slc15a4-205	Slc15a4	2673	nonsense_mediated_decay	24.2056	62.2428	2.57142	1.36257	1.28042	1.06415	0.287259	0.573005
ENSMUST00000131786.7	ENSMUSG00000025261.17	OTTMUSG00000019367.10	OTTMUST00000046230.1	Huwe1-207	Huwe1	2627	retained_intron	24.2202	67.3136	2.77924	1.47469	1.25766	1.17256	0.240971	0.521299
ENSMUST00000159742.7	ENSMUSG00000033400.14	OTTMUSG00000034170.10	OTTMUST00000086638.2	Agl-203	Agl	4344	protein_coding	24.2411	119.782	4.9413	2.30489	0.728021	3.16597	0.00154568	0.0245143
ENSMUST00000116341.3	ENSMUSG00000045973.18	OTTMUSG00000006722.4	-	Slc25a51-202	Slc25a51	4438	protein_coding	24.3016	421.885	17.3604	4.11773	2.94092	1.40015	0.161469	0.418723
ENSMUST00000107283.7	ENSMUSG00000028136.15	OTTMUSG00000019563.6	OTTMUST00000046711.1	Snx27-202	Snx27	3531	protein_coding	24.3225	93.6572	3.85064	1.9451	0.315695	6.16132	7.21e-10	2.21e-07
ENSMUST00000212888.1	ENSMUSG00000055322.15	OTTMUSG00000047279.7	OTTMUST00000150486.1	Tns1-222	Tns1	5643	protein_coding	24.3322	64.8898	2.66682	1.41512	0.347789	4.06891	4.72e-05	0.00233772
ENSMUST00000124467.7	ENSMUSG00000034269.12	OTTMUSG00000017316.2	OTTMUST00000042083.1	Setd5-204	Setd5	3848	retained_intron	24.5486	53.0583	2.16136	1.11194	0.4465	2.49034	0.0127621	0.0944939
ENSMUST00000035646.10	ENSMUSG00000039943.16	OTTMUSG00000015959.4	-	Plcb4-201	Plcb4	3635	protein_coding	24.6486	99.6285	4.04195	2.01505	1.23127	1.63657	0.101721	0.320462
ENSMUST00000172956.7	ENSMUSG00000020173.17	OTTMUSG00000005168.8	OTTMUST00000096064.1	Cobl-209	Cobl	4488	nonsense_mediated_decay	24.7363	54.8352	2.21679	1.14847	3.72891	0.307992	0.758089	0.900653
ENSMUST00000064240.13	ENSMUSG00000020659.16	OTTMUSG00000046950.4	OTTMUST00000121689.3	Cbll1-201	Cbll1	3937	protein_coding	24.7417	67.4955	2.72801	1.44785	0.622123	2.32727	0.0199511	0.124009
ENSMUST00000064395.12	ENSMUSG00000052512.17	OTTMUSG00000043214.22	-	Nav2-202	Nav2	11317	protein_coding	24.7542	60.9052	2.46039	1.29889	1.47191	0.882451	0.377533	0.656992
ENSMUST00000037813.4	ENSMUSG00000040009.6	OTTMUSG00000033002.3	OTTMUST00000082314.1	Gnaz-201	Gnaz	3519	protein_coding	24.7871	48.9328	1.97413	0.981214	1.23809	0.792525	0.428055	0.697946
ENSMUST00000146061.7	ENSMUSG00000026925.16	OTTMUSG00000012777.10	OTTMUST00000030593.1	Inpp5e-206	Inpp5e	3046	processed_transcript	24.8282	50.7069	2.04231	1.0302	0.376168	2.73868	0.00616859	0.0604568
ENSMUST00000234793.1	ENSMUSG00000024423.6	OTTMUSG00000073044.1	OTTMUST00000176756.1	Impact-207	Impact	785	retained_intron	24.847	48.105	1.93605	0.953114	0.567766	1.67871	0.0932088	0.305523
ENSMUST00000113566.8	ENSMUSG00000031232.16	OTTMUSG00000018276.1	OTTMUST00000044165.1	Magt1-202	Magt1	1608	protein_coding	24.8635	155.237	6.24357	2.64237	2.64437	0.999245	0.317676	0.603886
ENSMUST00000225761.1	ENSMUSG00000042605.16	OTTMUSG00000034728.4	OTTMUST00000166879.1	Atxn2-220	Atxn2	1434	protein_coding	24.9038	73.2925	2.94302	1.5573	0.389633	3.99683	6.42e-05	0.00282544
ENSMUST00000176609.7	ENSMUSG00000021546.18	OTTMUSG00000035894.6	OTTMUST00000110447.1	Hnrnpk-211	Hnrnpk	737	retained_intron	24.9568	47.0724	1.88616	0.91545	0.641829	1.42631	0.153778	0.407721
ENSMUST00000137708.7	ENSMUSG00000068036.15	OTTMUSG00000029503.9	OTTMUST00000073199.1	Afdn-209	Afdn	5153	protein_coding	25.0377	55.7731	2.22757	1.15547	0.383675	3.01158	0.00259895	0.0341774
ENSMUST00000151978.1	ENSMUSG00000020393.16	OTTMUSG00000005082.1	OTTMUST00000011370.1	Kremen1-202	Kremen1	3183	protein_coding	25.0845	59.1769	2.3591	1.23824	0.454997	2.72142	0.00650023	0.0623435
ENSMUST00000168651.5	ENSMUSG00000038095.15	OTTMUSG00000054850.2	OTTMUST00000135907.2	Sbno1-202	Sbno1	4170	protein_coding	25.283	80.7561	3.19409	1.6754	0.748289	2.23898	0.0251572	0.142041
ENSMUST00000200219.4	ENSMUSG00000029472.13	OTTMUSG00000054578.2	OTTMUST00000135293.1	Anapc5-216	Anapc5	817	retained_intron	25.3036	46.9079	1.8538	0.890487	1.19004	0.748286	0.454288	0.718255
ENSMUST00000140411.7	ENSMUSG00000025487.15	OTTMUSG00000023443.4	OTTMUST00000056985.1	Psmd13-205	Psmd13	599	retained_intron	25.3914	47.7924	1.88223	0.912443	0.661551	1.37925	0.167818	0.428024
ENSMUST00000170909.1	ENSMUSG00000038482.11	OTTMUSG00000060903.1	-	Tfdp1-201	Tfdp1	1700	protein_coding	25.403	68.0269	2.67791	1.42111	1.2459	1.14063	0.254024	0.535597
ENSMUST00000155318.1	ENSMUSG00000020674.17	OTTMUSG00000027521.2	OTTMUST00000068128.1	Pxdn-206	Pxdn	3406	retained_intron	25.4071	51.5505	2.02897	1.02075	0.439362	2.32325	0.0201655	0.124559
ENSMUST00000181981.7	ENSMUSG00000045659.18	OTTMUSG00000043408.13	OTTMUST00000113890.3	Plekha7-202	Plekha7	4633	protein_coding	25.4386	74.2336	2.91814	1.54505	1.18534	1.30346	0.192417	0.461503
ENSMUST00000022593.6	ENSMUSG00000022016.16	OTTMUSG00000032614.3	-	Akap11-201	Akap11	5688	protein_coding	25.4606	85.0159	3.33912	1.73947	0.542905	3.204	0.00135534	0.0224837
ENSMUST00000033990.6	ENSMUSG00000031583.13	OTTMUSG00000060957.1	OTTMUST00000148966.1	Wrn-201	Wrn	5019	protein_coding	25.4665	51.1107	2.00698	1.00502	0.542829	1.85145	0.0641043	0.247806
ENSMUST00000160304.7	ENSMUSG00000039233.12	OTTMUSG00000035030.2	OTTMUST00000089087.1	Tbce-206	Tbce	933	retained_intron	25.5355	48.7329	1.90844	0.932393	0.361726	2.57762	0.0099483	0.0811339
ENSMUST00000225838.1	ENSMUSG00000039126.10	OTTMUSG00000068244.4	OTTMUST00000164946.1	Prune2-208	Prune2	1881	retained_intron	25.5608	66.5141	2.60219	1.37973	0.453737	3.04081	0.00235945	0.0323289
ENSMUST00000232179.1	ENSMUSG00000034218.16	OTTMUSG00000031707.4	OTTMUST00000078538.3	Atm-206	Atm	9787	protein_coding	25.667	67.4688	2.62862	1.39431	0.864577	1.6127	0.106809	0.329658
ENSMUST00000123723.1	ENSMUSG00000058594.15	OTTMUSG00000011294.3	OTTMUST00000026459.1	Fbh1-203	Fbh1	820	retained_intron	25.6713	48.866	1.90353	0.928676	1.19522	0.776989	0.437165	0.705475
ENSMUST00000198987.4	ENSMUSG00000027710.14	OTTMUSG00000023529.3	OTTMUST00000057349.1	Acad9-209	Acad9	2905	retained_intron	25.6933	54.4448	2.11902	1.0834	0.751697	1.44127	0.149508	0.401364
ENSMUST00000147070.1	ENSMUSG00000049401.10	OTTMUSG00000016333.1	OTTMUST00000039248.1	Ogfr-202	Ogfr	734	retained_intron	25.8291	49.5704	1.91917	0.940483	0.407987	2.30518	0.0211564	0.128158
ENSMUST00000136649.7	ENSMUSG00000029718.14	OTTMUSG00000021947.9	OTTMUST00000052107.1	Pcolce-206	Pcolce	651	processed_transcript	25.8323	47.3668	1.83362	0.874698	0.432762	2.0212	0.0432593	0.196453
ENSMUST00000114960.8	ENSMUSG00000061751.16	OTTMUSG00000017795.4	OTTMUST00000043062.1	Kalrn-207	Kalrn	6452	protein_coding	25.8517	48.6651	1.88247	0.912627	3.72916	0.244727	0.806668	0.922218
ENSMUST00000107537.4	ENSMUSG00000025326.12	OTTMUSG00000055999.6	OTTMUST00000138561.1	Ube3a-201	Ube3a	4911	protein_coding	25.8856	119.327	4.60979	2.2047	1.08773	2.02689	0.0426735	0.194898
ENSMUST00000169594.8	ENSMUSG00000031010.17	OTTMUSG00000017076.6	OTTMUST00000041348.4	Usp9x-206	Usp9x	2772	protein_coding	25.8867	92.2603	3.564	1.8335	0.52656	3.48203	0.00049763	0.0115476
ENSMUST00000131520.7	ENSMUSG00000038827.11	OTTMUSG00000007319.2	OTTMUST00000016933.2	Fam206a-202	Fam206a	4360	nonsense_mediated_decay	25.9185	79.8628	3.0813	1.62354	0.712936	2.27726	0.0227708	0.134123
ENSMUST00000234273.1	ENSMUSG00000024308.15	OTTMUSG00000037070.7	OTTMUST00000177290.1	Tapbp-207	Tapbp	1305	processed_transcript	25.9565	46.9884	1.81027	0.856208	1.17227	0.730382	0.465157	0.727064
ENSMUST00000186940.6	ENSMUSG00000026193.15	OTTMUSG00000048807.4	OTTMUST00000124862.1	Fn1-208	Fn1	1350	protein_coding	25.9641	63.7383	2.45486	1.29564	0.691361	1.87404	0.0609243	0.241452
ENSMUST00000185471.1	ENSMUSG00000056211.13	OTTMUSG00000049353.2	OTTMUST00000125813.1	R3hdm1-203	R3hdm1	4982	retained_intron	25.9863	53.177	2.04635	1.03305	0.477533	2.16331	0.0305172	0.160208
ENSMUST00000128756.7	ENSMUSG00000035545.13	OTTMUSG00000027891.4	OTTMUST00000069081.1	Leng8-205	Leng8	720	protein_coding	26.0192	60.2218	2.31452	1.21071	0.445061	2.72033	0.00652178	0.0623435
ENSMUST00000141330.7	ENSMUSG00000026155.13	OTTMUSG00000026521.4	OTTMUST00000065711.1	Smap1-205	Smap1	923	processed_transcript	26.0371	48.9266	1.87911	0.910052	0.404047	2.25234	0.0243007	0.139082
ENSMUST00000130384.1	ENSMUSG00000034593.16	OTTMUSG00000016492.8	OTTMUST00000086157.2	Myo5a-204	Myo5a	650	protein_coding	26.0491	57.2403	2.1974	1.1358	0.435282	2.60934	0.00907177	0.0771017
ENSMUST00000219370.1	ENSMUSG00000035529.10	OTTMUSG00000063700.1	OTTMUST00000155085.1	Prdm4-206	Prdm4	3772	nonsense_mediated_decay	26.067	61.2556	2.34993	1.23262	0.342212	3.60191	0.000315889	0.00838233
ENSMUST00000154777.1	ENSMUSG00000032883.15	OTTMUSG00000033118.5	OTTMUST00000082788.1	Acsl3-207	Acsl3	742	retained_intron	26.0815	60.5735	2.32247	1.21566	0.801162	1.51737	0.129174	0.369133
ENSMUST00000119339.7	ENSMUSG00000035851.14	OTTMUSG00000028216.4	OTTMUST00000069903.2	Ythdc1-202	Ythdc1	3222	protein_coding	26.1539	67.6419	2.58631	1.37089	0.892192	1.53654	0.124405	0.3609
ENSMUST00000192702.5	ENSMUSG00000026558.13	OTTMUSG00000050631.1	OTTMUST00000128360.1	Uck2-205	Uck2	1194	nonsense_mediated_decay	26.166	50.5024	1.93008	0.948659	0.423132	2.24199	0.024962	0.141209
ENSMUST00000203349.2	ENSMUSG00000030279.15	OTTMUSG00000057141.2	OTTMUST00000140712.1	C2cd5-205	C2cd5	4584	retained_intron	26.2066	48.6059	1.85472	0.891204	0.378206	2.35639	0.0184533	0.11843
ENSMUST00000155746.7	ENSMUSG00000001552.14	OTTMUSG00000006276.1	OTTMUST00000014205.1	Jup-209	Jup	684	processed_transcript	26.2632	47.4832	1.80797	0.854372	0.634889	1.3457	0.178398	0.442979
ENSMUST00000055833.11	ENSMUSG00000027104.18	OTTMUSG00000013179.5	OTTMUST00000031835.1	Atf2-201	Atf2	4210	protein_coding	26.3126	137.273	5.217	2.38322	2.64775	0.900091	0.368072	0.6493
ENSMUST00000186538.6	ENSMUSG00000033272.12	OTTMUSG00000035811.3	-	Slc35a4-206	Slc35a4	2842	protein_coding	26.3576	49.9281	1.89426	0.921633	0.369632	2.49338	0.0126533	0.0940915
ENSMUST00000189665.6	ENSMUSG00000033124.15	OTTMUSG00000048480.3	OTTMUST00000124248.1	Atg9a-207	Atg9a	4013	nonsense_mediated_decay	26.4015	77.7305	2.94417	1.55786	0.509905	3.0552	0.00224914	0.0314129
ENSMUST00000080664.13	ENSMUSG00000025932.14	OTTMUSG00000049176.2	OTTMUST00000125474.1	Eya1-202	Eya1	3426	protein_coding	26.4116	57.411	2.17371	1.12016	0.589643	1.89972	0.0574697	0.233074
ENSMUST00000177950.7	ENSMUSG00000034928.16	OTTMUSG00000032674.3	-	Rnf44-218	Rnf44	3941	protein_coding	26.4452	114.284	4.32153	2.11154	1.72688	1.22275	0.221425	0.499178
ENSMUST00000159925.1	ENSMUSG00000038538.17	OTTMUSG00000034252.1	OTTMUST00000087012.1	Ubn2-204	Ubn2	5521	retained_intron	26.4685	54.8805	2.07343	1.05202	0.589349	1.78505	0.0742536	0.268237
ENSMUST00000128891.7	ENSMUSG00000033257.14	OTTMUSG00000021753.3	OTTMUST00000051631.1	Ttll4-203	Ttll4	3389	retained_intron	26.505	66.0829	2.49323	1.31801	0.441942	2.98232	0.00286071	0.0364618
ENSMUST00000199435.1	ENSMUSG00000028256.16	OTTMUSG00000055187.2	OTTMUST00000136669.1	Odf2l-216	Odf2l	3794	retained_intron	26.5763	50.6067	1.9042	0.929185	0.330399	2.81231	0.00491863	0.0524984
ENSMUST00000027241.10	ENSMUSG00000026072.12	OTTMUSG00000050518.3	OTTMUST00000128132.2	Il1r1-201	Il1r1	5819	protein_coding	26.6955	47.2897	1.77145	0.824929	0.562491	1.46657	0.142494	0.390668
ENSMUST00000145403.2	ENSMUSG00000030036.8	OTTMUSG00000024275.2	OTTMUST00000059443.2	Mogs-202	Mogs	684	retained_intron	26.7597	47.5761	1.7779	0.830176	0.499719	1.66129	0.0966561	0.311923
ENSMUST00000039827.13	ENSMUSG00000037138.17	OTTMUSG00000019698.6	-	Aff3-202	Aff3	6010	protein_coding	26.7903	84.5458	3.15584	1.65802	1.18902	1.39444	0.163183	0.421744
ENSMUST00000142473.7	ENSMUSG00000036817.14	OTTMUSG00000025175.3	OTTMUST00000061949.1	Sun1-216	Sun1	2168	retained_intron	26.836	53.0319	1.97615	0.98269	0.538592	1.82455	0.0680686	0.256399
ENSMUST00000201363.3	ENSMUSG00000029126.7	OTTMUSG00000056100.5	OTTMUST00000138717.1	Nsg1-204	Nsg1	820	protein_coding	26.8683	58.6615	2.1833	1.12651	1.14449	0.984291	0.324973	0.610159
ENSMUST00000064098.13	ENSMUSG00000021798.14	OTTMUSG00000069987.3	OTTMUST00000169437.1	Ldb3-204	Ldb3	2299	protein_coding	26.8797	56.4127	2.09871	1.06951	0.470645	2.27242	0.023061	0.134933
ENSMUST00000126694.1	ENSMUSG00000000134.17	OTTMUSG00000017822.6	OTTMUST00000043326.1	Tfe3-208	Tfe3	6328	retained_intron	26.8963	55.2307	2.05347	1.03806	0.327019	3.17432	0.0015019	0.0240293
ENSMUST00000114467.8	ENSMUSG00000019558.14	OTTMUSG00000017696.5	-	Slc6a8-204	Slc6a8	2509	protein_coding	26.9201	122.789	4.56123	2.18942	2.65177	0.825646	0.409005	0.683171
ENSMUST00000197491.4	ENSMUSG00000025745.12	OTTMUSG00000024740.5	OTTMUST00000136438.1	Hadha-208	Hadha	708	retained_intron	26.9431	62.878	2.33373	1.22264	0.459993	2.65795	0.00786176	0.0700569
ENSMUST00000151590.7	ENSMUSG00000016933.17	OTTMUSG00000001177.5	OTTMUST00000038185.2	Plcg1-208	Plcg1	4388	nonsense_mediated_decay	26.944	51.5541	1.91338	0.936126	1.21935	0.767723	0.442652	0.710214
ENSMUST00000220247.1	ENSMUSG00000035798.14	OTTMUSG00000064055.1	OTTMUST00000156564.1	Zdhhc17-210	Zdhhc17	3635	nonsense_mediated_decay	27.1385	53.1812	1.95962	0.970576	0.773458	1.25485	0.209532	0.483777
ENSMUST00000167353.2	ENSMUSG00000019467.15	OTTMUSG00000064761.3	OTTMUST00000157699.1	Arhgef25-202	Arhgef25	2189	protein_coding	27.2738	52.0123	1.90704	0.931336	1.20363	0.773771	0.439066	0.706873
ENSMUST00000145363.7	ENSMUSG00000029516.19	OTTMUSG00000014714.10	OTTMUST00000034911.2	Cit-213	Cit	5974	processed_transcript	27.306	84.1254	3.08084	1.62333	0.623237	2.60467	0.0091963	0.0775119
ENSMUST00000144319.7	ENSMUSG00000047250.13	OTTMUSG00000012142.2	OTTMUST00000028972.1	Ptgs1-203	Ptgs1	573	processed_transcript	27.3489	64.301	2.35114	1.23336	0.441463	2.7938	0.00520924	0.0543548
ENSMUST00000231231.1	ENSMUSG00000012114.17	OTTMUSG00000071290.1	OTTMUST00000172621.1	Med15-203	Med15	378	retained_intron	27.3493	49.6571	1.81566	0.860494	0.371656	2.3153	0.0205968	0.126009
ENSMUST00000129177.1	ENSMUSG00000036026.15	OTTMUSG00000031349.6	OTTMUST00000077667.1	Tmem63b-203	Tmem63b	1193	retained_intron	27.3614	49.0735	1.79353	0.842804	0.344217	2.44847	0.0143465	0.100711
ENSMUST00000145265.1	ENSMUSG00000020946.13	OTTMUSG00000003021.1	OTTMUST00000006199.1	Gosr2-203	Gosr2	917	processed_transcript	27.4309	54.7102	1.99448	0.99601	0.345794	2.88036	0.00397222	0.0456442
ENSMUST00000211820.1	ENSMUSG00000037270.18	OTTMUSG00000006539.30	OTTMUST00000150678.1	4932438A13Rik-223	4932438A13Rik	8594	protein_coding	27.4653	64.2875	2.34068	1.22693	0.921558	1.33136	0.18307	0.449063
ENSMUST00000030683.7	ENSMUSG00000028864.7	OTTMUSG00000055308.1	OTTMUST00000136915.1	Hgf-201	Hgf	2642	protein_coding	27.4671	54.9976	2.00231	1.00166	1.16291	0.861343	0.389049	0.666674
ENSMUST00000121094.7	ENSMUSG00000027951.16	OTTMUSG00000020280.3	OTTMUST00000048134.2	Adar-205	Adar	2321	protein_coding	27.5717	62.2086	2.25625	1.17392	0.485696	2.417	0.0156492	0.106508
ENSMUST00000135384.7	ENSMUSG00000006301.17	OTTMUSG00000021738.2	OTTMUST00000051570.1	Tmbim1-205	Tmbim1	2546	retained_intron	27.6609	53.0216	1.91684	0.938729	0.521769	1.79913	0.0719986	0.264344
ENSMUST00000211526.1	ENSMUSG00000056204.8	OTTMUSG00000061450.1	OTTMUST00000149955.1	Pgpep1-207	Pgpep1	805	processed_transcript	27.7346	51.6807	1.8634	0.89794	1.2295	0.730328	0.46519	0.727064
ENSMUST00000145857.7	ENSMUSG00000018999.14	OTTMUSG00000014770.2	OTTMUST00000035057.1	Slc35b4-203	Slc35b4	4110	retained_intron	27.7562	54.3828	1.9593	0.970342	0.42677	2.27369	0.0229847	0.134717
ENSMUST00000228358.1	ENSMUSG00000022280.9	OTTMUSG00000070319.1	OTTMUST00000170162.1	Rnf19a-203	Rnf19a	3452	protein_coding	27.7686	55.4582	1.99716	0.997949	0.576759	1.73027	0.0835823	0.286721
ENSMUST00000208423.1	ENSMUSG00000047264.8	OTTMUSG00000059165.1	OTTMUST00000145126.1	Zfp358-203	Zfp358	2200	protein_coding	27.7719	50.1126	1.80443	0.851547	0.704825	1.20817	0.226983	0.505383
ENSMUST00000189826.6	ENSMUSG00000026414.13	OTTMUSG00000049830.2	OTTMUST00000126906.2	Tnnt2-213	Tnnt2	796	protein_coding	27.8012	47.0268	1.69154	0.758338	0.547522	1.38504	0.166041	0.425807
ENSMUST00000119109.7	ENSMUSG00000003382.18	OTTMUSG00000026642.1	OTTMUST00000065943.1	Etv3-202	Etv3	5309	protein_coding	27.9235	107.604	3.85353	1.94618	0.42916	4.53486	5.76e-06	0.000505537
ENSMUST00000208179.1	ENSMUSG00000011658.16	OTTMUSG00000035380.7	OTTMUST00000090459.2	Fuz-209	Fuz	1164	protein_coding	27.9311	47.7073	1.70803	0.772336	1.24066	0.622518	0.533601	0.774171
ENSMUST00000192757.5	ENSMUSG00000027763.13	OTTMUSG00000051966.27	OTTMUST00000131261.2	Mbnl1-210	Mbnl1	576	protein_coding	27.9404	50.7945	1.81796	0.862322	0.457712	1.88398	0.0595672	0.23778
ENSMUST00000130671.7	ENSMUSG00000023088.17	OTTMUSG00000027051.5	OTTMUST00000066867.2	Abcc1-202	Abcc1	4945	nonsense_mediated_decay	27.9404	65.414	2.3412	1.22725	0.702413	1.74719	0.0806049	0.280296
ENSMUST00000068690.6	ENSMUSG00000057337.13	OTTMUSG00000035235.2	OTTMUST00000089819.1	Chst3-201	Chst3	5985	protein_coding	28.0745	89.5455	3.18957	1.67336	1.28073	1.30657	0.19136	0.46017
ENSMUST00000188111.6	ENSMUSG00000045411.16	OTTMUSG00000023110.7	OTTMUST00000055821.2	2410002F23Rik-217	2410002F23Rik	2131	protein_coding	28.1125	52.0715	1.85226	0.889283	0.501445	1.77344	0.0761553	0.271431
ENSMUST00000033640.13	ENSMUSG00000031284.16	OTTMUSG00000018957.6	OTTMUST00000045575.1	Pak3-201	Pak3	8348	protein_coding	28.128	73.2805	2.60526	1.38143	1.19148	1.15942	0.246285	0.527972
ENSMUST00000128692.1	ENSMUSG00000026463.17	OTTMUSG00000016442.5	OTTMUST00000039597.2	Atp2b4-204	Atp2b4	588	processed_transcript	28.1308	60.9824	2.16781	1.11624	0.398793	2.79905	0.00512538	0.0538796
ENSMUST00000135353.7	ENSMUSG00000039463.14	OTTMUSG00000001141.2	OTTMUST00000038930.1	Slc9a8-207	Slc9a8	1884	retained_intron	28.1405	52.2034	1.8551	0.891499	0.462702	1.92672	0.0540141	0.225018
ENSMUST00000191450.6	ENSMUSG00000041459.15	OTTMUSG00000010947.8	OTTMUST00000118264.1	Tardbp-230	Tardbp	1304	nonsense_mediated_decay	28.221	61.3006	2.17216	1.11913	0.70247	1.59314	0.111129	0.337147
ENSMUST00000205179.2	ENSMUSG00000033216.9	OTTMUSG00000057348.2	OTTMUST00000141110.1	Eefsec-206	Eefsec	2208	protein_coding	28.2498	69.8067	2.47105	1.30513	0.642563	2.03113	0.0422422	0.193941
ENSMUST00000204910.1	ENSMUSG00000107495.1	OTTMUSG00000056392.1	OTTMUST00000139334.1	Gm44215-201	Gm44215	2711	TEC	28.3014	47.3582	1.67335	0.742739	0.41971	1.76965	0.0767857	0.272943
ENSMUST00000173166.1	ENSMUSG00000037470.14	OTTMUSG00000037695.3	OTTMUST00000097358.1	Uggt1-204	Uggt1	1501	nonsense_mediated_decay	28.3458	64.971	2.29208	1.19666	0.59358	2.01601	0.0437994	0.197764
ENSMUST00000214734.1	ENSMUSG00000006241.16	OTTMUSG00000062320.1	OTTMUST00000152010.1	Ccdc159-203	Ccdc159	1442	nonsense_mediated_decay	28.3464	53.7679	1.89682	0.923581	0.620518	1.4884	0.136645	0.381173
ENSMUST00000214896.1	ENSMUSG00000038876.12	OTTMUSG00000028056.3	OTTMUST00000155046.1	Rnf146-206	Rnf146	781	protein_coding	28.3667	50.1662	1.76849	0.822516	0.615824	1.33564	0.181668	0.447049
ENSMUST00000153169.1	ENSMUSG00000035203.16	OTTMUSG00000026130.3	OTTMUST00000064531.2	Epn1-205	Epn1	729	protein_coding	28.3681	47.6284	1.67894	0.747553	0.568375	1.31525	0.188427	0.456489
ENSMUST00000135119.1	ENSMUSG00000054874.12	OTTMUSG00000033232.3	OTTMUST00000083265.1	Pcnx3-207	Pcnx3	3144	retained_intron	28.3755	57.416	2.02344	1.01681	0.443459	2.2929	0.0218536	0.130844
ENSMUST00000066037.12	ENSMUSG00000022641.15	OTTMUSG00000017264.5	OTTMUST00000041778.2	Bbx-201	Bbx	4523	protein_coding	28.3765	53.9087	1.89976	0.925821	0.542094	1.70786	0.0876625	0.295324
ENSMUST00000034401.14	ENSMUSG00000031925.17	OTTMUSG00000033178.4	-	Maml2-201	Maml2	2098	protein_coding	28.4214	86.4632	3.04219	1.60511	1.11343	1.44159	0.149418	0.401238
ENSMUST00000213518.1	ENSMUSG00000032178.14	OTTMUSG00000063342.6	OTTMUST00000154320.1	Ilf3-203	Ilf3	3513	protein_coding	28.4725	47.2676	1.66011	0.731281	0.802789	0.910925	0.362335	0.644497
ENSMUST00000042729.15	ENSMUSG00000040998.18	OTTMUSG00000026534.4	OTTMUST00000065651.1	Npnt-201	Npnt	3601	protein_coding	28.5775	52.7168	1.84469	0.883382	0.557043	1.58584	0.112775	0.339935
ENSMUST00000234997.1	ENSMUSG00000037013.16	OTTMUSG00000073093.1	OTTMUST00000176859.1	Ss18-209	Ss18	2196	retained_intron	28.6125	49.5042	1.73016	0.790907	0.461114	1.71521	0.086307	0.29237
ENSMUST00000230956.1	ENSMUSG00000023025.16	OTTMUSG00000071113.1	OTTMUST00000172043.1	Larp4-207	Larp4	2192	protein_coding	28.6847	62.358	2.17391	1.12029	0.368141	3.04312	0.00234141	0.0321928
ENSMUST00000202939.1	ENSMUSG00000067629.13	OTTMUSG00000049838.10	OTTMUST00000138007.1	Syngap1-211	Syngap1	821	nonsense_mediated_decay	28.6858	47.7566	1.66482	0.735365	0.375703	1.9573	0.0503117	0.215628
ENSMUST00000109390.7	ENSMUSG00000020289.15	OTTMUSG00000005378.9	OTTMUST00000011996.5	Nprl3-203	Nprl3	3531	processed_transcript	28.7474	55.254	1.92205	0.942647	0.326879	2.88378	0.00392935	0.0453701
ENSMUST00000197489.4	ENSMUSG00000027708.14	OTTMUSG00000028173.15	OTTMUST00000131849.1	Dcun1d1-209	Dcun1d1	1018	nonsense_mediated_decay	28.7507	73.2794	2.54879	1.34981	1.16617	1.15748	0.247078	0.528655
ENSMUST00000145514.7	ENSMUSG00000026103.14	OTTMUSG00000021410.6	OTTMUST00000050762.2	Gls-212	Gls	2399	retained_intron	28.8302	55.8883	1.93853	0.954965	0.53428	1.78739	0.0738752	0.267419
ENSMUST00000114128.7	ENSMUSG00000004221.16	OTTMUSG00000017732.19	OTTMUST00000047322.3	Ikbkg-204	Ikbkg	1867	protein_coding	28.852	51.0283	1.76862	0.822628	0.679652	1.21037	0.226138	0.504469
ENSMUST00000206974.1	ENSMUSG00000014554.13	OTTMUSG00000022810.4	OTTMUST00000142362.1	Dguok-208	Dguok	2442	retained_intron	28.8546	51.0045	1.76764	0.821825	0.425767	1.93022	0.0535792	0.223962
ENSMUST00000177592.1	ENSMUSG00000078515.4	OTTMUSG00000010364.1	-	Ddi2-202	Ddi2	3539	protein_coding	28.9062	55.2731	1.91216	0.9352	2.73151	0.342374	0.732069	0.8886
ENSMUST00000103099.7	ENSMUSG00000017119.19	OTTMUSG00000002872.5	OTTMUST00000005874.1	Nbr1-203	Nbr1	4789	protein_coding	28.9243	100.328	3.46863	1.79436	0.370527	4.84274	1.28e-06	0.000146868
ENSMUST00000106427.7	ENSMUSG00000050315.13	OTTMUSG00000021275.4	OTTMUST00000050439.1	Synpo2-203	Synpo2	6937	protein_coding	28.9309	101.051	3.49285	1.8044	1.23427	1.46192	0.143764	0.39256
ENSMUST00000209856.1	ENSMUSG00000031485.15	OTTMUSG00000060984.1	OTTMUST00000149027.1	Plpbp-205	Plpbp	3954	protein_coding	28.9478	47.3464	1.63557	0.709798	0.403436	1.75938	0.0785129	0.276283
ENSMUST00000154725.1	ENSMUSG00000061410.6	OTTMUSG00000023426.3	OTTMUST00000056926.1	Zcchc14-204	Zcchc14	2607	protein_coding	28.9865	57.9956	2.00078	1.00056	0.494568	2.0231	0.0430627	0.195855
ENSMUST00000200364.4	ENSMUSG00000028060.14	OTTMUSG00000052464.1	OTTMUST00000131573.1	Khdc4-207	Khdc4	2388	retained_intron	29.004	49.4323	1.70433	0.769203	0.424291	1.81292	0.0698449	0.259889
ENSMUST00000190837.6	ENSMUSG00000030616.15	OTTMUSG00000049044.2	OTTMUST00000125272.2	Sytl2-207	Sytl2	3757	protein_coding	29.0862	55.9445	1.9234	0.94366	1.17196	0.805196	0.420706	0.692469
ENSMUST00000009705.13	ENSMUSG00000026814.16	OTTMUSG00000011981.3	OTTMUST00000028346.1	Eng-201	Eng	3422	protein_coding	29.0911	62.0566	2.13318	1.093	2.61605	0.417807	0.676088	0.859907
ENSMUST00000199548.4	ENSMUSG00000032479.15	OTTMUSG00000035845.5	OTTMUST00000091834.3	Map4-215	Map4	1383	protein_coding	29.095	62.9898	2.16497	1.11435	0.39661	2.80968	0.00495912	0.0527653
ENSMUST00000211272.1	ENSMUSG00000066306.13	OTTMUSG00000035829.3	OTTMUST00000149379.1	Numa1-208	Numa1	739	protein_coding	29.1277	60.1292	2.06433	1.04567	0.36103	2.89636	0.00377522	0.044298
ENSMUST00000132699.7	ENSMUSG00000070565.11	OTTMUSG00000033172.4	OTTMUST00000082980.2	Rasal2-204	Rasal2	4013	protein_coding	29.128	85.3247	2.9293	1.55056	0.5132	3.02135	0.00251646	0.0336681
ENSMUST00000041105.6	ENSMUSG00000061186.15	OTTMUSG00000011189.1	OTTMUST00000026263.1	Sfmbt2-201	Sfmbt2	7874	protein_coding	29.1281	48.2505	1.6565	0.728135	1.19811	0.607736	0.543363	0.779792
ENSMUST00000143817.7	ENSMUSG00000039850.16	OTTMUSG00000003953.4	OTTMUST00000008786.2	Endov-209	Endov	3101	nonsense_mediated_decay	29.2049	70.1286	2.40126	1.26379	2.63328	0.479931	0.631277	0.835039
ENSMUST00000151505.7	ENSMUSG00000025465.13	OTTMUSG00000027297.3	OTTMUST00000067463.1	Echs1-204	Echs1	3890	retained_intron	29.2832	50.4301	1.72215	0.784214	0.491655	1.59505	0.110701	0.336533
ENSMUST00000101326.9	ENSMUSG00000057098.14	OTTMUSG00000005474.1	OTTMUST00000012188.1	Ebf1-202	Ebf1	3422	protein_coding	29.3005	52.1191	1.77878	0.830888	0.764797	1.08642	0.277295	0.562031
ENSMUST00000229038.1	ENSMUSG00000022517.17	OTTMUSG00000070991.1	OTTMUST00000171657.1	Mgrn1-203	Mgrn1	2250	protein_coding	29.3431	70.0084	2.38585	1.25451	0.450627	2.78391	0.00537078	0.0552614
ENSMUST00000142745.1	ENSMUSG00000021711.16	OTTMUSG00000032909.1	OTTMUST00000082022.1	Trappc13-204	Trappc13	909	retained_intron	29.4769	61.3721	2.08204	1.058	1.15307	0.917549	0.358855	0.642004
ENSMUST00000176793.1	ENSMUSG00000002748.7	OTTMUSG00000017117.3	OTTMUST00000110375.1	Baz1b-204	Baz1b	4406	retained_intron	29.535	55.8873	1.89224	0.920096	0.340211	2.70449	0.00684099	0.0639968
ENSMUST00000111867.8	ENSMUSG00000025231.16	OTTMUSG00000030508.1	OTTMUST00000075542.1	Sufu-202	Sufu	1747	protein_coding	29.5731	62.4602	2.11206	1.07865	0.507647	2.1248	0.0336032	0.168836
ENSMUST00000225523.1	ENSMUSG00000019487.11	OTTMUSG00000068810.3	OTTMUST00000166381.1	Trip10-208	Trip10	768	retained_intron	29.5872	47.5858	1.60832	0.685557	0.49663	1.38042	0.167458	0.427652
ENSMUST00000200468.1	ENSMUSG00000032478.14	OTTMUSG00000030951.7	OTTMUST00000076620.2	Nme6-214	Nme6	865	protein_coding	29.591	53.1441	1.79596	0.844754	0.491548	1.71856	0.0856949	0.291162
ENSMUST00000210643.1	ENSMUSG00000032621.8	OTTMUSG00000061082.5	OTTMUST00000149239.1	Srek1-205	Srek1	1392	processed_transcript	29.6132	60.4556	2.04151	1.02963	0.453886	2.26849	0.0232996	0.135696
ENSMUST00000135969.7	ENSMUSG00000020883.18	OTTMUSG00000002913.4	OTTMUST00000005971.2	Fbxl20-202	Fbxl20	4028	retained_intron	29.624	47.1695	1.59227	0.671089	0.362113	1.85326	0.063845	0.247083
ENSMUST00000203335.1	ENSMUSG00000045962.16	OTTMUSG00000031633.14	OTTMUST00000140148.1	Wnk1-225	Wnk1	3065	retained_intron	29.6663	49.7634	1.67744	0.746261	0.385327	1.9367	0.0527824	0.221907
ENSMUST00000189596.1	ENSMUSG00000054387.13	OTTMUSG00000049638.2	OTTMUST00000126456.1	Mdm4-211	Mdm4	762	retained_intron	29.7179	49.5856	1.66854	0.738588	0.390941	1.88926	0.0588572	0.236569
ENSMUST00000183912.7	ENSMUSG00000035047.9	OTTMUSG00000044970.5	OTTMUST00000118181.1	Kri1-204	Kri1	2509	retained_intron	29.7776	51.0642	1.71486	0.778087	0.413566	1.88141	0.0599162	0.238774
ENSMUST00000115772.5	ENSMUSG00000093880.3	OTTMUSG00000046401.3	OTTMUST00000173934.1	Tmem181c-ps-201	Tmem181c-ps	1386	unprocessed_pseudogene	29.806	46.8408	1.57152	0.652163	0.421967	1.54553	0.122218	0.356419
ENSMUST00000027888.12	ENSMUSG00000026596.13	OTTMUSG00000037114.3	OTTMUST00000095556.2	Abl2-201	Abl2	3549	protein_coding	29.8402	69.0053	2.3125	1.20945	0.540203	2.23888	0.0251636	0.142044
ENSMUST00000129422.1	ENSMUSG00000004264.17	OTTMUSG00000020695.3	OTTMUST00000067272.1	Phb2-203	Phb2	489	processed_transcript	29.8983	46.8835	1.5681	0.649018	0.551019	1.17785	0.238856	0.518746
ENSMUST00000150619.8	ENSMUSG00000028809.16	OTTMUSG00000009683.6	OTTMUST00000022366.2	Srrm1-212	Srrm1	4542	retained_intron	29.9801	73.4035	2.44841	1.29184	0.683349	1.89046	0.0586967	0.236242
ENSMUST00000167457.7	ENSMUSG00000059475.13	OTTMUSG00000036855.6	OTTMUST00000094666.1	Zfp426-210	Zfp426	4262	protein_coding	30.0433	63.6454	2.11846	1.08301	0.546565	1.98149	0.0475362	0.20826
ENSMUST00000121212.8	ENSMUSG00000068917.12	OTTMUSG00000029741.6	OTTMUST00000073796.1	Clk2-202	Clk2	2154	protein_coding	30.0573	76.0727	2.53092	1.33966	1.18971	1.12604	0.260148	0.542911
ENSMUST00000142226.1	ENSMUSG00000002250.16	OTTMUSG00000023384.9	OTTMUST00000056747.2	Ppard-203	Ppard	1739	retained_intron	30.1415	59.6321	1.9784	0.984337	0.377263	2.60915	0.0090767	0.0771017
ENSMUST00000228087.1	ENSMUSG00000033565.18	OTTMUSG00000069867.4	OTTMUST00000169103.1	Rbfox2-209	Rbfox2	1694	protein_coding	30.1667	46.8254	1.55222	0.634334	0.364758	1.73905	0.0820255	0.283377
ENSMUST00000190549.6	ENSMUSG00000032036.15	OTTMUSG00000016800.4	OTTMUST00000120075.1	Kirrel3-209	Kirrel3	3074	protein_coding	30.1993	87.7881	2.90696	1.53951	1.14	1.35045	0.176872	0.441301
ENSMUST00000144283.1	ENSMUSG00000057554.13	OTTMUSG00000033741.3	OTTMUST00000085014.2	Lgals8-208	Lgals8	1148	protein_coding	30.2808	49.5455	1.6362	0.71035	0.668991	1.06182	0.288316	0.573722
ENSMUST00000132401.7	ENSMUSG00000026113.17	OTTMUSG00000033181.6	OTTMUST00000083011.2	Inpp4a-205	Inpp4a	3234	protein_coding	30.3806	51.8505	1.7067	0.771207	0.324981	2.37308	0.0176403	0.115144
ENSMUST00000141565.7	ENSMUSG00000035151.12	OTTMUSG00000031104.2	OTTMUST00000077062.1	Elmod2-204	Elmod2	5122	retained_intron	30.4188	55.2402	1.81599	0.860755	0.383025	2.24725	0.024624	0.140125
ENSMUST00000151833.1	ENSMUSG00000009535.13	OTTMUSG00000023941.3	OTTMUST00000058500.1	Rnmt-208	Rnmt	2474	retained_intron	30.4331	50.0032	1.64305	0.716379	0.339604	2.10945	0.0349054	0.172467
ENSMUST00000153641.7	ENSMUSG00000014867.9	OTTMUSG00000011741.3	OTTMUST00000027531.2	Surf4-202	Surf4	737	nonsense_mediated_decay	30.4379	54.1178	1.77797	0.830233	0.392574	2.11485	0.034443	0.171103
ENSMUST00000018586.5	ENSMUSG00000018442.13	OTTMUSG00000006077.3	OTTMUST00000013722.2	Derl2-201	Derl2	629	nonsense_mediated_decay	30.4906	48.0367	1.57546	0.655775	0.644086	1.01815	0.308608	0.594224
ENSMUST00000136799.1	ENSMUSG00000020876.14	OTTMUSG00000001970.2	OTTMUST00000003964.1	Snx11-206	Snx11	828	processed_transcript	30.5211	47.6781	1.56214	0.643519	0.350986	1.83346	0.0667339	0.253695
ENSMUST00000085217.11	ENSMUSG00000041440.18	OTTMUSG00000031738.4	OTTMUST00000078608.3	Gk5-201	Gk5	2815	protein_coding	30.592	58.9599	1.92729	0.946577	0.372564	2.54071	0.0110627	0.0867811
ENSMUST00000147660.7	ENSMUSG00000047215.14	OTTMUSG00000028344.9	OTTMUST00000070286.5	Rpl9-207	Rpl9	1586	retained_intron	30.6537	58.2483	1.90021	0.926157	0.380887	2.43158	0.0150332	0.103707
ENSMUST00000119215.8	ENSMUSG00000038145.17	OTTMUSG00000027423.4	OTTMUST00000067852.4	Snrk-202	Snrk	1082	protein_coding	30.6862	66.4972	2.167	1.1157	0.34431	3.2404	0.00119363	0.0208296
ENSMUST00000108607.7	ENSMUSG00000078812.10	OTTMUSG00000006023.4	OTTMUST00000013517.1	Eif5a-204	Eif5a	852	protein_coding	30.7416	71.0827	2.31226	1.20931	0.534742	2.26148	0.0237297	0.137296
ENSMUST00000128270.7	ENSMUSG00000032116.18	OTTMUSG00000031806.7	OTTMUST00000078839.1	Stt3a-202	Stt3a	602	nonsense_mediated_decay	30.7987	47.5044	1.54241	0.62519	0.522899	1.19562	0.231844	0.511527
ENSMUST00000231627.1	ENSMUSG00000005899.14	OTTMUSG00000035764.7	OTTMUST00000091503.2	Smpd4-209	Smpd4	2329	nonsense_mediated_decay	30.8416	54.6507	1.77198	0.825362	1.27785	0.6459	0.518344	0.764341
ENSMUST00000193982.1	ENSMUSG00000003308.15	OTTMUSG00000050608.2	OTTMUST00000128317.1	Keap1-204	Keap1	2163	protein_coding	30.8842	47.5329	1.53907	0.62206	0.588946	1.05623	0.290865	0.576534
ENSMUST00000123174.1	ENSMUSG00000031229.16	OTTMUSG00000018268.6	OTTMUST00000044137.1	Atrx-203	Atrx	1838	retained_intron	30.9306	47.5701	1.53796	0.621019	0.49787	1.24735	0.212268	0.487452
ENSMUST00000219315.1	ENSMUSG00000010461.15	OTTMUSG00000064260.1	OTTMUST00000156898.1	Eya4-206	Eya4	3100	protein_coding	30.9444	56.2947	1.81922	0.863318	0.568499	1.51859	0.128865	0.368707
ENSMUST00000233383.1	ENSMUSG00000002250.16	OTTMUSG00000023384.9	OTTMUST00000174996.1	Ppard-208	Ppard	3726	retained_intron	30.9667	54.1732	1.7494	0.806863	0.375918	2.14638	0.0318429	0.163992
ENSMUST00000195038.1	ENSMUSG00000026604.17	OTTMUSG00000022087.6	OTTMUST00000129603.1	Ptpn14-206	Ptpn14	3810	retained_intron	30.9863	47.9963	1.54895	0.631293	0.476704	1.32429	0.185408	0.452517
ENSMUST00000232338.1	ENSMUSG00000041215.16	OTTMUSG00000071464.1	OTTMUST00000173008.1	Yeats2-212	Yeats2	4405	nonsense_mediated_decay	30.9905	57.9217	1.86901	0.902277	0.418574	2.1556	0.0311152	0.162049
ENSMUST00000186894.6	ENSMUSG00000026219.14	OTTMUSG00000048005.2	OTTMUST00000123412.2	Trip12-208	Trip12	3073	protein_coding	31.0085	280.761	9.05434	3.17861	2.69961	1.17743	0.239024	0.518968
ENSMUST00000159541.7	ENSMUSG00000090112.8	OTTMUSG00000034163.3	OTTMUST00000086597.2	Shprh-203	Shprh	6679	protein_coding	31.0166	67.9211	2.18983	1.13082	0.777893	1.4537	0.146031	0.39578
ENSMUST00000207845.1	ENSMUSG00000074405.8	OTTMUSG00000022335.6	OTTMUST00000146686.1	Zfp865-205	Zfp865	1872	processed_transcript	31.0771	54.2851	1.74679	0.804704	0.403919	1.99224	0.0463448	0.204695
ENSMUST00000155461.1	ENSMUSG00000039477.16	OTTMUSG00000017461.5	OTTMUST00000042402.1	Tnrc18-203	Tnrc18	712	processed_transcript	31.153	63.0966	2.02538	1.01819	0.546493	1.86314	0.062443	0.244434
ENSMUST00000149658.1	ENSMUSG00000031256.11	OTTMUSG00000019011.6	OTTMUST00000045621.1	Cstf2-207	Cstf2	7514	retained_intron	31.194	55.8799	1.79137	0.841062	0.426427	1.97235	0.0485701	0.211045
ENSMUST00000207822.1	ENSMUSG00000109005.1	OTTMUSG00000059754.1	OTTMUST00000146482.1	Gm45221-201	Gm45221	2272	TEC	31.2122	54.1089	1.73358	0.793758	0.466052	1.70315	0.0885397	0.296991
ENSMUST00000132782.7	ENSMUSG00000028309.14	OTTMUSG00000006927.2	OTTMUST00000016030.1	Rnf20-204	Rnf20	2238	processed_transcript	31.2173	53.4748	1.71299	0.776514	0.374991	2.07075	0.0383818	0.182937
ENSMUST00000133589.7	ENSMUSG00000022961.18	OTTMUSG00000028340.4	OTTMUST00000070244.2	Son-207	Son	736	processed_transcript	31.3127	58.6001	1.87145	0.904156	0.454268	1.99036	0.0465517	0.205115
ENSMUST00000187601.6	ENSMUSG00000033124.15	OTTMUSG00000048480.3	OTTMUST00000124356.1	Atg9a-203	Atg9a	716	retained_intron	31.4475	50.957	1.62038	0.696337	0.350345	1.98757	0.0468591	0.206089
ENSMUST00000179172.7	ENSMUSG00000035242.15	OTTMUSG00000042344.2	OTTMUST00000111594.1	Oaz1-203	Oaz1	744	protein_coding	31.4517	51.4264	1.63509	0.709371	0.535496	1.3247	0.185271	0.452415
ENSMUST00000197079.4	ENSMUSG00000028017.7	OTTMUSG00000054128.9	OTTMUST00000135432.2	Egf-202	Egf	3346	protein_coding	31.5397	46.9549	1.48875	0.574106	0.389208	1.47506	0.140196	0.386812
ENSMUST00000211071.1	ENSMUSG00000025510.14	OTTMUSG00000060219.1	OTTMUST00000147406.1	Cd151-209	Cd151	695	protein_coding	31.5472	52.255	1.65641	0.728057	0.471423	1.54438	0.122496	0.357055
ENSMUST00000197624.4	ENSMUSG00000029714.11	OTTMUSG00000054539.2	OTTMUST00000135201.2	Gigyf1-202	Gigyf1	827	protein_coding	31.5641	59.5774	1.8875	0.916479	0.363487	2.52136	0.0116904	0.0894192
ENSMUST00000217199.1	ENSMUSG00000032096.16	OTTMUSG00000030776.2	OTTMUST00000154358.1	Arcn1-206	Arcn1	3211	retained_intron	31.6296	49.1413	1.55365	0.63566	0.446328	1.4242	0.154389	0.40867
ENSMUST00000017694.6	ENSMUSG00000017550.14	OTTMUSG00000000189.2	-	Atad5-201	Atad5	7272	protein_coding	31.6498	53.4816	1.68979	0.756845	2.64403	0.286246	0.774689	0.908729
ENSMUST00000161122.1	ENSMUSG00000025979.13	OTTMUSG00000034749.4	OTTMUST00000088315.1	Mob4-204	Mob4	1143	nonsense_mediated_decay	31.6689	59.3819	1.87509	0.906958	1.33807	0.677812	0.497891	0.751583
ENSMUST00000232947.1	ENSMUSG00000039414.10	OTTMUSG00000072593.1	OTTMUST00000175720.1	Heatr5b-204	Heatr5b	4345	processed_transcript	31.6863	98.3836	3.10492	1.63456	0.379681	4.30508	1.67e-05	0.00107305
ENSMUST00000194058.1	ENSMUSG00000102780.1	OTTMUSG00000052102.1	OTTMUST00000130979.1	Gm38253-201	Gm38253	4678	TEC	31.6876	49.9008	1.57477	0.655144	0.349273	1.87574	0.0606915	0.240898
ENSMUST00000234847.1	ENSMUSG00000024271.8	OTTMUSG00000073001.1	OTTMUST00000176628.1	Elp2-207	Elp2	2527	retained_intron	31.6917	52.5991	1.65971	0.730933	0.369935	1.97584	0.0481728	0.209928
ENSMUST00000147567.1	ENSMUSG00000023143.10	OTTMUSG00000028133.1	OTTMUST00000069689.1	Nagpa-203	Nagpa	2230	protein_coding	31.7446	56.5959	1.78285	0.834185	0.497075	1.67819	0.0933104	0.305674
ENSMUST00000109670.7	ENSMUSG00000038369.14	OTTMUSG00000016062.2	OTTMUST00000038342.1	Ncoa6-203	Ncoa6	7101	protein_coding	31.7463	61.532	1.93824	0.95475	3.72831	0.256081	0.797888	0.918391
ENSMUST00000197006.1	ENSMUSG00000054099.11	OTTMUSG00000054323.3	OTTMUST00000134786.1	Slc25a40-204	Slc25a40	4467	retained_intron	31.8216	50.0338	1.57232	0.652897	0.315911	2.06671	0.0387613	0.183937
ENSMUST00000150492.7	ENSMUSG00000026761.12	OTTMUSG00000012397.3	OTTMUST00000029623.1	Orc4-210	Orc4	868	processed_transcript	31.8319	51.7096	1.62446	0.699957	0.385867	1.81398	0.0696804	0.259642
ENSMUST00000220434.1	ENSMUSG00000020647.10	OTTMUSG00000065210.2	OTTMUST00000158921.1	Ncoa1-209	Ncoa1	4756	protein_coding	31.863	55.6884	1.74775	0.805496	0.504801	1.59567	0.110563	0.336284
ENSMUST00000230531.1	ENSMUSG00000081534.3	OTTMUSG00000029612.2	OTTMUST00000171363.1	Slc48a1-204	Slc48a1	702	processed_transcript	31.8643	62.6764	1.96698	0.975981	1.22681	0.795546	0.426296	0.696646
ENSMUST00000196687.1	ENSMUSG00000074238.6	OTTMUSG00000052811.3	OTTMUST00000132183.1	Ap1ar-203	Ap1ar	5166	retained_intron	31.9088	55.6945	1.74543	0.803583	0.351915	2.28346	0.0224036	0.132845
ENSMUST00000136646.1	ENSMUSG00000039852.17	OTTMUSG00000010393.5	OTTMUST00000024239.1	Rere-205	Rere	939	protein_coding	31.9159	50.0095	1.56691	0.647925	0.489098	1.32473	0.185259	0.452415
ENSMUST00000141725.2	ENSMUSG00000027087.11	OTTMUSG00000013360.3	OTTMUST00000032342.2	Itgav-206	Itgav	688	protein_coding	31.9464	75.2161	2.35445	1.23539	0.34783	3.5517	0.000382749	0.00960092
ENSMUST00000209203.1	ENSMUSG00000056608.14	OTTMUSG00000061365.1	OTTMUST00000149734.1	Chd9-203	Chd9	9213	nonsense_mediated_decay	31.9504	61.6876	1.93073	0.949146	0.565317	1.67896	0.0931591	0.305523
ENSMUST00000108815.7	ENSMUSG00000038685.18	OTTMUSG00000016649.5	OTTMUST00000040278.1	Rtel1-205	Rtel1	4243	protein_coding	31.9991	58.0856	1.81523	0.860149	0.753576	1.14142	0.253694	0.53525
ENSMUST00000077093.6	ENSMUSG00000042810.14	OTTMUSG00000024285.3	OTTMUST00000059474.2	Krba1-202	Krba1	8380	protein_coding	32.0096	59.0596	1.84506	0.88367	0.425408	2.07723	0.0377802	0.181046
ENSMUST00000155268.1	ENSMUSG00000022836.11	OTTMUSG00000017049.2	OTTMUST00000041292.1	Mylk-202	Mylk	3077	retained_intron	32.0326	80.1097	2.50088	1.32244	0.453599	2.91544	0.00355193	0.0424067
ENSMUST00000213371.1	ENSMUSG00000057982.8	OTTMUSG00000062355.1	OTTMUST00000152090.1	Zfp809-203	Zfp809	1766	nonsense_mediated_decay	32.0364	55.1214	1.72059	0.782901	0.534612	1.46443	0.143077	0.391726
ENSMUST00000193961.5	ENSMUSG00000037461.10	OTTMUSG00000051636.5	OTTMUST00000130342.1	Ints7-204	Ints7	3177	retained_intron	32.0933	68.1125	2.12233	1.08565	0.351301	3.09037	0.00199908	0.0289194
ENSMUST00000165322.1	ENSMUSG00000025234.11	OTTMUSG00000035819.2	OTTMUST00000091741.2	Arih1-202	Arih1	1431	protein_coding	32.1639	105.286	3.27342	1.7108	1.83363	0.933014	0.350813	0.634709
ENSMUST00000030438.14	ENSMUSG00000028676.17	OTTMUSG00000009794.1	OTTMUST00000022696.1	Srsf10-201	Srsf10	2493	processed_transcript	32.1808	63.7661	1.9815	0.986592	0.910523	1.08354	0.278567	0.563154
ENSMUST00000199674.4	ENSMUSG00000027751.13	OTTMUSG00000053973.9	OTTMUST00000134718.1	Supt20-208	Supt20	3700	nonsense_mediated_decay	32.1943	52.4311	1.62858	0.703617	0.444469	1.58305	0.11341	0.340989
ENSMUST00000093971.4	ENSMUSG00000040998.18	OTTMUSG00000026534.4	OTTMUST00000065653.1	Npnt-203	Npnt	1830	protein_coding	32.2402	66.2071	2.05356	1.03813	0.391032	2.65484	0.00793466	0.0704109
ENSMUST00000183471.1	ENSMUSG00000055675.6	OTTMUSG00000044892.3	OTTMUST00000117980.1	Kbtbd11-202	Kbtbd11	5696	nonsense_mediated_decay	32.2704	65.9196	2.04273	1.0305	1.18177	0.871997	0.38321	0.661803
ENSMUST00000073447.7	ENSMUSG00000104346.1	OTTMUSG00000050801.1	OTTMUST00000128746.1	Pcdhga3-201	Pcdhga3	4720	protein_coding	32.3121	51.5756	1.59617	0.674614	0.363198	1.85743	0.0632506	0.245923
ENSMUST00000100782.3	ENSMUSG00000037750.16	OTTMUSG00000000101.2	OTTMUST00000000343.2	Fam222b-202	Fam222b	2473	protein_coding	32.3154	71.0184	2.19766	1.13597	0.31057	3.65769	0.000254494	0.00734982
ENSMUST00000147858.7	ENSMUSG00000015869.16	OTTMUSG00000003898.4	OTTMUST00000008624.1	Prpsap1-207	Prpsap1	627	processed_transcript	32.328	48.2348	1.49204	0.57729	0.381712	1.51237	0.13044	0.37077
ENSMUST00000124421.1	ENSMUSG00000039753.16	OTTMUSG00000053749.4	OTTMUST00000071994.1	Fbxl5-206	Fbxl5	3833	retained_intron	32.3788	49.5916	1.53161	0.615048	0.48176	1.27667	0.201719	0.473949
ENSMUST00000189770.6	ENSMUSG00000019813.16	OTTMUSG00000045012.3	OTTMUST00000118254.1	Cep57l1-209	Cep57l1	2232	protein_coding	32.4099	60.1284	1.85525	0.891613	1.29538	0.688301	0.491263	0.746654
ENSMUST00000183691.2	ENSMUSG00000026586.16	OTTMUSG00000037738.3	OTTMUST00000117336.2	Prrx1-205	Prrx1	1335	processed_transcript	32.4647	71.8988	2.21468	1.1471	0.855664	1.34059	0.180052	0.445073
ENSMUST00000155778.7	ENSMUSG00000025786.16	OTTMUSG00000023779.6	OTTMUST00000058105.1	Zdhhc3-211	Zdhhc3	1633	nonsense_mediated_decay	32.4696	73.4858	2.26322	1.17838	0.350649	3.36056	0.000777857	0.01591
ENSMUST00000231453.1	ENSMUSG00000086290.9	OTTMUSG00000011112.3	OTTMUST00000173274.1	Snhg12-208	Snhg12	1368	lincRNA	32.4755	69.7481	2.14771	1.1028	1.2882	0.85608	0.391954	0.669295
ENSMUST00000231089.1	ENSMUSG00000056851.14	OTTMUSG00000071249.3	OTTMUST00000172472.1	Pcbp2-231	Pcbp2	843	protein_coding	32.4785	54.568	1.68013	0.74857	0.610063	1.22704	0.219809	0.497537
ENSMUST00000163879.8	ENSMUSG00000032570.17	OTTMUSG00000042223.15	OTTMUST00000110892.3	Atp2c1-205	Atp2c1	2408	protein_coding	32.4881	47.4015	1.45904	0.545021	0.478701	1.13854	0.254894	0.536531
ENSMUST00000207196.1	ENSMUSG00000002968.9	OTTMUSG00000058334.7	OTTMUST00000143240.1	Med25-203	Med25	2427	retained_intron	32.4948	49.106	1.51119	0.595689	0.391457	1.52172	0.128079	0.367358
ENSMUST00000165489.7	ENSMUSG00000001441.13	OTTMUSG00000002302.26	OTTMUST00000090965.3	Npepps-214	Npepps	2078	retained_intron	32.4967	50.0668	1.54067	0.623562	0.52937	1.17793	0.238824	0.518724
ENSMUST00000198105.4	ENSMUSG00000010721.15	OTTMUSG00000054257.2	OTTMUST00000134661.1	Lmbr1-204	Lmbr1	2274	protein_coding	32.5033	54.545	1.67814	0.74686	0.554289	1.34742	0.177845	0.442148
ENSMUST00000217940.1	ENSMUSG00000020074.7	OTTMUSG00000064992.2	OTTMUST00000158294.1	Ccar1-203	Ccar1	3178	retained_intron	32.5266	47.1745	1.45034	0.536388	0.363815	1.47434	0.140389	0.387103
ENSMUST00000101497.3	ENSMUSG00000002413.15	OTTMUSG00000035245.2	OTTMUST00000089871.2	Braf-202	Braf	2253	protein_coding	32.5317	57.6402	1.77182	0.82523	0.324085	2.54634	0.0108859	0.0858425
ENSMUST00000135634.1	ENSMUSG00000008730.17	OTTMUSG00000024242.5	OTTMUST00000067581.2	Hipk1-205	Hipk1	2430	retained_intron	32.6009	88.7146	2.72123	1.44426	0.586875	2.46093	0.0138578	0.0988276
ENSMUST00000156524.1	ENSMUSG00000006058.10	OTTMUSG00000001957.1	OTTMUST00000003924.1	Snf8-206	Snf8	665	processed_transcript	32.6981	51.1909	1.56556	0.646678	0.44645	1.44849	0.147481	0.398218
ENSMUST00000119564.1	ENSMUSG00000070691.10	OTTMUSG00000031877.1	OTTMUST00000079035.1	Runx3-202	Runx3	1855	protein_coding	32.7178	74.6021	2.28017	1.18914	0.648168	1.83462	0.0665624	0.25329
ENSMUST00000130539.7	ENSMUSG00000021936.14	OTTMUSG00000018229.3	OTTMUST00000044051.1	Mapk8-207	Mapk8	2811	retained_intron	32.7356	61.2362	1.87063	0.903523	0.429191	2.10518	0.0352758	0.173506
ENSMUST00000146756.7	ENSMUSG00000023051.11	OTTMUSG00000033455.12	OTTMUST00000084061.10	Tarbp2-208	Tarbp2	1081	protein_coding	32.7643	48.2991	1.47414	0.559874	0.48456	1.15543	0.247915	0.529415
ENSMUST00000133893.1	ENSMUSG00000025246.13	OTTMUSG00000017892.1	OTTMUST00000043271.1	Tbl1x-202	Tbl1x	3611	retained_intron	32.7763	65.407	1.99556	0.996794	0.424593	2.34765	0.0188925	0.119957
ENSMUST00000151604.1	ENSMUSG00000041729.15	OTTMUSG00000023697.4	OTTMUST00000057870.1	Coro2b-204	Coro2b	816	retained_intron	32.7864	50.0002	1.52503	0.608836	0.375273	1.62238	0.104721	0.325975
ENSMUST00000135159.1	ENSMUSG00000038664.16	OTTMUSG00000017312.3	OTTMUST00000042056.2	Herc1-204	Herc1	1705	protein_coding	32.7889	57.1619	1.74333	0.801846	0.520406	1.54081	0.123363	0.359057
ENSMUST00000214713.1	ENSMUSG00000040146.9	OTTMUSG00000062324.1	OTTMUST00000152019.1	Rgl3-206	Rgl3	2937	retained_intron	32.789	51.734	1.57778	0.6579	0.404824	1.62515	0.104131	0.324937
ENSMUST00000163035.1	ENSMUSG00000060073.9	OTTMUSG00000035110.2	OTTMUST00000089318.1	Psma3-209	Psma3	601	retained_intron	32.8394	68.6948	2.09184	1.06477	0.602665	1.76677	0.0772669	0.273751
ENSMUST00000176437.7	ENSMUSG00000046691.13	OTTMUSG00000042130.4	OTTMUST00000110544.3	Chtf8-204	Chtf8	728	protein_coding	33.0045	49.3136	1.49415	0.579325	0.531467	1.09005	0.275692	0.560237
ENSMUST00000156512.6	ENSMUSG00000030272.15	OTTMUSG00000022452.3	OTTMUST00000139674.1	Camk1-205	Camk1	2359	retained_intron	33.0867	48.2143	1.45721	0.543208	0.427951	1.26932	0.204325	0.478002
ENSMUST00000171606.8	ENSMUSG00000021557.15	OTTMUSG00000035354.9	OTTMUST00000090301.3	Agtpbp1-222	Agtpbp1	3037	protein_coding	33.0988	47.8175	1.44469	0.530763	0.656302	0.808717	0.418678	0.690502
ENSMUST00000216964.1	ENSMUSG00000032340.8	OTTMUSG00000063287.1	OTTMUST00000154145.1	Neo1-205	Neo1	1215	protein_coding	33.1081	72.212	2.1811	1.12505	0.667657	1.68508	0.0919738	0.303002
ENSMUST00000217518.1	ENSMUSG00000032329.4	OTTMUSG00000063120.1	OTTMUST00000153662.1	Hmg20a-206	Hmg20a	2468	protein_coding	33.1312	47.5582	1.43545	0.521502	0.395223	1.31951	0.186997	0.454931
ENSMUST00000163966.7	ENSMUSG00000023944.14	OTTMUSG00000020123.4	OTTMUST00000090394.1	Hsp90ab1-206	Hsp90ab1	703	nonsense_mediated_decay	33.1376	65.0132	1.96192	0.972264	0.31084	3.12786	0.00176086	0.0268497
ENSMUST00000029908.7	ENSMUSG00000028246.13	OTTMUSG00000004776.1	OTTMUST00000010727.1	Faxc-201	Faxc	2627	protein_coding	33.1651	49.394	1.48934	0.574669	0.427401	1.34457	0.178765	0.443474
ENSMUST00000188675.6	ENSMUSG00000034973.16	OTTMUSG00000045042.5	OTTMUST00000118430.2	Dop1a-212	Dop1a	2295	protein_coding	33.2006	54.7743	1.6498	0.722289	0.521432	1.3852	0.16599	0.425807
ENSMUST00000166040.8	ENSMUSG00000015474.16	OTTMUSG00000035857.10	OTTMUST00000091909.1	Ppt2-202	Ppt2	1139	protein_coding	33.2125	59.1215	1.7801	0.831956	0.791929	1.05054	0.293468	0.579095
ENSMUST00000200389.1	ENSMUSG00000053965.10	OTTMUSG00000052456.7	OTTMUST00000131552.2	Pde5a-204	Pde5a	7603	protein_coding	33.2256	57.0654	1.71751	0.780321	0.863645	0.90352	0.36625	0.648185
ENSMUST00000042503.8	ENSMUSG00000039046.15	OTTMUSG00000011789.1	OTTMUST00000027677.1	Usp6nl-201	Usp6nl	4340	protein_coding	33.2893	118.088	3.54732	1.82673	1.13786	1.60541	0.108404	0.332216
ENSMUST00000220335.1	ENSMUSG00000019978.16	OTTMUSG00000064447.2	OTTMUST00000157234.1	Epb41l2-220	Epb41l2	2402	retained_intron	33.2904	55.0161	1.65261	0.724747	0.443517	1.63409	0.10224	0.321242
ENSMUST00000151458.3	ENSMUSG00000042719.17	OTTMUSG00000026322.3	OTTMUST00000065107.3	Naa25-203	Naa25	2910	nonsense_mediated_decay	33.3009	61.1017	1.83484	0.875652	0.468274	1.86996	0.06149	0.242574
ENSMUST00000229846.1	ENSMUSG00000041974.10	OTTMUSG00000071272.1	OTTMUST00000172549.1	Spidr-202	Spidr	6343	retained_intron	33.3089	51.5777	1.54847	0.630839	0.320762	1.96669	0.0492189	0.212856
ENSMUST00000106462.8	ENSMUSG00000028689.14	OTTMUSG00000009569.9	OTTMUST00000021940.6	Ccdc163-202	Ccdc163	1112	protein_coding	33.3089	70.6161	2.12004	1.08409	1.17766	0.920543	0.357289	0.640307
ENSMUST00000114516.7	ENSMUSG00000064061.13	OTTMUSG00000028734.1	OTTMUST00000071174.1	Dzip3-201	Dzip3	3331	protein_coding	33.3149	52.9118	1.58823	0.667423	0.722257	0.924081	0.355444	0.6387
ENSMUST00000022287.7	ENSMUSG00000021765.9	OTTMUSG00000068005.2	OTTMUST00000173389.1	Fst-201	Fst	1851	protein_coding	33.3231	82.1492	2.46524	1.30173	0.783258	1.66194	0.0965257	0.31167
ENSMUST00000133849.1	ENSMUSG00000041319.14	OTTMUSG00000023716.5	OTTMUST00000057918.1	Thoc6-206	Thoc6	1673	retained_intron	33.3244	58.9112	1.76781	0.821963	0.394113	2.0856	0.0370147	0.178773
ENSMUST00000025379.13	ENSMUSG00000024501.19	OTTMUSG00000029636.3	OTTMUST00000073511.1	Dpysl3-201	Dpysl3	2106	protein_coding	33.3333	71.3422	2.14027	1.09779	0.388655	2.82459	0.00473407	0.0510718
ENSMUST00000212538.1	ENSMUSG00000039199.6	OTTMUSG00000062047.1	OTTMUST00000151483.1	Zdhhc1-204	Zdhhc1	677	retained_intron	33.3851	52.5856	1.57512	0.655462	0.369285	1.77495	0.0759061	0.270982
ENSMUST00000173784.1	ENSMUSG00000036591.16	OTTMUSG00000011591.7	OTTMUST00000096859.2	Arhgap21-216	Arhgap21	1189	protein_coding	33.4165	49.9492	1.49475	0.579901	0.397286	1.45966	0.144385	0.393634
ENSMUST00000144308.7	ENSMUSG00000038346.18	OTTMUSG00000022893.3	OTTMUST00000055063.1	Zfp384-213	Zfp384	1864	processed_transcript	33.428	47.1335	1.41	0.495696	0.452553	1.09533	0.273372	0.55766
ENSMUST00000179818.2	ENSMUSG00000032637.15	OTTMUSG00000042400.3	OTTMUST00000111764.1	Atxn2l-204	Atxn2l	682	protein_coding	33.4322	55.5005	1.66009	0.731259	0.568824	1.28556	0.198595	0.469849
ENSMUST00000149055.7	ENSMUSG00000009995.17	OTTMUSG00000017668.10	OTTMUST00000046887.1	Taz-216	Taz	2891	retained_intron	33.4336	51.6797	1.54574	0.628298	0.375141	1.67483	0.0939672	0.306485
ENSMUST00000141283.7	ENSMUSG00000029009.17	OTTMUSG00000010193.13	OTTMUST00000023687.12	Mthfr-204	Mthfr	847	protein_coding	33.4657	53.9846	1.61313	0.689866	0.346626	1.99023	0.0465653	0.205121
ENSMUST00000192230.5	ENSMUSG00000026509.15	OTTMUSG00000050407.1	OTTMUST00000127921.1	Capn2-202	Capn2	2366	retained_intron	33.5016	50.3524	1.50298	0.58783	0.412874	1.42375	0.154518	0.408877
ENSMUST00000040336.11	ENSMUSG00000038267.15	OTTMUSG00000033842.3	OTTMUST00000085272.1	Slc22a23-201	Slc22a23	6251	protein_coding	33.54	68.9434	2.05556	1.03953	0.735592	1.41319	0.157601	0.41335
ENSMUST00000170899.7	ENSMUSG00000022801.13	OTTMUSG00000024806.6	OTTMUST00000094173.1	Lrch3-211	Lrch3	2752	protein_coding	33.5424	50.5697	1.50764	0.59229	0.598242	0.99005	0.32215	0.607837
ENSMUST00000109655.8	ENSMUSG00000045333.15	OTTMUSG00000036956.2	OTTMUST00000094959.1	Zfp423-202	Zfp423	4907	protein_coding	33.5435	62.6053	1.86639	0.90025	0.491395	1.83203	0.0669468	0.25418
ENSMUST00000159941.7	ENSMUSG00000001844.10	OTTMUSG00000022896.4	OTTMUST00000055082.2	Zdhhc4-204	Zdhhc4	848	protein_coding	33.5559	51.0784	1.52219	0.606147	0.459382	1.31948	0.187007	0.454931
ENSMUST00000133903.2	ENSMUSG00000047098.18	OTTMUSG00000029026.3	OTTMUST00000168552.1	Rnf31-203	Rnf31	4939	retained_intron	33.5818	47.8228	1.42407	0.510019	0.419807	1.21489	0.224408	0.502585
ENSMUST00000198677.1	ENSMUSG00000105353.1	OTTMUSG00000053807.1	OTTMUST00000133936.1	Gm42428-201	Gm42428	302	lincRNA	33.6068	52.2221	1.55392	0.635909	0.315026	2.0186	0.0435293	0.197096
ENSMUST00000125086.1	ENSMUSG00000045503.16	OTTMUSG00000001089.4	OTTMUST00000038944.2	Sys1-203	Sys1	4271	nonsense_mediated_decay	33.6137	47.2551	1.40583	0.49142	0.378633	1.29788	0.194329	0.463942
ENSMUST00000208598.1	ENSMUSG00000062991.7	OTTMUSG00000059179.9	OTTMUST00000145241.1	Nrg1-212	Nrg1	1778	protein_coding	33.6248	60.3836	1.7958	0.844629	0.577548	1.46244	0.14362	0.392419
ENSMUST00000203849.1	ENSMUSG00000029860.16	OTTMUSG00000057508.4	OTTMUST00000141415.2	Zyx-209	Zyx	525	protein_coding	33.6369	56.2478	1.6722	0.741751	0.384636	1.92845	0.0537989	0.224444
ENSMUST00000125297.1	ENSMUSG00000018378.13	OTTMUSG00000001478.3	OTTMUST00000002923.1	Cuedc1-202	Cuedc1	805	retained_intron	33.6401	49.6014	1.47447	0.560199	0.417013	1.34336	0.179155	0.443842
ENSMUST00000159136.7	ENSMUSG00000041528.15	OTTMUSG00000033727.6	OTTMUST00000084961.2	Rnf123-202	Rnf123	3789	retained_intron	33.6603	66.5053	1.97578	0.982422	0.572395	1.71634	0.0861005	0.292017
ENSMUST00000114723.8	ENSMUSG00000057914.15	OTTMUSG00000011219.5	OTTMUST00000026328.2	Cacnb2-203	Cacnb2	3945	protein_coding	33.6653	47.8704	1.42195	0.507874	0.33557	1.51347	0.130161	0.370276
ENSMUST00000141866.2	ENSMUSG00000006476.19	OTTMUSG00000011615.9	OTTMUST00000027158.1	Nsmf-214	Nsmf	1571	retained_intron	33.6986	53.0125	1.57314	0.653643	0.367412	1.77905	0.0752318	0.269892
ENSMUST00000139075.7	ENSMUSG00000021870.17	OTTMUSG00000016367.5	OTTMUST00000039385.2	Slmap-212	Slmap	4508	protein_coding	33.751	48.544	1.4383	0.524362	0.330149	1.58826	0.112228	0.339143
ENSMUST00000156145.6	ENSMUSG00000028691.12	OTTMUSG00000009533.5	OTTMUST00000021826.1	Prdx1-206	Prdx1	553	retained_intron	33.7515	64.6182	1.91453	0.93699	0.440406	2.12756	0.0333736	0.16835
ENSMUST00000103018.10	ENSMUSG00000061306.16	OTTMUSG00000004103.4	OTTMUST00000009259.1	Slc38a10-204	Slc38a10	4578	protein_coding	33.7596	62.2383	1.84357	0.882505	2.6817	0.329084	0.742092	0.892584
ENSMUST00000151908.7	ENSMUSG00000030815.11	OTTMUSG00000026244.4	OTTMUST00000064907.2	Phkg2-208	Phkg2	1918	retained_intron	33.7666	47.6306	1.41059	0.496294	0.431694	1.14965	0.25029	0.53205
ENSMUST00000159413.1	ENSMUSG00000040511.14	OTTMUSG00000031524.4	OTTMUST00000081421.1	Pvr-203	Pvr	540	retained_intron	33.7894	58.7579	1.73895	0.798214	0.393401	2.02901	0.0424576	0.194288
ENSMUST00000218462.1	ENSMUSG00000035673.10	OTTMUSG00000064958.2	OTTMUST00000158220.1	Sbno2-206	Sbno2	2131	retained_intron	33.8278	57.8994	1.71159	0.775339	0.42891	1.8077	0.0706538	0.26147
ENSMUST00000208896.1	ENSMUSG00000038807.18	OTTMUSG00000006182.5	OTTMUST00000144978.1	Rap1gap2-205	Rap1gap2	764	protein_coding	33.8332	49.2179	1.45472	0.540744	0.454871	1.18878	0.234524	0.514404
ENSMUST00000108640.7	ENSMUSG00000018750.14	OTTMUSG00000005990.4	OTTMUST00000013402.2	Zbtb4-203	Zbtb4	4067	protein_coding	33.8417	104.286	3.08158	1.62367	0.900756	1.80256	0.0714571	0.263108
ENSMUST00000128342.1	ENSMUSG00000087543.1	OTTMUSG00000034300.1	OTTMUST00000087224.1	Gm16576-201	Gm16576	5404	bidirectional_promoter_lncRNA	33.8569	52.89	1.56216	0.643545	0.352193	1.82725	0.0676625	0.255515
ENSMUST00000200250.4	ENSMUSG00000062908.12	OTTMUSG00000031346.4	OTTMUST00000132313.1	Acadm-210	Acadm	690	retained_intron	33.8649	53.8618	1.59049	0.669471	0.460581	1.45353	0.146075	0.395845
ENSMUST00000202122.1	ENSMUSG00000029238.11	OTTMUSG00000056120.1	OTTMUST00000138782.1	Clock-204	Clock	5508	protein_coding	33.8955	106.869	3.15291	1.65668	0.687063	2.41125	0.0158978	0.107648
ENSMUST00000211602.1	ENSMUSG00000015341.17	OTTMUSG00000029863.3	OTTMUST00000148833.1	Golga7-204	Golga7	4771	retained_intron	33.969	51.2443	1.50856	0.593171	0.390458	1.51917	0.12872	0.368533
ENSMUST00000224887.1	ENSMUSG00000021820.18	OTTMUSG00000068779.2	OTTMUST00000166309.1	Camk2g-209	Camk2g	822	protein_coding	33.9804	52.327	1.53992	0.622853	0.545349	1.14212	0.253405	0.535181
ENSMUST00000226178.1	ENSMUSG00000032855.6	OTTMUSG00000069446.1	OTTMUST00000167911.1	Pkd1-202	Pkd1	3926	retained_intron	34.0014	54.344	1.59829	0.676527	0.378037	1.78958	0.0735214	0.266827
ENSMUST00000157074.5	ENSMUSG00000029179.14	OTTMUSG00000023333.5	OTTMUST00000056583.2	Zcchc4-206	Zcchc4	4194	retained_intron	34.0219	55.881	1.6425	0.715894	0.398784	1.79519	0.072623	0.26518
ENSMUST00000142295.7	ENSMUSG00000014039.18	OTTMUSG00000028482.4	OTTMUST00000070587.1	Prdm15-210	Prdm15	5623	nonsense_mediated_decay	34.0223	56.9849	1.67493	0.744099	0.463079	1.60685	0.108087	0.331671
ENSMUST00000182022.7	ENSMUSG00000032580.12	OTTMUSG00000043551.15	OTTMUST00000114294.2	Rbm5-204	Rbm5	869	protein_coding	34.0248	48.4566	1.42416	0.510109	0.431996	1.18082	0.237675	0.517661
ENSMUST00000127191.1	ENSMUSG00000009575.14	OTTMUSG00000030240.2	OTTMUST00000074869.2	Cbx5-204	Cbx5	376	protein_coding	34.0638	50.5974	1.48537	0.570822	0.379096	1.50575	0.132132	0.373506
ENSMUST00000102682.4	ENSMUSG00000000538.18	OTTMUSG00000005819.3	OTTMUST00000012899.2	Tom1l2-205	Tom1l2	2256	protein_coding	34.089	52.0258	1.52618	0.609922	0.410024	1.48753	0.136876	0.381535
ENSMUST00000126160.1	ENSMUSG00000014353.14	OTTMUSG00000015355.2	OTTMUST00000036397.1	Tmem87b-202	Tmem87b	3607	retained_intron	34.0906	48.1617	1.41276	0.498512	0.389449	1.28004	0.20053	0.472436
ENSMUST00000153337.1	ENSMUSG00000051469.14	OTTMUSG00000032638.3	OTTMUST00000081195.1	Zfp24-203	Zfp24	1513	protein_coding	34.1219	57.4055	1.68236	0.750489	1.23495	0.607707	0.543382	0.779792
ENSMUST00000184333.1	ENSMUSG00000032216.14	OTTMUSG00000044728.16	OTTMUST00000117593.3	Nedd4-207	Nedd4	4034	protein_coding	34.1492	51.7282	1.51477	0.5991	0.490546	1.22129	0.221975	0.499832
ENSMUST00000127078.7	ENSMUSG00000021870.17	OTTMUSG00000016367.5	OTTMUST00000047934.1	Slmap-207	Slmap	604	processed_transcript	34.167	60.4732	1.76993	0.823692	0.312204	2.63831	0.00833198	0.0726991
ENSMUST00000169775.7	ENSMUSG00000025159.8	OTTMUSG00000035800.2	OTTMUST00000091670.1	Mms19-213	Mms19	2630	nonsense_mediated_decay	34.1771	48.1013	1.40741	0.493047	0.472177	1.0442	0.296392	0.581451
ENSMUST00000221576.1	ENSMUSG00000021012.16	OTTMUSG00000065869.2	OTTMUST00000160286.1	Zc3h14-208	Zc3h14	1351	retained_intron	34.1955	57.0022	1.66695	0.737213	0.519625	1.41874	0.155975	0.411181
ENSMUST00000201992.1	ENSMUSG00000107096.3	OTTMUSG00000055537.1	OTTMUST00000137450.1	Gm43597-202	Gm43597	4620	lincRNA	34.2174	49.9189	1.45887	0.544855	0.372261	1.46364	0.143293	0.392138
ENSMUST00000174833.1	ENSMUSG00000035569.17	OTTMUSG00000037981.2	OTTMUST00000097882.1	Ankrd11-204	Ankrd11	2934	retained_intron	34.226	53.1022	1.55152	0.633679	0.381875	1.65939	0.0970377	0.312461
ENSMUST00000137328.7	ENSMUSG00000017210.14	OTTMUSG00000006403.4	OTTMUST00000014576.2	Med24-206	Med24	2830	retained_intron	34.2588	59.7086	1.74287	0.801462	0.337762	2.37286	0.0176508	0.115144
ENSMUST00000148513.1	ENSMUSG00000040268.17	OTTMUSG00000029137.2	OTTMUST00000072267.1	Plekha1-209	Plekha1	2941	retained_intron	34.263	56.5305	1.6499	0.722377	0.368712	1.95919	0.0500902	0.215065
ENSMUST00000028406.10	ENSMUSG00000044033.16	OTTMUSG00000013215.6	OTTMUST00000110512.1	Ccdc141-201	Ccdc141	2669	retained_intron	34.2846	79.2713	2.31215	1.20924	0.413471	2.9246	0.00344898	0.0414904
ENSMUST00000028291.14	ENSMUSG00000026925.16	OTTMUSG00000012777.10	OTTMUST00000030594.1	Inpp5e-201	Inpp5e	3413	processed_transcript	34.3187	103.234	3.0081	1.58885	0.409665	3.87842	0.000105136	0.00401284
ENSMUST00000149856.1	ENSMUSG00000045672.15	OTTMUSG00000000244.3	OTTMUST00000054418.1	Col27a1-204	Col27a1	4279	retained_intron	34.3999	80.9506	2.35322	1.23464	0.520526	2.3719	0.0176967	0.115343
ENSMUST00000147091.7	ENSMUSG00000030780.15	OTTMUSG00000027374.1	OTTMUST00000067702.1	BC017158-206	BC017158	2513	retained_intron	34.408	48.1373	1.39901	0.48441	0.358476	1.3513	0.176598	0.441217
ENSMUST00000212099.1	ENSMUSG00000037326.10	OTTMUSG00000061845.2	OTTMUST00000150905.1	Capn15-203	Capn15	3687	nonsense_mediated_decay	34.4267	49.9636	1.4513	0.537351	0.451194	1.19095	0.233672	0.513601
ENSMUST00000121677.7	ENSMUSG00000032307.16	OTTMUSG00000023433.4	OTTMUST00000078965.1	Ube2q2-202	Ube2q2	1680	protein_coding	34.4304	63.5377	1.8454	0.88393	0.347856	2.54108	0.0110512	0.0867189
ENSMUST00000098914.9	ENSMUSG00000042404.16	OTTMUSG00000033352.3	OTTMUST00000083706.1	Dennd4b-201	Dennd4b	5423	protein_coding	34.4487	107.452	3.1192	1.64118	1.6902	0.970996	0.33155	0.616648
ENSMUST00000192884.1	ENSMUSG00000026074.15	OTTMUSG00000050440.4	OTTMUST00000127990.1	Map4k4-210	Map4k4	544	retained_intron	34.4587	52.26	1.5166	0.600841	0.313411	1.9171	0.055225	0.228045
ENSMUST00000188710.6	ENSMUSG00000064302.13	OTTMUSG00000048576.20	OTTMUST00000125140.3	Clasp1-210	Clasp1	10265	protein_coding	34.5023	53.7714	1.55849	0.640147	0.400641	1.59781	0.110086	0.335432
ENSMUST00000179762.7	ENSMUSG00000079018.10	OTTMUSG00000045162.5	OTTMUST00000118674.1	Ly6c1-202	Ly6c1	838	protein_coding	34.5176	84.5616	2.44981	1.29267	1.33221	0.970323	0.331886	0.616983
ENSMUST00000121085.7	ENSMUSG00000037552.17	OTTMUSG00000031950.3	OTTMUST00000079271.1	Plekhg2-203	Plekhg2	4649	protein_coding	34.5524	51.8351	1.50019	0.585143	0.523549	1.11765	0.263718	0.546568
ENSMUST00000197098.2	ENSMUSG00000045576.16	OTTMUSG00000022244.3	OTTMUST00000132857.1	St7l-208	St7l	723	protein_coding	34.5619	49.2264	1.4243	0.510249	0.421606	1.21025	0.226183	0.504469
ENSMUST00000019951.15	ENSMUSG00000019813.16	OTTMUSG00000045012.3	-	Cep57l1-201	Cep57l1	2177	protein_coding	34.5952	67.5194	1.9517	0.964731	1.19291	0.808717	0.418678	0.690502
ENSMUST00000198757.1	ENSMUSG00000027797.15	OTTMUSG00000053093.18	OTTMUST00000133050.2	Dclk1-209	Dclk1	1402	retained_intron	34.6016	49.0938	1.41883	0.504701	0.416404	1.21205	0.225495	0.504045
ENSMUST00000218124.1	ENSMUSG00000000374.8	OTTMUSG00000065545.1	OTTMUST00000159632.1	Trappc10-204	Trappc10	3651	retained_intron	34.6079	60.5803	1.75047	0.807746	0.391447	2.06348	0.0390667	0.184505
ENSMUST00000137389.7	ENSMUSG00000025085.16	OTTMUSG00000016380.8	OTTMUST00000039431.2	Ablim1-219	Ablim1	759	processed_transcript	34.6406	87.985	2.53994	1.34479	0.426961	3.14969	0.00163446	0.0254049
ENSMUST00000212381.1	ENSMUSG00000023353.14	OTTMUSG00000053658.2	OTTMUST00000151391.1	Agap3-206	Agap3	1191	protein_coding	34.6654	84.916	2.44959	1.29254	1.14257	1.13126	0.257947	0.540476
ENSMUST00000053293.13	ENSMUSG00000036721.14	OTTMUSG00000000417.2	OTTMUST00000164153.1	Zscan12-201	Zscan12	2270	protein_coding	34.682	73.5712	2.12131	1.08495	0.594255	1.82574	0.0678899	0.255905
ENSMUST00000135078.1	ENSMUSG00000003534.17	OTTMUSG00000031017.5	OTTMUST00000076834.3	Ddr1-206	Ddr1	526	protein_coding	34.7228	51.8831	1.49421	0.579383	0.347472	1.66743	0.0954298	0.308815
ENSMUST00000073687.12	ENSMUSG00000021782.14	OTTMUSG00000036719.1	OTTMUST00000094101.1	Dlg5-202	Dlg5	7784	protein_coding	34.7689	105.076	3.02213	1.59557	2.76465	0.577133	0.56385	0.792511
ENSMUST00000218859.1	ENSMUSG00000052812.5	OTTMUSG00000065274.1	OTTMUST00000159080.1	Atad2b-203	Atad2b	1343	nonsense_mediated_decay	34.7779	53.6178	1.54172	0.624543	0.348456	1.79232	0.0730824	0.266246
ENSMUST00000135299.7	ENSMUSG00000028886.15	OTTMUSG00000009803.4	OTTMUST00000023136.3	Eya3-207	Eya3	1138	protein_coding	34.8084	61.6049	1.76983	0.823611	0.309547	2.6607	0.00779792	0.0697366
ENSMUST00000127473.1	ENSMUSG00000002320.15	OTTMUSG00000027875.3	OTTMUST00000069026.1	Tm9sf1-206	Tm9sf1	2271	retained_intron	34.8095	57.3489	1.6475	0.720283	0.306747	2.34813	0.0188679	0.119954
ENSMUST00000172878.1	ENSMUSG00000040356.16	OTTMUSG00000037261.2	OTTMUST00000096096.1	Skiv2l-204	Skiv2l	817	retained_intron	34.815	54.2197	1.55737	0.639107	0.398268	1.60472	0.108556	0.332427
ENSMUST00000199983.1	ENSMUSG00000039103.12	OTTMUSG00000053742.3	OTTMUST00000133825.1	Nexn-215	Nexn	479	processed_transcript	34.8242	50.6795	1.4553	0.541314	0.32606	1.66017	0.0968808	0.31231
ENSMUST00000224756.1	ENSMUSG00000021375.10	OTTMUSG00000067822.2	OTTMUST00000164041.1	Kif13a-205	Kif13a	686	protein_coding	34.8489	49.1424	1.41016	0.495857	0.35732	1.38771	0.165225	0.42477
ENSMUST00000133737.7	ENSMUSG00000026927.17	OTTMUSG00000012776.2	OTTMUST00000030582.1	Entr1-207	Entr1	1150	processed_transcript	34.8618	54.8593	1.57362	0.65409	0.490251	1.33419	0.18214	0.447657
ENSMUST00000166498.7	ENSMUSG00000021111.15	OTTMUSG00000035482.4	OTTMUST00000090829.1	Papola-210	Papola	2076	retained_intron	34.8774	48.7527	1.39783	0.483189	0.456631	1.05816	0.289982	0.575548
ENSMUST00000224489.1	ENSMUSG00000021701.8	OTTMUSG00000067905.1	OTTMUST00000164232.1	Plk2-203	Plk2	2316	retained_intron	34.8785	48.056	1.37781	0.462378	0.497797	0.928849	0.352967	0.636614
ENSMUST00000209698.1	ENSMUSG00000025510.14	OTTMUSG00000060219.1	OTTMUST00000147404.1	Cd151-204	Cd151	828	retained_intron	34.9053	52.8373	1.51373	0.598112	0.357558	1.67277	0.0943729	0.307382
ENSMUST00000112586.7	ENSMUSG00000040613.14	OTTMUSG00000024356.3	OTTMUST00000059665.1	Apobec1-202	Apobec1	2265	protein_coding	34.9415	48.4813	1.3875	0.472486	1.33688	0.353426	0.723769	0.884747
ENSMUST00000188387.6	ENSMUSG00000026437.11	OTTMUSG00000049382.1	OTTMUST00000125872.1	Cdk18-204	Cdk18	839	retained_intron	34.9583	54.9577	1.57209	0.652687	0.419045	1.55756	0.119338	0.351834
ENSMUST00000210374.1	ENSMUSG00000063511.11	OTTMUSG00000058338.2	OTTMUST00000143262.1	Snrnp70-205	Snrnp70	623	retained_intron	34.9747	47.3403	1.35356	0.436756	0.401968	1.08654	0.277238	0.562016
ENSMUST00000159393.8	ENSMUSG00000031878.18	OTTMUSG00000029165.2	OTTMUST00000072329.2	Nae1-203	Nae1	3974	retained_intron	34.9859	49.1589	1.4051	0.490677	0.335712	1.4616	0.14385	0.39267
ENSMUST00000119171.1	ENSMUSG00000037235.13	OTTMUSG00000026714.3	OTTMUST00000066094.1	Mxd4-202	Mxd4	1160	protein_coding	34.9888	56.0455	1.60181	0.679706	0.460715	1.47533	0.140124	0.386792
ENSMUST00000212601.1	ENSMUSG00000031835.16	OTTMUSG00000061639.1	OTTMUST00000150388.1	Mbtps1-206	Mbtps1	6789	retained_intron	34.99	66.9323	1.9129	0.935762	0.383333	2.44112	0.0146417	0.10205
ENSMUST00000234165.1	ENSMUSG00000047879.17	OTTMUSG00000020274.2	OTTMUST00000176379.1	Usp14-209	Usp14	664	retained_intron	35.0091	58.4769	1.67033	0.740136	0.756479	0.978396	0.327878	0.613038
ENSMUST00000022220.12	ENSMUSG00000014850.15	OTTMUSG00000047254.11	OTTMUST00000122237.1	Msh3-201	Msh3	3937	protein_coding	35.0399	81.8033	2.33458	1.22316	0.579033	2.11242	0.0346505	0.171527
ENSMUST00000134071.7	ENSMUSG00000029344.14	OTTMUSG00000024827.4	OTTMUST00000061144.1	Tpst2-203	Tpst2	1607	retained_intron	35.0666	63.3619	1.8069	0.85352	0.323657	2.63712	0.00836139	0.0728758
ENSMUST00000042857.13	ENSMUSG00000038331.15	OTTMUSG00000023028.5	OTTMUST00000055483.2	Satb2-201	Satb2	6277	protein_coding	35.1296	57.0259	1.6233	0.698929	0.539388	1.29578	0.19505	0.465096
ENSMUST00000134518.7	ENSMUSG00000024817.13	OTTMUSG00000017310.3	OTTMUST00000042038.1	Uhrf2-206	Uhrf2	3231	retained_intron	35.1349	50.2181	1.42929	0.515301	0.346587	1.48679	0.137071	0.381745
ENSMUST00000108608.7	ENSMUSG00000078812.10	OTTMUSG00000006023.4	OTTMUST00000013512.1	Eif5a-205	Eif5a	775	protein_coding	35.1643	81.3977	2.31478	1.21088	1.2453	0.972354	0.330874	0.615919
ENSMUST00000156050.1	ENSMUSG00000001525.10	OTTMUSG00000026311.5	OTTMUST00000065078.1	Tubb5-203	Tubb5	711	retained_intron	35.1892	49.5632	1.40848	0.494137	0.375931	1.31444	0.1887	0.456673
ENSMUST00000088911.3	ENSMUSG00000022387.17	OTTMUSG00000017296.2	OTTMUST00000041948.2	Brd1-201	Brd1	4702	retained_intron	35.2232	63.386	1.79955	0.847638	0.496216	1.7082	0.0875986	0.295176
ENSMUST00000105376.1	ENSMUSG00000019564.12	OTTMUSG00000023712.2	OTTMUST00000057909.1	Arid3a-202	Arid3a	4892	protein_coding	35.2355	61.0407	1.73236	0.792742	1.26006	0.629129	0.529265	0.771401
ENSMUST00000113996.7	ENSMUSG00000022957.20	OTTMUSG00000021345.8	OTTMUST00000050616.1	Itsn1-205	Itsn1	5147	protein_coding	35.2584	62.2795	1.76637	0.820791	2.67867	0.306417	0.759287	0.901134
ENSMUST00000126019.1	ENSMUSG00000031311.17	OTTMUSG00000018195.2	OTTMUST00000043924.1	Nono-202	Nono	1364	retained_intron	35.2674	60.7315	1.72203	0.784108	0.385026	2.0365	0.0416998	0.192594
ENSMUST00000060490.10	ENSMUSG00000007617.18	OTTMUSG00000016339.4	OTTMUST00000047891.1	Homer1-201	Homer1	2765	protein_coding	35.2717	50.2448	1.42451	0.510465	1.20831	0.422461	0.672689	0.858293
ENSMUST00000161544.1	ENSMUSG00000024604.7	OTTMUSG00000029033.1	OTTMUST00000072041.1	Rbm22-205	Rbm22	3541	retained_intron	35.2719	52.4295	1.48644	0.571859	0.427029	1.33916	0.180519	0.445632
ENSMUST00000035977.8	ENSMUSG00000046591.10	OTTMUSG00000058577.1	OTTMUST00000143829.1	Ticrr-201	Ticrr	7199	protein_coding	35.2725	49.3536	1.39921	0.484611	0.332681	1.45669	0.145203	0.395059
ENSMUST00000009713.13	ENSMUSG00000009569.14	OTTMUSG00000026951.1	OTTMUST00000063685.1	Mkl2-201	Mkl2	5815	protein_coding	35.3197	111.313	3.15158	1.65608	0.639016	2.5916	0.00955294	0.0791094
ENSMUST00000162241.7	ENSMUSG00000039233.12	OTTMUSG00000035030.2	OTTMUST00000089092.1	Tbce-211	Tbce	720	retained_intron	35.3253	47.5088	1.34489	0.427493	0.331405	1.28994	0.197071	0.467961
ENSMUST00000229363.1	ENSMUSG00000022556.11	OTTMUSG00000069881.3	OTTMUST00000171574.1	Hsf1-214	Hsf1	1965	protein_coding	35.3273	79.0023	2.2363	1.16111	0.684573	1.69611	0.0898646	0.299035
ENSMUST00000075118.9	ENSMUSG00000020439.17	OTTMUSG00000005025.2	OTTMUST00000011167.1	Smtn-203	Smtn	3117	protein_coding	35.4002	70.3718	1.98789	0.991239	0.829674	1.19473	0.232191	0.511962
ENSMUST00000133863.1	ENSMUSG00000005124.10	OTTMUSG00000028045.2	OTTMUST00000069453.1	Wisp1-203	Wisp1	957	processed_transcript	35.4068	74.0028	2.09007	1.06355	0.598721	1.77638	0.0756709	0.270846
ENSMUST00000222934.1	ENSMUSG00000029782.19	OTTMUSG00000014358.5	-	Tmem209-211	Tmem209	1212	protein_coding	35.4258	74.1719	2.09373	1.06607	1.20728	0.883034	0.377218	0.656743
ENSMUST00000109558.1	ENSMUSG00000027634.14	OTTMUSG00000016170.3	OTTMUST00000038692.1	Ndrg3-203	Ndrg3	4023	protein_coding	35.4284	57.177	1.61388	0.690531	0.388142	1.77907	0.0752288	0.269892
ENSMUST00000031077.12	ENSMUSG00000029179.14	OTTMUSG00000023333.5	OTTMUST00000056542.2	Zcchc4-201	Zcchc4	5743	protein_coding	35.4359	48.3872	1.36549	0.449416	0.322851	1.39202	0.163916	0.422614
ENSMUST00000148631.7	ENSMUSG00000066892.14	OTTMUSG00000029129.4	OTTMUST00000072230.1	Fbxl12-206	Fbxl12	3756	protein_coding	35.4473	88.8291	2.50595	1.32536	1.15577	1.14674	0.251491	0.533304
ENSMUST00000125787.1	ENSMUSG00000018593.13	OTTMUSG00000005692.5	OTTMUST00000012669.1	Sparc-204	Sparc	907	retained_intron	35.4515	49.1185	1.38551	0.470419	0.384025	1.22497	0.220586	0.498163
ENSMUST00000162960.7	ENSMUSG00000032534.18	OTTMUSG00000034608.8	OTTMUST00000087814.1	Cep63-207	Cep63	5861	retained_intron	35.4638	62.3248	1.75742	0.81346	0.36866	2.20653	0.0273468	0.149418
ENSMUST00000053913.12	ENSMUSG00000004815.12	OTTMUSG00000026824.4	OTTMUST00000066335.1	Dgkq-201	Dgkq	4938	protein_coding	35.4766	81.6873	2.30257	1.20325	2.66738	0.451097	0.651919	0.846941
ENSMUST00000153257.1	ENSMUSG00000073771.11	OTTMUSG00000009924.10	OTTMUST00000023058.7	Btbd19-205	Btbd19	710	nonsense_mediated_decay	35.4866	48.4617	1.36563	0.44957	0.360377	1.2475	0.212215	0.487377
ENSMUST00000161682.1	ENSMUSG00000005610.17	OTTMUSG00000035134.3	OTTMUST00000089445.1	Eif4g2-209	Eif4g2	498	retained_intron	35.5105	51.036	1.43721	0.52327	0.491864	1.06385	0.287396	0.573079
ENSMUST00000179062.7	ENSMUSG00000046873.18	OTTMUSG00000019403.4	-	Mbtps2-208	Mbtps2	3890	protein_coding	35.5136	52.554	1.47983	0.56543	0.547022	1.03365	0.3013	0.586735
ENSMUST00000217710.1	ENSMUSG00000019861.15	OTTMUSG00000063904.5	OTTMUST00000158434.1	Gopc-203	Gopc	5850	retained_intron	35.5275	51.9433	1.46206	0.548005	0.362357	1.51233	0.13045	0.37077
ENSMUST00000223870.1	ENSMUSG00000021692.9	OTTMUSG00000067869.1	OTTMUST00000164121.1	Dimt1-203	Dimt1	3338	retained_intron	35.6127	54.5709	1.53234	0.615739	0.390923	1.57509	0.115235	0.344735
ENSMUST00000227543.1	ENSMUSG00000002496.10	OTTMUSG00000069375.2	OTTMUST00000167826.1	Tsc2-214	Tsc2	1545	retained_intron	35.6173	62.9984	1.76876	0.822737	0.399967	2.05701	0.0396852	0.186467
ENSMUST00000178408.1	ENSMUSG00000080316.11	OTTMUSG00000033432.4	OTTMUST00000111219.1	Spaca6-212	Spaca6	1174	retained_intron	35.6228	76.0782	2.13566	1.09468	0.350552	3.12274	0.00179177	0.0270182
ENSMUST00000134757.7	ENSMUSG00000031105.16	OTTMUSG00000017567.4	OTTMUST00000042699.3	Slc25a14-205	Slc25a14	1862	nonsense_mediated_decay	35.6323	50.6496	1.42145	0.507367	0.466906	1.08666	0.277188	0.561986
ENSMUST00000218631.1	ENSMUSG00000035863.14	OTTMUSG00000064915.1	OTTMUST00000158080.1	Palm-204	Palm	2725	protein_coding	35.6528	51.5554	1.44604	0.532107	0.352905	1.50779	0.131608	0.372729
ENSMUST00000203604.1	ENSMUSG00000038506.13	OTTMUSG00000056854.1	OTTMUST00000140240.1	Dcun1d2-206	Dcun1d2	2112	protein_coding	35.688	52.3867	1.46791	0.55376	0.337805	1.63929	0.101154	0.319986
ENSMUST00000108459.8	ENSMUSG00000040714.14	OTTMUSG00000023189.3	OTTMUST00000056102.1	Klc3-204	Klc3	1849	protein_coding	35.6993	60.9054	1.70607	0.770674	1.2382	0.622416	0.533668	0.774183
ENSMUST00000191367.1	ENSMUSG00000055322.15	OTTMUSG00000047279.7	OTTMUST00000122618.3	Tns1-220	Tns1	711	protein_coding	35.7168	95.2713	2.66741	1.41544	0.381441	3.71077	0.000206631	0.00633572
ENSMUST00000153723.2	ENSMUSG00000029998.14	OTTMUSG00000023410.3	OTTMUST00000056867.3	Pcyox1-204	Pcyox1	703	protein_coding	35.7378	50.891	1.42401	0.509959	0.409492	1.24534	0.213005	0.488487
ENSMUST00000136518.7	ENSMUSG00000085396.7	OTTMUSG00000017476.2	OTTMUST00000042433.1	Firre-202	Firre	715	processed_transcript	35.7523	50.1474	1.40263	0.488139	0.380045	1.28442	0.198994	0.47042
ENSMUST00000160168.1	ENSMUSG00000063558.4	OTTMUSG00000029784.3	OTTMUST00000073920.2	Aox1-202	Aox1	6429	retained_intron	35.799	62.6483	1.75	0.807355	0.415449	1.94333	0.0519759	0.220217
ENSMUST00000160099.1	ENSMUSG00000090086.7	OTTMUSG00000026886.2	OTTMUST00000066492.1	AI480526-203	AI480526	1017	lincRNA	35.8044	53.3866	1.49106	0.576341	0.322467	1.78729	0.073891	0.267436
ENSMUST00000183451.1	ENSMUSG00000032216.14	OTTMUSG00000044728.16	OTTMUST00000117605.1	Nedd4-203	Nedd4	550	retained_intron	35.8061	64.2952	1.79565	0.844504	0.446816	1.89005	0.0587515	0.236343
ENSMUST00000176554.1	ENSMUSG00000022146.12	OTTMUSG00000040092.2	OTTMUST00000104139.1	Osmr-203	Osmr	854	retained_intron	35.8101	66.8375	1.86645	0.900293	0.303507	2.9663	0.00301406	0.0378478
ENSMUST00000200452.4	ENSMUSG00000028034.15	OTTMUSG00000053719.2	OTTMUST00000133763.1	Fubp1-219	Fubp1	4525	nonsense_mediated_decay	35.8133	78.1713	2.18275	1.12614	0.568974	1.97926	0.0477872	0.208861
ENSMUST00000152265.7	ENSMUSG00000042726.14	OTTMUSG00000026315.4	OTTMUST00000065089.2	Trafd1-206	Trafd1	627	protein_coding	35.8192	52.562	1.46743	0.553287	0.411848	1.34343	0.179134	0.443835
ENSMUST00000143954.1	ENSMUSG00000042133.16	OTTMUSG00000013009.2	OTTMUST00000031364.1	Ppig-209	Ppig	675	processed_transcript	35.9165	48.1623	1.34095	0.423258	0.45945	0.921228	0.356932	0.639968
ENSMUST00000171518.7	ENSMUSG00000071291.10	OTTMUSG00000036775.3	OTTMUST00000094379.1	Zfp58-204	Zfp58	2300	protein_coding	35.9602	56.4187	1.56892	0.649775	1.32347	0.490965	0.623452	0.829287
ENSMUST00000227058.1	ENSMUSG00000032855.6	OTTMUSG00000069446.1	OTTMUST00000167914.1	Pkd1-204	Pkd1	711	protein_coding	36.0177	47.2923	1.31303	0.3929	0.360787	1.08901	0.276151	0.560884
ENSMUST00000168723.1	ENSMUSG00000026740.12	OTTMUSG00000011538.6	OTTMUST00000094094.1	Dnajc1-210	Dnajc1	1175	protein_coding	36.0189	65.4208	1.81629	0.860995	0.453169	1.89994	0.057441	0.233034
ENSMUST00000115077.7	ENSMUSG00000028973.18	OTTMUSG00000024149.8	OTTMUST00000059077.1	Abcb8-203	Abcb8	3074	protein_coding	36.0319	69.2259	1.92124	0.942037	0.705771	1.33476	0.181954	0.447353
ENSMUST00000213058.1	ENSMUSG00000063810.7	OTTMUSG00000024144.3	OTTMUST00000151456.1	Alms1-205	Alms1	11163	protein_coding	36.0423	73.3163	2.03417	1.02444	0.808073	1.26776	0.204885	0.478532
ENSMUST00000232679.1	ENSMUSG00000022855.9	OTTMUSG00000071526.1	OTTMUST00000173173.1	Senp2-208	Senp2	2239	nonsense_mediated_decay	36.0529	106.725	2.96025	1.56572	2.72504	0.574567	0.565584	0.793512
ENSMUST00000016026.13	ENSMUSG00000015882.17	OTTMUSG00000027820.9	OTTMUST00000068855.3	Lcorl-201	Lcorl	4884	protein_coding	36.0574	59.4824	1.64966	0.722169	0.297015	2.43142	0.0150397	0.103721
ENSMUST00000143878.1	ENSMUSG00000032231.14	OTTMUSG00000030907.4	OTTMUST00000076482.1	Anxa2-205	Anxa2	2280	retained_intron	36.1201	49.2143	1.36252	0.446276	0.35401	1.26063	0.207442	0.481655
ENSMUST00000095310.2	ENSMUSG00000020189.14	OTTMUSG00000064087.1	OTTMUST00000156615.1	Osbpl8-201	Osbpl8	3622	protein_coding	36.1404	74.5734	2.06343	1.04505	0.433246	2.41213	0.0158595	0.107484
ENSMUST00000109262.7	ENSMUSG00000039671.18	OTTMUSG00000001126.5	OTTMUST00000002209.2	Zmynd8-204	Zmynd8	2515	protein_coding	36.1531	112.114	3.1011	1.63278	2.81707	0.579603	0.562182	0.791929
ENSMUST00000155291.7	ENSMUSG00000032449.13	OTTMUSG00000031601.2	OTTMUST00000078268.1	Slc25a36-209	Slc25a36	894	processed_transcript	36.1557	57.7312	1.59674	0.675127	0.420305	1.60628	0.108213	0.331813
ENSMUST00000135127.7	ENSMUSG00000023191.9	OTTMUSG00000028990.3	OTTMUST00000071889.1	P3h3-204	P3h3	2901	nonsense_mediated_decay	36.2437	49.0233	1.3526	0.435737	0.422041	1.03245	0.301861	0.587396
ENSMUST00000198025.1	ENSMUSG00000029175.17	OTTMUSG00000022284.7	OTTMUST00000135779.2	Slc35f6-206	Slc35f6	5332	retained_intron	36.2964	56.1849	1.54795	0.630357	0.402812	1.56489	0.117608	0.349118
ENSMUST00000069692.9	ENSMUSG00000055917.15	OTTMUSG00000066584.3	OTTMUST00000161701.1	Zfp277-202	Zfp277	2438	protein_coding	36.3431	52.4703	1.44375	0.529822	0.488499	1.08459	0.278103	0.562836
ENSMUST00000146989.7	ENSMUSG00000033285.15	OTTMUSG00000006955.4	OTTMUST00000016076.3	Wdr3-205	Wdr3	4002	retained_intron	36.4434	52.1689	1.4315	0.517532	0.342636	1.51044	0.13093	0.371738
ENSMUST00000106689.1	ENSMUSG00000041895.15	OTTMUSG00000003347.1	OTTMUST00000007037.1	Wipi1-203	Wipi1	1220	protein_coding	36.479	60.0196	1.64532	0.718367	0.515313	1.39404	0.163306	0.421928
ENSMUST00000141220.7	ENSMUSG00000068040.10	OTTMUSG00000015775.2	OTTMUST00000040552.1	Tm9sf4-205	Tm9sf4	657	processed_transcript	36.4917	48.2605	1.32251	0.403274	0.559266	0.721078	0.470862	0.731071
ENSMUST00000147938.1	ENSMUSG00000015755.16	OTTMUSG00000034128.4	OTTMUST00000086381.2	Tab2-205	Tab2	1980	protein_coding	36.54	68.457	1.87348	0.905723	0.593755	1.52542	0.127155	0.365775
ENSMUST00000161063.8	ENSMUSG00000005958.15	OTTMUSG00000035120.2	OTTMUST00000089378.2	Ephb3-204	Ephb3	4748	protein_coding	36.563	48.1989	1.31824	0.398615	0.434569	0.917265	0.359004	0.642078
ENSMUST00000219426.1	ENSMUSG00000052609.9	OTTMUSG00000065201.2	OTTMUST00000158944.1	Plekhg3-208	Plekhg3	5641	retained_intron	36.6196	56.9223	1.55442	0.636377	0.485696	1.31024	0.190116	0.458195
ENSMUST00000107678.7	ENSMUSG00000028086.15	OTTMUSG00000022670.2	OTTMUST00000054323.1	Fbxw7-203	Fbxw7	4073	protein_coding	36.624	69.2909	1.89195	0.919877	1.40593	0.654282	0.51293	0.760989
ENSMUST00000121390.7	ENSMUSG00000034656.17	OTTMUSG00000031448.3	OTTMUST00000077929.1	Cacna1a-201	Cacna1a	7926	protein_coding	36.6391	115.769	3.15972	1.65979	0.359225	4.62049	3.83e-06	0.00036824
ENSMUST00000124598.1	ENSMUSG00000027122.15	OTTMUSG00000015044.1	OTTMUST00000035731.1	Arl14ep-203	Arl14ep	2277	retained_intron	36.6451	50.8365	1.38727	0.472244	0.445506	1.06002	0.289136	0.574581
ENSMUST00000137448.1	ENSMUSG00000028393.10	OTTMUSG00000009022.1	OTTMUST00000020468.1	Alad-203	Alad	1769	processed_transcript	36.6457	50.9907	1.39145	0.47659	0.400376	1.19035	0.233907	0.513875
ENSMUST00000123399.1	ENSMUSG00000026667.14	OTTMUSG00000021543.1	OTTMUST00000051085.1	Uhmk1-202	Uhmk1	7775	protein_coding	36.6625	73.9994	2.0184	1.01321	2.7511	0.368292	0.712655	0.879086
ENSMUST00000156687.7	ENSMUSG00000026123.11	OTTMUSG00000029565.6	OTTMUST00000073323.2	Plekhb2-203	Plekhb2	5176	protein_coding	36.6759	47.4048	1.29253	0.370201	0.414432	0.893274	0.37171	0.65235
ENSMUST00000193097.1	ENSMUSG00000001415.10	OTTMUSG00000052142.1	OTTMUST00000131036.1	Smg5-206	Smg5	830	retained_intron	36.6871	48.144	1.31229	0.392085	0.340848	1.15032	0.250012	0.531741
ENSMUST00000154278.7	ENSMUSG00000013646.17	OTTMUSG00000005731.1	OTTMUST00000012739.1	Sh3bp5l-205	Sh3bp5l	6171	processed_transcript	36.6974	57.4481	1.56545	0.646582	0.375341	1.72265	0.0849513	0.289709
ENSMUST00000145878.1	ENSMUSG00000034771.15	OTTMUSG00000027831.2	OTTMUST00000068912.1	Tle2-212	Tle2	757	retained_intron	36.7232	61.442	1.67311	0.742531	0.536184	1.38484	0.1661	0.425807
ENSMUST00000183595.1	ENSMUSG00000057751.14	OTTMUSG00000010501.2	OTTMUST00000117481.1	Megf6-207	Megf6	469	retained_intron	36.7422	64.7757	1.76298	0.818014	0.336936	2.4278	0.0151906	0.104521
ENSMUST00000194701.5	ENSMUSG00000007815.13	OTTMUSG00000050752.2	OTTMUST00000128628.2	Rhoa-205	Rhoa	852	protein_coding	36.781	63.7043	1.73199	0.792431	0.532913	1.48698	0.13702	0.381715
ENSMUST00000109636.10	ENSMUSG00000005882.18	OTTMUSG00000015796.15	OTTMUST00000037570.3	Uqcc1-204	Uqcc1	2633	protein_coding	36.7823	135.289	3.67811	1.87897	1.64907	1.13941	0.254533	0.536101
ENSMUST00000233039.1	ENSMUSG00000079414.3	OTTMUSG00000072426.1	OTTMUST00000175208.1	Gm11110-203	Gm11110	1014	lincRNA	36.7882	47.7381	1.29765	0.375897	0.401592	0.936017	0.349264	0.633484
ENSMUST00000161808.1	ENSMUSG00000015961.8	OTTMUSG00000034836.1	OTTMUST00000088545.1	Adss-203	Adss	1733	retained_intron	36.8832	63.4501	1.7203	0.782658	0.34009	2.30133	0.021373	0.129044
ENSMUST00000146910.1	ENSMUSG00000020694.17	OTTMUSG00000002830.12	OTTMUST00000006104.1	Tlk2-210	Tlk2	1035	processed_transcript	36.9008	49.8965	1.35218	0.435286	0.450546	0.96613	0.333979	0.618746
ENSMUST00000126035.7	ENSMUSG00000034543.14	OTTMUSG00000005034.2	OTTMUST00000011204.1	Morc2a-203	Morc2a	859	processed_transcript	36.9131	53.6151	1.45247	0.538506	0.316922	1.69918	0.089286	0.297899
ENSMUST00000190677.1	ENSMUSG00000034220.7	OTTMUSG00000048573.1	OTTMUST00000124443.1	Gpc1-204	Gpc1	727	retained_intron	36.9582	54.8815	1.48496	0.570425	0.35386	1.61201	0.10696	0.329954
ENSMUST00000134293.1	ENSMUSG00000042302.14	OTTMUSG00000005255.2	OTTMUST00000011721.2	Ehbp1-203	Ehbp1	1207	protein_coding	36.9825	65.2067	1.76318	0.818178	0.302467	2.70501	0.00683015	0.0639205
ENSMUST00000227531.1	ENSMUSG00000022749.8	OTTMUSG00000069651.4	OTTMUST00000168395.1	Tbc1d23-206	Tbc1d23	5302	retained_intron	36.9956	53.3701	1.44261	0.528678	0.422188	1.25223	0.210485	0.485225
ENSMUST00000196998.1	ENSMUSG00000031229.16	OTTMUSG00000018268.6	OTTMUST00000135992.1	Atrx-220	Atrx	5431	retained_intron	36.9961	57.5077	1.55443	0.636384	0.356135	1.78692	0.073951	0.267531
ENSMUST00000132804.7	ENSMUSG00000019578.11	OTTMUSG00000033034.2	OTTMUST00000082445.1	Ubxn6-202	Ubxn6	3476	retained_intron	37.0245	47.4526	1.28165	0.358005	0.388221	0.922168	0.356441	0.63959
ENSMUST00000020625.6	ENSMUSG00000020359.13	OTTMUSG00000005604.3	OTTMUST00000090428.1	Phykpl-201	Phykpl	1609	protein_coding	37.0376	49.118	1.32616	0.407259	0.420968	0.967434	0.333327	0.618218
ENSMUST00000132186.7	ENSMUSG00000068882.13	OTTMUSG00000013038.12	OTTMUST00000031437.2	Ssb-203	Ssb	1563	nonsense_mediated_decay	37.038	73.6474	1.98843	0.99163	2.71553	0.36517	0.714984	0.879967
ENSMUST00000223669.1	ENSMUSG00000021945.9	OTTMUSG00000068839.2	OTTMUST00000166439.1	Zmym2-202	Zmym2	1281	protein_coding	37.0631	71.2877	1.92341	0.94367	0.383702	2.45938	0.0139176	0.0991057
ENSMUST00000087897.10	ENSMUSG00000037426.17	OTTMUSG00000028553.10	OTTMUST00000070757.3	Depdc5-202	Depdc5	8216	protein_coding	37.0769	54.6435	1.47379	0.55953	0.386501	1.44768	0.147707	0.398727
ENSMUST00000133535.8	ENSMUSG00000039294.14	OTTMUSG00000004288.3	OTTMUST00000009726.2	Cybc1-203	Cybc1	2358	retained_intron	37.1314	55.3635	1.49101	0.576294	0.35151	1.63948	0.101113	0.3199
ENSMUST00000234500.1	ENSMUSG00000041915.9	OTTMUSG00000073151.1	OTTMUST00000177128.1	Ammecr1l-205	Ammecr1l	2689	retained_intron	37.1421	70.715	1.90391	0.928963	0.595186	1.56079	0.118573	0.350458
ENSMUST00000220522.1	ENSMUSG00000017756.9	OTTMUSG00000067622.1	OTTMUST00000163651.1	Slc12a7-202	Slc12a7	6987	retained_intron	37.1643	68.3349	1.83872	0.878704	0.379565	2.31503	0.0206114	0.126009
ENSMUST00000162895.7	ENSMUSG00000009291.13	OTTMUSG00000035073.4	OTTMUST00000089244.2	Pttg1ip-207	Pttg1ip	773	retained_intron	37.1916	48.1925	1.29579	0.37383	0.427945	0.873547	0.382365	0.661017
ENSMUST00000145827.7	ENSMUSG00000071064.13	OTTMUSG00000031393.3	OTTMUST00000077796.1	Zfp827-205	Zfp827	3115	nonsense_mediated_decay	37.1942	50.6779	1.36252	0.446278	0.427409	1.04415	0.296417	0.581451
ENSMUST00000182365.7	ENSMUSG00000002342.17	OTTMUSG00000022197.4	OTTMUST00000116800.2	Tmem161a-211	Tmem161a	399	protein_coding	37.2153	48.4778	1.30263	0.38143	0.459802	0.829553	0.406792	0.681749
ENSMUST00000125487.7	ENSMUSG00000033653.18	OTTMUSG00000027225.8	OTTMUST00000067331.1	Vps8-207	Vps8	3350	protein_coding	37.2237	47.7524	1.28285	0.35935	0.436252	0.823721	0.410098	0.683836
ENSMUST00000041375.10	ENSMUSG00000037112.16	OTTMUSG00000042049.4	OTTMUST00000110259.3	Sik2-201	Sik2	3552	protein_coding	37.2594	50.6918	1.36051	0.44415	0.876053	0.506991	0.612161	0.822455
ENSMUST00000230513.1	ENSMUSG00000022559.8	OTTMUSG00000070984.1	OTTMUST00000171628.1	Fbxl6-205	Fbxl6	1953	retained_intron	37.2689	66.2179	1.77676	0.82925	1.2384	0.669614	0.503104	0.755322
ENSMUST00000087877.10	ENSMUSG00000027523.19	OTTMUSG00000016388.9	OTTMUST00000039464.2	Gnas-204	Gnas	3947	protein_coding	37.272	48.2302	1.29401	0.371846	0.401345	0.926499	0.354187	0.637372
ENSMUST00000149082.7	ENSMUSG00000047694.12	OTTMUSG00000018060.3	OTTMUST00000043588.1	Yipf6-205	Yipf6	2908	retained_intron	37.3106	55.0168	1.47456	0.560287	0.377364	1.48474	0.137613	0.382227
ENSMUST00000143610.2	ENSMUSG00000041688.16	OTTMUSG00000018901.1	OTTMUST00000045443.1	Amot-206	Amot	2207	protein_coding	37.3536	90.7691	2.43	1.28095	0.452095	2.83337	0.004606	0.0500119
ENSMUST00000225262.1	ENSMUSG00000021495.9	OTTMUSG00000068268.2	OTTMUST00000165005.1	Fam193b-207	Fam193b	3945	retained_intron	37.3738	53.9092	1.44243	0.528502	0.416772	1.26808	0.204768	0.478426
ENSMUST00000226872.1	ENSMUSG00000022556.11	OTTMUSG00000069881.3	OTTMUST00000169131.1	Hsf1-204	Hsf1	2104	protein_coding	37.3754	52.9784	1.41747	0.503315	0.580772	0.866632	0.386144	0.664224
ENSMUST00000211877.1	ENSMUSG00000110597.1	OTTMUSG00000061986.1	OTTMUST00000151350.1	Gm8798-201	Gm8798	1661	transcribed_unprocessed_pseudogene	37.3936	54.4424	1.45593	0.54194	0.472203	1.14769	0.251099	0.53293
ENSMUST00000142650.7	ENSMUSG00000020827.18	OTTMUSG00000006056.4	OTTMUST00000013654.1	Mink1-209	Mink1	693	retained_intron	37.4054	59.3433	1.58649	0.665841	0.34688	1.91952	0.0549192	0.227289
ENSMUST00000108428.7	ENSMUSG00000040952.16	OTTMUSG00000022935.4	OTTMUST00000055153.1	Rps19-201	Rps19	1284	protein_coding	37.465	49.4724	1.3205	0.401081	0.453125	0.885144	0.376079	0.655897
ENSMUST00000231751.1	ENSMUSG00000022800.14	OTTMUSG00000026865.7	OTTMUST00000172884.1	Fyttd1-212	Fyttd1	1671	retained_intron	37.485	47.3721	1.26376	0.337724	0.457215	0.738655	0.460117	0.722641
ENSMUST00000108270.9	ENSMUSG00000027684.16	OTTMUSG00000038143.8	OTTMUST00000098275.2	Mecom-202	Mecom	5692	protein_coding	37.5071	55.689	1.48476	0.570227	2.60932	0.218534	0.827013	0.932229
ENSMUST00000107505.7	ENSMUSG00000068923.14	OTTMUSG00000022625.3	OTTMUST00000054196.2	Syt11-203	Syt11	5020	protein_coding	37.515	81.1105	2.16208	1.11242	0.44297	2.51127	0.0120297	0.0910141
ENSMUST00000105999.8	ENSMUSG00000028776.14	OTTMUSG00000009561.5	OTTMUST00000021891.1	Tinagl1-203	Tinagl1	1952	protein_coding	37.5574	47.8481	1.274	0.349367	0.415311	0.841217	0.400226	0.676785
ENSMUST00000209239.1	ENSMUSG00000038260.10	OTTMUSG00000058654.3	OTTMUST00000144054.1	Trpm4-202	Trpm4	3521	retained_intron	37.5642	47.7834	1.27204	0.347149	0.338886	1.02438	0.305654	0.59164
ENSMUST00000129977.1	ENSMUSG00000031979.17	OTTMUSG00000023539.2	OTTMUST00000057392.1	Cog2-203	Cog2	2087	retained_intron	37.5803	56.8923	1.51389	0.598257	0.361451	1.65516	0.097893	0.313973
ENSMUST00000161877.7	ENSMUSG00000040669.14	OTTMUSG00000034663.3	OTTMUST00000087974.2	Phc1-216	Phc1	3530	retained_intron	37.6572	59.5599	1.58163	0.661414	0.423366	1.56227	0.118223	0.349803
ENSMUST00000107748.1	ENSMUSG00000038976.12	OTTMUSG00000001501.1	OTTMUST00000002971.1	Ppp1r9b-202	Ppp1r9b	3095	protein_coding	37.681	61.1122	1.62183	0.697623	0.78717	0.886242	0.375487	0.655632
ENSMUST00000161374.7	ENSMUSG00000029673.17	OTTMUSG00000034923.7	OTTMUST00000088791.1	Auts2-208	Auts2	4216	protein_coding	37.6833	76.4149	2.02782	1.01993	0.38248	2.66662	0.00766181	0.0690377
ENSMUST00000134185.7	ENSMUSG00000020680.15	OTTMUSG00000000917.3	OTTMUST00000001785.2	Taf15-204	Taf15	881	processed_transcript	37.6853	78.7474	2.08961	1.06323	0.474076	2.24275	0.0249132	0.141147
ENSMUST00000169552.1	ENSMUSG00000003233.12	OTTMUSG00000035778.2	OTTMUST00000091559.1	Dvl3-202	Dvl3	2936	retained_intron	37.687	61.6757	1.63652	0.710633	0.400087	1.7762	0.0757007	0.270862
ENSMUST00000140304.1	ENSMUSG00000025728.15	OTTMUSG00000033060.5	OTTMUST00000082552.2	Pigq-209	Pigq	1835	protein_coding	37.6929	60.9213	1.61625	0.692654	0.492314	1.40693	0.159447	0.415972
ENSMUST00000107161.7	ENSMUSG00000015522.18	OTTMUSG00000016472.3	OTTMUST00000039719.1	Arnt-205	Arnt	4260	protein_coding	37.7048	77.0808	2.04432	1.03162	1.17322	0.879304	0.379236	0.658851
ENSMUST00000138254.7	ENSMUSG00000079484.12	OTTMUSG00000016754.8	OTTMUST00000083724.1	Phyhd1-208	Phyhd1	1390	nonsense_mediated_decay	37.7151	62.9929	1.67023	0.740046	0.414398	1.78583	0.0741262	0.267921
ENSMUST00000131359.1	ENSMUSG00000050565.16	OTTMUSG00000021976.4	OTTMUST00000052167.1	Tor1aip2-208	Tor1aip2	621	processed_transcript	37.749	54.1242	1.43379	0.519835	0.315224	1.64909	0.0991283	0.316444
ENSMUST00000130624.1	ENSMUSG00000031805.17	OTTMUSG00000021111.1	OTTMUST00000049962.1	Jak3-204	Jak3	4049	retained_intron	37.7652	47.9538	1.26979	0.344588	0.461095	0.747325	0.454868	0.718838
ENSMUST00000203401.2	ENSMUSG00000029860.16	OTTMUSG00000057508.4	OTTMUST00000141413.1	Zyx-205	Zyx	1954	protein_coding	37.7868	61.2853	1.62187	0.697661	0.385993	1.80744	0.0706931	0.26147
ENSMUST00000216139.1	ENSMUSG00000038587.9	OTTMUSG00000063494.1	OTTMUST00000154663.1	Akap12-203	Akap12	5917	processed_transcript	37.8048	48.7652	1.28992	0.367283	0.370512	0.991285	0.321546	0.607467
ENSMUST00000165095.8	ENSMUSG00000016664.16	OTTMUSG00000071034.1	OTTMUST00000171757.1	Pacsin2-202	Pacsin2	3186	protein_coding	37.8099	86.3787	2.28455	1.19191	1.39346	0.855359	0.392353	0.669573
ENSMUST00000120988.1	ENSMUSG00000028165.9	OTTMUSG00000029490.3	OTTMUST00000073073.1	Cisd2-202	Cisd2	1363	protein_coding	37.8214	51.966	1.37398	0.458363	0.422998	1.0836	0.27854	0.563148
ENSMUST00000209368.1	ENSMUSG00000070427.4	OTTMUSG00000061180.1	OTTMUST00000149385.1	Il18bp-202	Il18bp	2596	protein_coding	37.8228	48.0729	1.271	0.345967	0.461169	0.750195	0.453137	0.717601
ENSMUST00000101411.5	ENSMUSG00000101678.3	OTTMUSG00000046332.4	OTTMUST00000120768.2	Gm29609-201	Gm29609	3223	protein_coding	37.8505	52.0722	1.37574	0.460203	0.472452	0.974075	0.330019	0.615144
ENSMUST00000223907.1	ENSMUSG00000024795.11	OTTMUSG00000068143.2	OTTMUST00000164726.2	Kif20b-203	Kif20b	5423	protein_coding	37.9077	51.9385	1.37013	0.454315	1.27211	0.357135	0.720991	0.883015
ENSMUST00000215716.1	ENSMUSG00000030967.15	OTTMUSG00000025669.3	OTTMUST00000151878.1	Zranb1-205	Zranb1	2205	protein_coding	37.9103	59.335	1.56514	0.646293	0.826789	0.781691	0.434396	0.703316
ENSMUST00000191275.6	ENSMUSG00000021709.14	OTTMUSG00000049022.1	OTTMUST00000125225.1	Erbin-207	Erbin	5552	protein_coding	37.9319	51.4872	1.35736	0.440799	0.568687	0.775117	0.43827	0.706271
ENSMUST00000118246.2	ENSMUSG00000022973.18	OTTMUSG00000027935.9	OTTMUST00000069190.2	Synj1-201	Synj1	2743	retained_intron	37.9402	88.7565	2.33938	1.22613	1.16156	1.05558	0.29116	0.576782
ENSMUST00000217682.1	ENSMUSG00000025403.5	OTTMUSG00000064772.2	OTTMUST00000157732.1	Shmt2-202	Shmt2	725	retained_intron	37.9422	49.8978	1.3151	0.395174	0.388511	1.01715	0.309082	0.594767
ENSMUST00000211994.1	ENSMUSG00000060470.7	OTTMUSG00000061710.1	OTTMUST00000150599.1	Adgrg3-203	Adgrg3	660	retained_intron	37.9707	53.0482	1.39708	0.482419	0.339454	1.42116	0.15527	0.409686
ENSMUST00000149808.1	ENSMUSG00000033685.13	OTTMUSG00000022804.8	OTTMUST00000054815.1	Ucp2-207	Ucp2	519	processed_transcript	37.9831	49.1827	1.29486	0.372795	0.560912	0.664623	0.506292	0.757301
ENSMUST00000182959.7	ENSMUSG00000032826.17	OTTMUSG00000043348.17	OTTMUST00000113756.2	Ank2-220	Ank2	3536	protein_coding	37.9894	53.6456	1.41212	0.497862	0.559637	0.889616	0.373672	0.653946
ENSMUST00000168086.6	ENSMUSG00000025764.14	OTTMUSG00000051244.3	OTTMUST00000129749.1	Jade1-203	Jade1	4790	protein_coding	38.0243	73.7978	1.94081	0.956656	0.399645	2.39376	0.0166766	0.110953
ENSMUST00000133993.1	ENSMUSG00000022552.16	OTTMUSG00000023724.3	OTTMUST00000057939.1	Sharpin-203	Sharpin	1884	retained_intron	38.0267	54.1774	1.42472	0.510678	0.326496	1.56412	0.11779	0.349233
ENSMUST00000209807.1	ENSMUSG00000061723.18	OTTMUSG00000018789.15	OTTMUST00000147236.1	Tnnt3-227	Tnnt3	340	retained_intron	38.0745	47.1415	1.23814	0.308171	0.372544	0.827206	0.40812	0.682902
ENSMUST00000224494.1	ENSMUSG00000114253.1	OTTMUSG00000069061.1	OTTMUST00000167103.1	Gm47798-201	Gm47798	3815	sense_intronic	38.0815	60.0287	1.57632	0.656564	0.359922	1.82418	0.0681241	0.256539
ENSMUST00000139311.7	ENSMUSG00000034032.15	OTTMUSG00000016529.2	OTTMUST00000039957.1	Rpap1-206	Rpap1	4714	retained_intron	38.0817	78.9115	2.07216	1.05114	0.330741	3.17813	0.00148228	0.0238595
ENSMUST00000216243.1	ENSMUSG00000047036.8	OTTMUSG00000062784.1	OTTMUST00000152897.1	Zfp445-207	Zfp445	1064	retained_intron	38.1455	59.4914	1.55959	0.641167	0.320878	1.99817	0.0456987	0.202855
ENSMUST00000072427.5	ENSMUSG00000110444.1	OTTMUSG00000062182.2	OTTMUST00000151747.1	Gm10033-201	Gm10033	1813	transcribed_unprocessed_pseudogene	38.1525	50.4394	1.32205	0.402774	0.446413	0.902246	0.366926	0.648421
ENSMUST00000030613.10	ENSMUSG00000028809.16	OTTMUSG00000009683.6	OTTMUST00000022361.2	Srrm1-201	Srrm1	2940	protein_coding	38.1957	47.9718	1.25595	0.328777	0.676745	0.485821	0.627094	0.831635
ENSMUST00000021761.12	ENSMUSG00000021326.13	OTTMUSG00000032925.4	-	Trim27-201	Trim27	4204	protein_coding	38.2374	47.9034	1.25279	0.325142	1.24847	0.260432	0.79453	0.91718
ENSMUST00000144696.1	ENSMUSG00000027282.17	OTTMUSG00000014305.2	OTTMUST00000033735.2	Mtch2-208	Mtch2	3103	retained_intron	38.3306	46.9119	1.22388	0.291458	0.426629	0.683165	0.494503	0.749306
ENSMUST00000191230.6	ENSMUSG00000026309.14	OTTMUSG00000048492.2	OTTMUST00000124295.1	Ilkap-213	Ilkap	1131	processed_transcript	38.3436	47.761	1.2456	0.316846	0.329808	0.960698	0.336704	0.621019
ENSMUST00000091851.9	ENSMUSG00000024558.12	OTTMUSG00000033283.2	OTTMUST00000083480.1	Mapk4-201	Mapk4	4594	protein_coding	38.3535	58.2187	1.51795	0.602123	0.314389	1.91522	0.055465	0.228755
ENSMUST00000197531.1	ENSMUSG00000005813.12	OTTMUSG00000052836.2	OTTMUST00000132418.1	Metap1-203	Metap1	3708	protein_coding	38.3568	51.783	1.35003	0.432997	0.384166	1.12711	0.259696	0.542474
ENSMUST00000216721.1	ENSMUSG00000047036.8	OTTMUSG00000062784.1	OTTMUST00000152899.1	Zfp445-208	Zfp445	645	protein_coding	38.357	79.4506	2.07135	1.05057	0.39259	2.67599	0.00745085	0.0681519
ENSMUST00000143076.1	ENSMUSG00000031388.14	OTTMUSG00000017704.5	OTTMUST00000043774.2	Naa10-210	Naa10	2156	retained_intron	38.3829	54.2845	1.41429	0.500076	0.299387	1.67033	0.0948532	0.308063
ENSMUST00000141115.7	ENSMUSG00000025571.13	OTTMUSG00000003674.3	OTTMUST00000084694.1	Tnrc6c-205	Tnrc6c	11590	retained_intron	38.4518	67.469	1.75464	0.811173	0.326621	2.48353	0.0130087	0.0955719
ENSMUST00000151928.7	ENSMUSG00000020211.15	OTTMUSG00000032875.2	OTTMUST00000081932.1	Sf3a2-204	Sf3a2	781	protein_coding	38.4582	80.524	2.09381	1.06613	0.414696	2.57086	0.0101445	0.0822279
ENSMUST00000108545.8	ENSMUSG00000040712.16	OTTMUSG00000006066.2	OTTMUST00000073565.1	Camta2-204	Camta2	4377	protein_coding	38.466	91.2148	2.37131	1.24568	0.531966	2.34166	0.0191982	0.121125
ENSMUST00000108301.7	ENSMUSG00000049225.14	OTTMUSG00000004573.2	OTTMUST00000010346.2	Pdp1-205	Pdp1	2635	protein_coding	38.4738	77.0657	2.00307	1.00221	0.486746	2.05901	0.0394937	0.185951
ENSMUST00000228630.1	ENSMUSG00000048307.8	OTTMUSG00000070330.1	OTTMUST00000170178.1	Ankrd46-204	Ankrd46	4133	retained_intron	38.4764	91.1721	2.36956	1.24462	0.29671	4.19473	2.73e-05	0.00153705
ENSMUST00000125270.7	ENSMUSG00000027455.16	OTTMUSG00000015798.4	OTTMUST00000037578.1	Nsfl1c-204	Nsfl1c	744	retained_intron	38.4857	62.9526	1.63574	0.709946	0.381656	1.86017	0.0628611	0.245345
ENSMUST00000224016.1	ENSMUSG00000021824.13	OTTMUSG00000033833.4	OTTMUST00000166705.1	Ap3m1-208	Ap3m1	764	protein_coding	38.4894	57.3691	1.49052	0.575813	0.770116	0.747696	0.454643	0.718532
ENSMUST00000151439.7	ENSMUSG00000036026.15	OTTMUSG00000031349.6	OTTMUST00000077668.1	Tmem63b-208	Tmem63b	848	retained_intron	38.4899	47.3714	1.23075	0.299537	0.395205	0.757929	0.448494	0.71435
ENSMUST00000162684.2	ENSMUSG00000037351.9	OTTMUSG00000034164.4	OTTMUST00000126144.1	Actr1b-207	Actr1b	780	retained_intron	38.5182	54.8462	1.4239	0.509851	0.322818	1.57937	0.11425	0.342952
ENSMUST00000129816.7	ENSMUSG00000024826.14	OTTMUSG00000026653.2	OTTMUST00000066248.1	Dpf2-204	Dpf2	1115	retained_intron	38.5191	52.5408	1.36402	0.447863	0.351465	1.27428	0.202566	0.475143
ENSMUST00000094055.9	ENSMUSG00000040938.16	OTTMUSG00000006036.6	OTTMUST00000013574.1	Slc16a11-201	Slc16a11	1788	protein_coding	38.53	65.8511	1.70909	0.773227	0.412104	1.87629	0.0606155	0.240676
ENSMUST00000000285.8	ENSMUSG00000000276.11	OTTMUSG00000001312.2	-	Dgke-201	Dgke	5208	protein_coding	38.5368	106.068	2.75237	1.46068	1.16369	1.25521	0.209404	0.483715
ENSMUST00000225529.1	ENSMUSG00000024983.10	OTTMUSG00000067901.1	OTTMUST00000164215.1	Vti1a-206	Vti1a	1244	protein_coding	38.5401	48.2392	1.25166	0.323847	0.328852	0.98478	0.324732	0.609912
ENSMUST00000144231.1	ENSMUSG00000019927.6	OTTMUSG00000031044.1	OTTMUST00000076912.1	Ube2d1-202	Ube2d1	3158	retained_intron	38.5555	47.5283	1.23273	0.301853	0.351776	0.858081	0.390848	0.668499
ENSMUST00000123262.7	ENSMUSG00000028483.13	OTTMUSG00000000033.5	OTTMUST00000000103.3	Snapc3-203	Snapc3	3897	nonsense_mediated_decay	38.5712	61.3936	1.5917	0.670564	0.442519	1.51533	0.129688	0.369795
ENSMUST00000109327.3	ENSMUSG00000017299.13	OTTMUSG00000001100.3	OTTMUST00000039115.2	Dnttip1-203	Dnttip1	656	protein_coding	38.5975	47.0218	1.21826	0.284823	0.921701	0.309019	0.757307	0.900633
ENSMUST00000170750.1	ENSMUSG00000029701.15	OTTMUSG00000035837.3	OTTMUST00000091789.1	Rbm28-205	Rbm28	954	retained_intron	38.6952	52.5579	1.35825	0.441752	0.455385	0.970062	0.332016	0.617071
ENSMUST00000109060.7	ENSMUSG00000090093.8	OTTMUSG00000016567.3	OTTMUST00000040059.3	Gm14399-204	Gm14399	1911	protein_coding	38.7339	52.601	1.35801	0.441493	0.387367	1.13973	0.254399	0.535867
ENSMUST00000143714.7	ENSMUSG00000027104.18	OTTMUSG00000013179.5	OTTMUST00000031834.3	Atf2-215	Atf2	3641	processed_transcript	38.7401	59.9152	1.5466	0.629096	0.321536	1.95653	0.0504024	0.215866
ENSMUST00000021950.14	ENSMUSG00000034675.17	OTTMUSG00000017050.4	OTTMUST00000041296.1	Dbn1-201	Dbn1	3078	protein_coding	38.8107	61.8044	1.59246	0.671255	0.333136	2.01496	0.0439092	0.198081
ENSMUST00000206433.1	ENSMUSG00000108803.1	OTTMUSG00000058380.1	OTTMUST00000143383.1	4930533N22Rik-201	4930533N22Rik	3509	lincRNA	38.8192	54.9785	1.41627	0.502097	0.326933	1.53578	0.124592	0.36131
ENSMUST00000147215.7	ENSMUSG00000030409.15	OTTMUSG00000024656.1	OTTMUST00000060638.1	Dmpk-213	Dmpk	743	processed_transcript	38.8235	70.9309	1.82701	0.869484	0.330046	2.63443	0.0084278	0.0732405
ENSMUST00000108947.2	ENSMUSG00000094786.1	OTTMUSG00000016571.3	OTTMUST00000040076.3	Gm14403-202	Gm14403	1209	protein_coding	38.8417	49.1948	1.26655	0.340899	0.346265	0.984502	0.324869	0.610065
ENSMUST00000106227.7	ENSMUSG00000039781.14	OTTMUSG00000004097.1	OTTMUST00000009222.1	Cep131-201	Cep131	3578	protein_coding	38.8584	56.0178	1.44159	0.527659	1.25053	0.421947	0.673064	0.8584
ENSMUST00000132434.7	ENSMUSG00000027422.15	OTTMUSG00000003227.3	OTTMUST00000014826.1	Rrbp1-203	Rrbp1	2896	processed_transcript	38.8871	50.641	1.30226	0.381013	0.423367	0.899958	0.368142	0.6493
ENSMUST00000171548.1	ENSMUSG00000028541.14	OTTMUSG00000008664.6	OTTMUST00000019642.3	B4galt2-207	B4galt2	794	protein_coding	38.9162	54.0515	1.38892	0.473963	0.353557	1.34056	0.180064	0.445073
ENSMUST00000063718.10	ENSMUSG00000059474.13	OTTMUSG00000001464.4	OTTMUST00000002878.2	Mbtd1-202	Mbtd1	3785	protein_coding	38.9308	51.4549	1.3217	0.402396	0.447078	0.900057	0.36809	0.6493
ENSMUST00000172609.1	ENSMUSG00000020697.16	OTTMUSG00000000931.4	OTTMUST00000095297.1	Lig3-207	Lig3	2901	retained_intron	38.9532	59.4776	1.5269	0.610607	0.460546	1.32583	0.184895	0.45196
ENSMUST00000034722.4	ENSMUSG00000032202.11	OTTMUSG00000044792.6	OTTMUST00000117734.3	Rab27a-201	Rab27a	2979	protein_coding	38.9615	48.9321	1.25591	0.328732	0.338265	0.971817	0.331142	0.616129
ENSMUST00000232245.1	ENSMUSG00000094724.8	OTTMUSG00000071990.1	OTTMUST00000174089.1	Rnaset2b-206	Rnaset2b	631	protein_coding	38.9644	47.9116	1.22962	0.298216	0.724479	0.411629	0.680612	0.862149
ENSMUST00000155910.2	ENSMUSG00000002265.16	OTTMUSG00000022283.3	OTTMUST00000053075.2	Peg3-204	Peg3	4816	retained_intron	38.9676	103.384	2.65308	1.40767	0.403581	3.48794	0.000486764	0.0113841
ENSMUST00000066155.5	ENSMUSG00000027259.15	OTTMUSG00000015974.2	-	Adal-202	Adal	2298	protein_coding	38.9785	66.301	1.70096	0.766353	2.68996	0.284894	0.775726	0.909214
ENSMUST00000097867.8	ENSMUSG00000040690.15	OTTMUSG00000009516.9	OTTMUST00000021753.5	Col16a1-202	Col16a1	4574	processed_transcript	38.9965	182.878	4.68961	2.22947	0.543009	4.10576	4.03e-05	0.00206291
ENSMUST00000189252.1	ENSMUSG00000009418.15	OTTMUSG00000049802.2	OTTMUST00000126853.2	Nav1-204	Nav1	668	protein_coding	39.0066	94.4798	2.42215	1.27629	0.4474	2.85268	0.00433524	0.0484162
ENSMUST00000179926.8	ENSMUSG00000078908.10	OTTMUSG00000061746.1	OTTMUST00000150689.1	Mon1b-202	Mon1b	3470	protein_coding	39.0115	65.7542	1.68551	0.753182	0.559746	1.34558	0.178439	0.443033
ENSMUST00000197135.4	ENSMUSG00000053931.11	OTTMUSG00000054988.2	OTTMUST00000136265.1	Cnn3-203	Cnn3	1242	protein_coding	39.0182	49.8144	1.2767	0.352416	1.26455	0.278688	0.780485	0.911187
ENSMUST00000127634.7	ENSMUSG00000033009.15	OTTMUSG00000023230.2	OTTMUST00000056242.2	Ogfod1-204	Ogfod1	844	processed_transcript	39.02	52.4829	1.34503	0.427635	0.360036	1.18776	0.23493	0.515063
ENSMUST00000071152.13	ENSMUSG00000020696.18	OTTMUSG00000000906.2	-	Rffl-202	Rffl	3633	protein_coding	39.0376	59.3347	1.51994	0.604013	0.736839	0.819736	0.412367	0.685079
ENSMUST00000123239.1	ENSMUSG00000058571.11	OTTMUSG00000018004.3	OTTMUST00000083122.1	Gpc6-203	Gpc6	4146	retained_intron	39.0425	54.3146	1.39117	0.476295	0.329742	1.44445	0.148613	0.400131
ENSMUST00000161476.7	ENSMUSG00000015748.13	OTTMUSG00000030680.6	OTTMUST00000075940.1	Prpf3-207	Prpf3	2732	protein_coding	39.0602	47.0915	1.20561	0.269769	0.51144	0.527469	0.597868	0.814898
ENSMUST00000035497.4	ENSMUSG00000042616.8	OTTMUSG00000009294.2	OTTMUST00000021090.1	Oscp1-201	Oscp1	5013	protein_coding	39.0714	53.4654	1.3684	0.452492	0.383909	1.17864	0.23854	0.518454
ENSMUST00000149021.2	ENSMUSG00000031010.17	OTTMUSG00000017076.6	OTTMUST00000098244.2	Usp9x-205	Usp9x	523	protein_coding	39.0825	76.9353	1.96854	0.977124	0.379159	2.57708	0.00996378	0.0812046
ENSMUST00000155231.1	ENSMUSG00000031375.17	OTTMUSG00000017659.4	OTTMUST00000043454.1	Bgn-206	Bgn	460	processed_transcript	39.1351	54.0967	1.38231	0.467077	0.436147	1.07092	0.284207	0.569537
ENSMUST00000217132.1	ENSMUSG00000055720.10	OTTMUSG00000063209.1	OTTMUST00000153920.1	Ubl7-211	Ubl7	880	protein_coding	39.1466	58.6617	1.49851	0.583532	0.566127	1.03074	0.302661	0.587659
ENSMUST00000177292.7	ENSMUSG00000032336.17	OTTMUSG00000042067.5	OTTMUST00000110319.2	Nptn-212	Nptn	1390	protein_coding	39.1505	48.7062	1.24408	0.315076	0.386078	0.816095	0.414446	0.686712
ENSMUST00000139944.1	ENSMUSG00000035093.16	OTTMUSG00000015342.1	OTTMUST00000036362.1	Secisbp2l-203	Secisbp2l	2295	protein_coding	39.1575	57.2045	1.46088	0.54684	0.399142	1.37004	0.170674	0.432533
ENSMUST00000098273.2	ENSMUSG00000048458.8	OTTMUSG00000022100.1	OTTMUST00000052470.1	Inka2-202	Inka2	1868	protein_coding	39.1635	48.5024	1.23846	0.308546	0.409954	0.752636	0.451668	0.716341
ENSMUST00000197507.1	ENSMUSG00000104621.1	OTTMUSG00000053758.1	OTTMUST00000133835.1	Gm43185-201	Gm43185	2775	TEC	39.171	48.3547	1.23445	0.303869	0.374371	0.81168	0.416975	0.689371
ENSMUST00000141833.7	ENSMUSG00000056698.11	OTTMUSG00000023557.3	OTTMUST00000057461.2	Elmod3-204	Elmod3	2509	protein_coding	39.1716	51.1578	1.30599	0.385147	0.39401	0.977506	0.328319	0.613172
ENSMUST00000180021.1	ENSMUSG00000039217.13	OTTMUSG00000063071.1	-	Il18-202	Il18	702	protein_coding	39.1732	52.3574	1.33656	0.418524	0.477971	0.875628	0.381232	0.660157
ENSMUST00000208146.1	ENSMUSG00000030470.15	OTTMUSG00000058985.1	OTTMUST00000144730.1	Csrp3-204	Csrp3	2433	retained_intron	39.1842	54.5694	1.39264	0.47782	0.417049	1.14572	0.251913	0.53374
ENSMUST00000136605.7	ENSMUSG00000006127.9	OTTMUSG00000006214.2	OTTMUST00000014034.1	Inpp5k-204	Inpp5k	3381	retained_intron	39.2014	58.618	1.49531	0.58044	0.334073	1.73747	0.0823051	0.284096
ENSMUST00000145850.7	ENSMUSG00000002963.17	OTTMUSG00000022325.10	OTTMUST00000053210.2	Pnkp-209	Pnkp	1975	retained_intron	39.2084	59.9522	1.52906	0.61265	0.483407	1.26736	0.205028	0.478549
ENSMUST00000212514.1	ENSMUSG00000031878.18	OTTMUSG00000029165.2	OTTMUST00000151211.1	Nae1-212	Nae1	732	retained_intron	39.2305	54.0699	1.37826	0.462847	0.571844	0.809394	0.418289	0.690438
ENSMUST00000038867.12	ENSMUSG00000038084.16	OTTMUSG00000031484.5	OTTMUST00000078002.1	Opa1-201	Opa1	3230	protein_coding	39.2479	90.3188	2.30124	1.20241	0.644347	1.86609	0.0620287	0.243611
ENSMUST00000207143.1	ENSMUSG00000058454.15	OTTMUSG00000025933.7	OTTMUST00000146974.1	Dhcr7-211	Dhcr7	1652	protein_coding	39.3065	48.189	1.22598	0.293934	2.59875	0.113106	0.909946	0.967927
ENSMUST00000133695.1	ENSMUSG00000030330.15	OTTMUSG00000024325.2	OTTMUST00000059586.1	Ing4-204	Ing4	3458	retained_intron	39.3281	47.352	1.20402	0.267865	0.396297	0.675919	0.499092	0.752296
ENSMUST00000111231.9	ENSMUSG00000027165.16	OTTMUSG00000014583.6	OTTMUST00000034573.2	B230118H07Rik-203	B230118H07Rik	2273	protein_coding	39.3548	47.9229	1.21771	0.284176	0.409422	0.694092	0.487625	0.744013
ENSMUST00000021843.12	ENSMUSG00000046949.16	OTTMUSG00000067412.1	OTTMUST00000163213.1	Nqo2-201	Nqo2	1063	protein_coding	39.3628	53.3697	1.35584	0.439188	0.416561	1.05432	0.291737	0.577398
ENSMUST00000197622.4	ENSMUSG00000062604.11	OTTMUSG00000053492.4	OTTMUST00000133421.1	Srpk2-205	Srpk2	1963	retained_intron	39.3675	57.2447	1.45411	0.540136	0.350546	1.54084	0.123355	0.359057
ENSMUST00000195483.5	ENSMUSG00000052911.9	OTTMUSG00000050824.4	OTTMUST00000129209.2	Lamb2-207	Lamb2	473	protein_coding	39.3777	77.677	1.97261	0.980108	0.286804	3.41735	0.000632343	0.0138031
ENSMUST00000063463.5	ENSMUSG00000074735.2	-	-	Gm21994-201	Gm21994	990	protein_coding	39.3836	47.0208	1.19392	0.255705	0.347079	0.736733	0.461285	0.723754
ENSMUST00000170111.1	ENSMUSG00000021752.13	OTTMUSG00000068494.1	OTTMUST00000165599.1	Kctd6-202	Kctd6	3052	protein_coding	39.4027	51.9157	1.31757	0.397874	0.375287	1.06019	0.289059	0.57453
ENSMUST00000149450.1	ENSMUSG00000025150.10	OTTMUSG00000004120.4	OTTMUST00000009302.3	Cbr2-202	Cbr2	637	retained_intron	39.4186	51.2714	1.30069	0.379279	0.374518	1.01271	0.311198	0.597212
ENSMUST00000174299.7	ENSMUSG00000039656.16	OTTMUSG00000037107.4	OTTMUST00000095538.2	Rxrb-207	Rxrb	1547	protein_coding	39.4316	71.6579	1.81727	0.861773	1.18869	0.724977	0.468466	0.729545
ENSMUST00000215528.1	ENSMUSG00000057193.8	OTTMUSG00000063301.3	OTTMUST00000154295.1	Slc44a2-206	Slc44a2	713	retained_intron	39.5212	48.4503	1.22593	0.293876	0.391033	0.751537	0.45233	0.716917
ENSMUST00000101225.1	ENSMUSG00000019969.14	OTTMUSG00000066858.2	-	Psen1-202	Psen1	3023	protein_coding	39.5298	66.2993	1.6772	0.746054	0.349537	2.1344	0.0328098	0.166954
ENSMUST00000110906.8	ENSMUSG00000027210.20	OTTMUSG00000015219.6	OTTMUST00000036119.2	Meis2-204	Meis2	3229	protein_coding	39.5324	57.9842	1.46675	0.552624	1.28301	0.430723	0.666669	0.854556
ENSMUST00000020732.11	ENSMUSG00000061462.17	OTTMUSG00000005776.11	OTTMUST00000012807.3	Obscn-201	Obscn	23483	protein_coding	39.5463	111.682	2.82407	1.49778	0.251389	5.95801	2.55e-09	6.84e-07
ENSMUST00000161336.7	ENSMUSG00000033400.14	OTTMUSG00000034170.10	OTTMUST00000086640.3	Agl-206	Agl	5365	nonsense_mediated_decay	39.5646	69.2246	1.74966	0.807073	0.626272	1.28869	0.197504	0.46829
ENSMUST00000199079.1	ENSMUSG00000028187.10	OTTMUSG00000055332.1	OTTMUST00000136967.1	Rpf1-203	Rpf1	1978	protein_coding	39.596	56.7744	1.43384	0.519885	0.347521	1.49598	0.134658	0.377959
ENSMUST00000212097.1	ENSMUSG00000038708.10	OTTMUSG00000061786.2	OTTMUST00000150761.1	Golga4-206	Golga4	2858	protein_coding	39.6118	84.1764	2.12504	1.08749	0.584007	1.86211	0.0625871	0.244757
ENSMUST00000074216.13	ENSMUSG00000008305.18	OTTMUSG00000000333.3	-	Tle1-203	Tle1	4369	protein_coding	39.6367	51.7681	1.30607	0.385227	0.740723	0.520069	0.603015	0.817696
ENSMUST00000118909.1	ENSMUSG00000100153.2	OTTMUSG00000022793.2	OTTMUST00000054756.1	Ppp1ccb-201	Ppp1ccb	972	transcribed_processed_pseudogene	39.6868	90.6238	2.28348	1.19123	0.285547	4.17176	3.02e-05	0.0016641
ENSMUST00000219467.1	ENSMUSG00000039852.17	OTTMUSG00000010393.5	OTTMUST00000159873.1	Rere-208	Rere	1305	protein_coding	39.6952	65.7799	1.65712	0.728681	0.414484	1.75805	0.0787398	0.276715
ENSMUST00000034057.13	ENSMUSG00000058056.16	OTTMUSG00000031055.4	-	Palld-201	Palld	3566	protein_coding	39.6991	57.6458	1.45207	0.538109	0.549724	0.978871	0.327644	0.612822
ENSMUST00000172018.7	ENSMUSG00000024283.15	OTTMUSG00000036803.7	OTTMUST00000094455.2	Wac-216	Wac	1965	protein_coding	39.7241	73.7621	1.85686	0.892864	0.315779	2.8275	0.00469137	0.0507541
ENSMUST00000115445.7	ENSMUSG00000046798.14	OTTMUSG00000025945.4	OTTMUST00000063980.1	Cldn12-202	Cldn12	3477	protein_coding	39.7336	101.202	2.547	1.3488	0.41439	3.25491	0.00113429	0.0202837
ENSMUST00000219982.1	ENSMUSG00000019787.9	OTTMUSG00000064097.2	OTTMUST00000156639.1	Trdn-208	Trdn	4149	protein_coding	39.7385	58.7952	1.47955	0.565162	0.298086	1.89597	0.0579641	0.234322
ENSMUST00000185785.1	ENSMUSG00000026234.12	OTTMUSG00000048094.2	OTTMUST00000123568.2	Ncl-203	Ncl	661	protein_coding	39.7386	47.3294	1.19102	0.252195	0.406997	0.619648	0.53549	0.77518
ENSMUST00000167244.1	ENSMUSG00000052337.15	OTTMUSG00000035844.3	OTTMUST00000091822.1	Immt-207	Immt	2934	retained_intron	39.7532	62.1387	1.56311	0.644421	0.364318	1.76884	0.0769201	0.27338
ENSMUST00000192428.1	ENSMUSG00000026554.15	OTTMUSG00000050094.2	OTTMUST00000127403.1	Dcaf8-205	Dcaf8	4537	retained_intron	39.7546	48.0934	1.20976	0.274718	0.368348	0.74581	0.455782	0.719902
ENSMUST00000230368.1	ENSMUSG00000022390.11	OTTMUSG00000070907.1	OTTMUST00000171398.1	Zc3h7b-203	Zc3h7b	4732	retained_intron	39.7717	59.1903	1.48825	0.573619	0.368729	1.55567	0.119787	0.352272
ENSMUST00000211896.1	ENSMUSG00000111375.4	OTTMUSG00000062248.1	OTTMUST00000151851.2	Btbd8-207	Btbd8	5256	protein_coding	39.7816	59.1589	1.48709	0.572493	0.420465	1.36157	0.173334	0.436031
ENSMUST00000218795.1	ENSMUSG00000112530.1	OTTMUSG00000065176.1	OTTMUST00000158852.1	Gm47738-201	Gm47738	1861	antisense	39.8517	61.2896	1.53794	0.621001	0.306915	2.02337	0.0430354	0.195806
ENSMUST00000185480.1	ENSMUSG00000101599.1	OTTMUSG00000047511.1	OTTMUST00000122580.1	Gm20342-201	Gm20342	9720	lincRNA	39.856	48.7403	1.22291	0.29032	0.427174	0.67963	0.496739	0.75117
ENSMUST00000046005.8	ENSMUSG00000034762.9	OTTMUSG00000008920.3	OTTMUST00000020258.2	Glis1-201	Glis1	2906	protein_coding	39.8861	47.9882	1.20313	0.266794	0.404425	0.659688	0.509454	0.759154
ENSMUST00000229951.1	ENSMUSG00000022570.7	OTTMUSG00000071169.3	OTTMUST00000172228.1	Tsta3-207	Tsta3	1405	protein_coding	39.9063	54.7772	1.37264	0.456958	0.379075	1.20546	0.228028	0.506433
ENSMUST00000135128.7	ENSMUSG00000041997.16	OTTMUSG00000013119.3	OTTMUST00000031669.1	Tlk1-205	Tlk1	4271	processed_transcript	39.9414	55.2675	1.38371	0.468545	0.348441	1.34469	0.178726	0.443422
ENSMUST00000139867.4	ENSMUSG00000026879.14	OTTMUSG00000012088.14	OTTMUST00000139151.2	Gsn-203	Gsn	646	protein_coding	39.9483	62.1663	1.55617	0.637998	0.447713	1.42502	0.154153	0.408247
ENSMUST00000113446.7	ENSMUSG00000030020.13	OTTMUSG00000022502.2	OTTMUST00000053870.1	Prickle2-203	Prickle2	7860	protein_coding	39.9641	71.4075	1.78679	0.837372	0.690565	1.21259	0.225287	0.503823
ENSMUST00000224056.1	ENSMUSG00000032688.8	OTTMUSG00000014910.2	OTTMUST00000165552.1	Malt1-202	Malt1	4028	protein_coding	39.9653	60.9154	1.52421	0.60806	0.320511	1.89716	0.0578071	0.233925
ENSMUST00000137138.1	ENSMUSG00000033855.15	OTTMUSG00000033050.5	OTTMUST00000082522.3	Ston1-204	Ston1	767	protein_coding	39.9711	70.0496	1.75251	0.809421	0.326416	2.47972	0.0131485	0.0960669
ENSMUST00000212461.1	ENSMUSG00000038708.10	OTTMUSG00000061786.2	OTTMUST00000150762.1	Golga4-210	Golga4	1363	protein_coding	39.9741	82.1381	2.05478	1.03899	0.398724	2.60578	0.00916654	0.0773772
ENSMUST00000207843.1	ENSMUSG00000079610.9	OTTMUSG00000049837.2	OTTMUST00000126925.1	Ankrd39-203	Ankrd39	2646	nonsense_mediated_decay	39.9815	63.5987	1.5907	0.669664	0.373264	1.79407	0.0728013	0.265668
ENSMUST00000114069.7	ENSMUSG00000056698.11	OTTMUSG00000023557.3	OTTMUST00000057460.1	Elmod3-202	Elmod3	2164	protein_coding	39.9952	62.6461	1.56634	0.647398	0.713283	0.907631	0.364073	0.645978
ENSMUST00000142664.2	ENSMUSG00000029470.15	OTTMUSG00000021392.3	OTTMUST00000050720.2	P2rx4-206	P2rx4	1111	protein_coding	40.0291	58.4619	1.46048	0.546447	0.550456	0.992716	0.320848	0.606988
ENSMUST00000233029.1	ENSMUSG00000002372.9	OTTMUSG00000072386.1	OTTMUST00000175089.1	Ranbp3-204	Ranbp3	1908	retained_intron	40.043	54.7727	1.36785	0.451908	0.504306	0.896099	0.3702	0.651118
ENSMUST00000213809.1	ENSMUSG00000032182.15	OTTMUSG00000063456.1	OTTMUST00000154607.1	Yipf2-204	Yipf2	1883	protein_coding	40.0489	47.2837	1.18065	0.23958	0.512266	0.467688	0.640008	0.839546
ENSMUST00000107689.6	ENSMUSG00000041842.15	OTTMUSG00000023128.2	OTTMUST00000055885.2	Fhdc1-202	Fhdc1	5918	protein_coding	40.0536	47.8495	1.19464	0.256572	0.346581	0.740295	0.459121	0.72228
ENSMUST00000022589.8	ENSMUSG00000022012.9	OTTMUSG00000069152.3	OTTMUST00000167315.2	Enox1-201	Enox1	3142	protein_coding	40.0596	54.6594	1.36445	0.448322	0.346181	1.29505	0.195302	0.465469
ENSMUST00000114399.7	ENSMUSG00000057406.16	OTTMUSG00000025044.5	OTTMUST00000061628.1	Nsd2-205	Nsd2	7786	protein_coding	40.0822	170.983	4.2658	2.09282	2.75318	0.760146	0.447167	0.713371
ENSMUST00000123807.7	ENSMUSG00000032567.16	OTTMUSG00000022639.7	OTTMUST00000054247.3	Aste1-202	Aste1	2349	protein_coding	40.0895	50.2369	1.25312	0.325525	0.431713	0.75403	0.450831	0.715633
ENSMUST00000114072.7	ENSMUSG00000056737.14	OTTMUSG00000022323.8	OTTMUST00000053198.1	Capg-203	Capg	1388	protein_coding	40.1002	56.8447	1.41756	0.503415	0.427157	1.17852	0.238588	0.518466
ENSMUST00000192758.5	ENSMUSG00000039205.16	OTTMUSG00000012950.3	OTTMUST00000129537.1	Ciz1-222	Ciz1	4711	retained_intron	40.1084	71.188	1.77489	0.827729	0.334291	2.47607	0.0132838	0.096464
ENSMUST00000107777.8	ENSMUSG00000035517.17	OTTMUSG00000006834.2	OTTMUST00000015794.1	Tdrd7-202	Tdrd7	3655	protein_coding	40.134	47.7049	1.18864	0.249311	1.33834	0.186284	0.852222	0.944033
ENSMUST00000176128.7	ENSMUSG00000021972.14	OTTMUSG00000040027.4	OTTMUST00000103938.2	Hmbox1-205	Hmbox1	2958	protein_coding	40.158	70.0297	1.74385	0.802279	0.725295	1.10614	0.268665	0.552604
ENSMUST00000200140.1	ENSMUSG00000104988.1	OTTMUSG00000051479.1	OTTMUST00000130070.1	Gm43622-201	Gm43622	2019	TEC	40.1677	49.2162	1.22527	0.293097	0.37485	0.781904	0.434271	0.703316
ENSMUST00000134269.8	ENSMUSG00000058498.12	OTTMUSG00000010578.10	OTTMUST00000024656.2	Rnf207-206	Rnf207	3579	retained_intron	40.1889	46.8508	1.16576	0.221277	0.379401	0.583226	0.559741	0.790384
ENSMUST00000161683.7	ENSMUSG00000022558.16	OTTMUSG00000032529.18	OTTMUST00000081368.2	Mroh1-212	Mroh1	4260	retained_intron	40.2107	67.0225	1.66678	0.737066	0.434174	1.69763	0.0895778	0.298363
ENSMUST00000183253.7	ENSMUSG00000029422.15	OTTMUSG00000043608.17	OTTMUST00000114496.1	Rsrc2-223	Rsrc2	1980	retained_intron	40.2378	54.9642	1.36598	0.449942	0.355125	1.267	0.205156	0.478616
ENSMUST00000218224.1	ENSMUSG00000020076.7	OTTMUSG00000065066.2	OTTMUST00000158553.1	Ddx50-204	Ddx50	2681	retained_intron	40.2933	68.3095	1.69531	0.761547	0.345664	2.20314	0.0275848	0.150202
ENSMUST00000185368.1	ENSMUSG00000026020.9	OTTMUSG00000047257.4	OTTMUST00000122185.1	Nop58-202	Nop58	891	retained_intron	40.3017	57.0572	1.41575	0.50157	0.41387	1.2119	0.225551	0.504067
ENSMUST00000097837.10	ENSMUSG00000041351.16	OTTMUSG00000009739.5	OTTMUST00000022501.1	Rap1gap-202	Rap1gap	3168	protein_coding	40.3327	55.3062	1.37125	0.455489	0.385942	1.1802	0.237921	0.517857
ENSMUST00000037930.12	ENSMUSG00000052915.14	OTTMUSG00000006405.3	OTTMUST00000014591.1	Msl1-202	Msl1	1303	protein_coding	40.3594	54.4776	1.34981	0.43276	0.36529	1.1847	0.236134	0.5159
ENSMUST00000231405.1	ENSMUSG00000116656.1	OTTMUSG00000071845.1	OTTMUST00000173773.1	AC131339.2-202	AC131339.2	918	retained_intron	40.3671	84.9038	2.10329	1.07265	0.290351	3.69431	0.000220486	0.00666432
ENSMUST00000132929.7	ENSMUSG00000027620.16	OTTMUSG00000016122.13	OTTMUST00000038541.1	Rbm39-208	Rbm39	672	retained_intron	40.3786	56.7099	1.40445	0.490009	0.349249	1.40304	0.160605	0.417596
ENSMUST00000117971.1	ENSMUSG00000029438.9	OTTMUSG00000026971.3	OTTMUST00000066662.1	Bcl7a-202	Bcl7a	4642	protein_coding	40.3791	71.4379	1.76918	0.823082	0.325515	2.52855	0.0114534	0.0886796
ENSMUST00000113564.8	ENSMUSG00000075415.13	OTTMUSG00000011868.4	OTTMUST00000129528.1	Fnbp1-210	Fnbp1	3892	protein_coding	40.4351	69.0866	1.70858	0.772799	0.349479	2.21129	0.0270161	0.148324
ENSMUST00000182226.7	ENSMUSG00000037519.17	OTTMUSG00000043428.9	OTTMUST00000113932.2	Ppfia1-202	Ppfia1	4829	protein_coding	40.4372	59.5846	1.47351	0.559255	0.331533	1.68688	0.0916268	0.302151
ENSMUST00000197962.1	ENSMUSG00000029177.9	OTTMUSG00000022264.8	OTTMUST00000136443.1	Cenpa-208	Cenpa	3806	retained_intron	40.4585	47.0474	1.16285	0.21767	0.331602	0.656419	0.511554	0.760454
ENSMUST00000222941.1	ENSMUSG00000036333.11	OTTMUSG00000066981.7	OTTMUST00000162361.1	Kidins220-210	Kidins220	6277	protein_coding	40.4758	78.4518	1.93824	0.954746	0.604319	1.57987	0.114136	0.342652
ENSMUST00000002908.7	ENSMUSG00000002831.13	OTTMUSG00000046184.1	-	Plin4-201	Plin4	5755	protein_coding	40.4799	93.4855	2.30943	1.20754	3.72731	0.32397	0.745961	0.89471
ENSMUST00000020113.14	ENSMUSG00000019952.15	OTTMUSG00000032479.3	OTTMUST00000080792.1	Poc1b-201	Poc1b	2862	protein_coding	40.5013	67.7994	1.67401	0.743305	1.18877	0.625274	0.531791	0.773003
ENSMUST00000200142.1	ENSMUSG00000015882.17	OTTMUSG00000027820.9	OTTMUST00000118450.2	Lcorl-212	Lcorl	7912	retained_intron	40.5039	60.4554	1.49258	0.57781	0.343826	1.68053	0.0928539	0.304876
ENSMUST00000221687.1	ENSMUSG00000113152.1	OTTMUSG00000066086.1	OTTMUST00000160637.1	Gm48422-201	Gm48422	2706	lincRNA	40.5072	53.8975	1.33057	0.41204	0.433261	0.951019	0.341595	0.625479
ENSMUST00000099449.3	ENSMUSG00000074867.4	OTTMUSG00000033131.3	OTTMUST00000082833.2	Zfp808-201	Zfp808	2571	protein_coding	40.5145	47.3436	1.16856	0.224729	0.360008	0.624233	0.532475	0.773399
ENSMUST00000130438.2	ENSMUSG00000015133.17	OTTMUSG00000024885.7	OTTMUST00000061380.3	Lrrk1-202	Lrrk1	1744	processed_transcript	40.5281	54.912	1.35491	0.438198	0.305069	1.43639	0.150891	0.403798
ENSMUST00000148819.1	ENSMUSG00000041153.9	OTTMUSG00000004634.3	OTTMUST00000010475.1	Osgin2-204	Osgin2	3432	processed_transcript	40.5316	54.7997	1.35202	0.435119	0.319482	1.36195	0.173214	0.435982
ENSMUST00000137754.1	ENSMUSG00000034566.10	OTTMUSG00000003445.3	OTTMUST00000070944.2	Atp5h-205	Atp5h	468	protein_coding	40.5407	49.3845	1.21815	0.284688	0.545742	0.521653	0.601912	0.81727
ENSMUST00000111857.2	ENSMUSG00000026482.13	OTTMUSG00000022514.3	OTTMUST00000053907.2	Rgl1-202	Rgl1	3037	protein_coding	40.5436	64.0373	1.57947	0.659438	0.667652	0.987699	0.3233	0.608774
ENSMUST00000148822.1	ENSMUSG00000026457.14	OTTMUSG00000021808.1	OTTMUST00000051764.1	Adipor1-203	Adipor1	2231	retained_intron	40.5889	49.3011	1.21465	0.280535	0.369928	0.75835	0.448242	0.714091
ENSMUST00000127876.7	ENSMUSG00000054874.12	OTTMUSG00000033232.3	OTTMUST00000083270.2	Pcnx3-204	Pcnx3	719	protein_coding	40.5912	52.0216	1.2816	0.357944	0.422499	0.847206	0.39688	0.674023
ENSMUST00000192826.1	ENSMUSG00000103928.1	OTTMUSG00000049569.1	OTTMUST00000126332.1	Gm37893-201	Gm37893	2437	TEC	40.6209	53.8296	1.32517	0.406176	0.353657	1.1485	0.250761	0.532695
ENSMUST00000173686.2	ENSMUSG00000031558.15	OTTMUSG00000037422.9	OTTMUST00000096641.2	Slit2-212	Slit2	878	nonsense_mediated_decay	40.6219	60.8216	1.49726	0.582327	0.495604	1.17498	0.240001	0.520398
ENSMUST00000063672.9	ENSMUSG00000039137.18	OTTMUSG00000000249.6	OTTMUST00000042566.1	Whrn-202	Whrn	2804	protein_coding	40.635	73.6136	1.81158	0.85725	0.521662	1.64331	0.10032	0.318658
ENSMUST00000098580.5	ENSMUSG00000028158.14	OTTMUSG00000052744.3	OTTMUST00000132050.2	Mttp-202	Mttp	3072	protein_coding	40.665	55.3535	1.36121	0.444888	0.487903	0.911837	0.361854	0.644134
ENSMUST00000148001.7	ENSMUSG00000038930.11	OTTMUSG00000029013.3	OTTMUST00000071975.1	Rccd1-208	Rccd1	2595	retained_intron	40.6836	53.2997	1.3101	0.389681	0.329395	1.18302	0.236801	0.516612
ENSMUST00000231378.1	ENSMUSG00000005899.14	OTTMUSG00000035764.7	OTTMUST00000091531.1	Smpd4-207	Smpd4	874	retained_intron	40.7054	53.726	1.31987	0.400398	0.326258	1.22724	0.219731	0.497454
ENSMUST00000093944.9	ENSMUSG00000048763.11	OTTMUSG00000001781.6	OTTMUST00000003950.2	Hoxb3-202	Hoxb3	3190	protein_coding	40.7137	48.1984	1.18384	0.243472	0.323787	0.751953	0.452079	0.716759
ENSMUST00000130243.7	ENSMUSG00000025261.17	OTTMUSG00000019367.10	OTTMUST00000046228.1	Huwe1-206	Huwe1	5010	retained_intron	40.7214	52.8499	1.29784	0.376115	1.23543	0.30444	0.760793	0.902203
ENSMUST00000230968.1	ENSMUSG00000002524.17	OTTMUSG00000069907.4	OTTMUST00000171167.1	Puf60-211	Puf60	769	retained_intron	40.7237	54.1706	1.3302	0.41164	0.331256	1.24267	0.213991	0.48976
ENSMUST00000188492.1	ENSMUSG00000033722.9	OTTMUSG00000046207.10	OTTMUST00000120533.1	BC034090-208	BC034090	2791	retained_intron	40.7251	63.7151	1.56452	0.645717	0.283069	2.28113	0.0225407	0.133426
ENSMUST00000217948.1	ENSMUSG00000025366.8	OTTMUSG00000064819.2	OTTMUST00000157829.1	Esyt1-202	Esyt1	2796	retained_intron	40.76	59.4768	1.45919	0.545171	0.458238	1.18971	0.23416	0.514064
ENSMUST00000138514.1	ENSMUSG00000022940.17	OTTMUSG00000019883.3	OTTMUST00000047408.2	Pigp-206	Pigp	695	protein_coding	40.7968	48.0487	1.17776	0.236041	0.334579	0.705488	0.480506	0.738253
ENSMUST00000139297.7	ENSMUSG00000018363.16	OTTMUSG00000003584.4	OTTMUST00000007724.2	Smurf2-204	Smurf2	2957	nonsense_mediated_decay	40.8002	84.2432	2.06478	1.04598	0.50863	2.05647	0.0397368	0.186635
ENSMUST00000108611.7	ENSMUSG00000078812.10	OTTMUSG00000006023.4	OTTMUST00000013515.2	Eif5a-208	Eif5a	1353	protein_coding	40.8067	47.3051	1.15925	0.213192	0.552972	0.385538	0.699839	0.871761
ENSMUST00000154667.1	ENSMUSG00000020978.10	OTTMUSG00000023685.6	OTTMUST00000058024.1	Klhdc2-204	Klhdc2	3316	retained_intron	40.8298	56.9409	1.39459	0.479842	0.424281	1.13095	0.258075	0.540598
ENSMUST00000095719.9	ENSMUSG00000041459.15	OTTMUSG00000010947.8	OTTMUST00000025679.2	Tardbp-203	Tardbp	1011	protein_coding	40.8438	73.2615	1.7937	0.842938	0.478962	1.75993	0.0784201	0.276161
ENSMUST00000097651.9	ENSMUSG00000041923.15	OTTMUSG00000035216.3	OTTMUST00000089720.1	Nol4-204	Nol4	4549	protein_coding	40.845	54.5788	1.33624	0.41818	0.424374	0.985404	0.324426	0.609576
ENSMUST00000163348.7	ENSMUSG00000059475.13	OTTMUSG00000036855.6	OTTMUST00000094725.1	Zfp426-203	Zfp426	2135	protein_coding	40.8701	62.4542	1.52811	0.611751	0.813886	0.751642	0.452266	0.716864
ENSMUST00000214217.1	ENSMUSG00000032178.14	OTTMUSG00000063342.6	OTTMUST00000154314.1	Ilf3-206	Ilf3	4679	retained_intron	40.8765	78.0203	1.90868	0.932579	0.323157	2.88584	0.00390375	0.045239
ENSMUST00000198107.1	ENSMUSG00000000959.7	OTTMUSG00000053878.2	OTTMUST00000134059.1	Oxa1l-203	Oxa1l	1438	retained_intron	40.879	49.8866	1.22035	0.287294	0.346939	0.828083	0.407624	0.682459
ENSMUST00000191794.1	ENSMUSG00000037892.13	OTTMUSG00000051508.2	OTTMUST00000130105.2	Pcdh18-202	Pcdh18	5146	protein_coding	40.8813	54.9388	1.34386	0.426384	0.456545	0.933935	0.350337	0.634265
ENSMUST00000224312.1	ENSMUSG00000062822.8	OTTMUSG00000068107.1	OTTMUST00000164638.1	4833420G17Rik-203	4833420G17Rik	3406	protein_coding	40.8948	55.9513	1.36818	0.452255	0.444078	1.01841	0.308481	0.594127
ENSMUST00000214830.1	ENSMUSG00000032405.10	OTTMUSG00000062567.1	OTTMUST00000152407.1	Pias1-202	Pias1	2492	protein_coding	40.9342	58.2277	1.42247	0.508397	0.521074	0.975671	0.329227	0.614147
ENSMUST00000177084.7	ENSMUSG00000001909.16	OTTMUSG00000022183.9	OTTMUST00000052691.4	Trmt1-225	Trmt1	921	protein_coding	41.0029	92.7969	2.26318	1.17835	0.423803	2.78042	0.00542889	0.0556887
ENSMUST00000155062.1	ENSMUSG00000037935.16	OTTMUSG00000006455.1	OTTMUST00000014754.1	Smarce1-205	Smarce1	481	processed_transcript	41.0124	78.0059	1.90201	0.927522	0.381216	2.43306	0.0149719	0.103476
ENSMUST00000123985.1	ENSMUSG00000028465.16	OTTMUSG00000006961.5	OTTMUST00000016127.1	Tln1-202	Tln1	937	processed_transcript	41.0285	47.8376	1.16596	0.221517	0.344054	0.643843	0.519677	0.765249
ENSMUST00000041892.12	ENSMUSG00000037890.13	OTTMUSG00000055141.3	OTTMUST00000136544.3	Wdr19-201	Wdr19	4401	protein_coding	41.0512	78.4157	1.91019	0.933718	0.555832	1.67986	0.0929851	0.305195
ENSMUST00000152936.7	ENSMUSG00000016495.12	OTTMUSG00000033020.3	OTTMUST00000082379.1	Plgrkt-209	Plgrkt	604	protein_coding	41.0797	48.1245	1.17149	0.228346	0.443128	0.515304	0.606341	0.819628
ENSMUST00000160153.1	ENSMUSG00000038084.16	OTTMUSG00000031484.5	OTTMUST00000078004.1	Opa1-204	Opa1	4017	retained_intron	41.0851	55.9676	1.36224	0.445976	0.406178	1.09798	0.272213	0.556343
ENSMUST00000219573.1	ENSMUSG00000034024.8	OTTMUSG00000064279.1	OTTMUST00000156935.1	Cct2-206	Cct2	637	protein_coding	41.095	47.5692	1.15754	0.211064	0.349578	0.603767	0.545998	0.781003
ENSMUST00000148404.1	ENSMUSG00000068699.12	OTTMUSG00000022425.3	OTTMUST00000053614.1	Flnc-203	Flnc	1151	retained_intron	41.1014	103.358	2.5147	1.33039	0.410634	3.23984	0.00119598	0.0208401
ENSMUST00000200107.1	ENSMUSG00000091512.5	OTTMUSG00000052741.2	OTTMUST00000132043.1	Lamtor3-206	Lamtor3	788	retained_intron	41.1152	50.1111	1.2188	0.285459	0.370037	0.771434	0.44045	0.708109
ENSMUST00000139078.2	ENSMUSG00000025728.15	OTTMUSG00000033060.5	OTTMUST00000082559.2	Pigq-207	Pigq	1014	retained_intron	41.1223	54.6501	1.32896	0.410301	0.316173	1.29771	0.194388	0.463973
ENSMUST00000235028.1	ENSMUSG00000024019.18	OTTMUSG00000033063.15	OTTMUST00000177300.1	Cmtr1-216	Cmtr1	792	processed_transcript	41.1466	74.1643	1.80244	0.849953	0.521666	1.62931	0.103248	0.323015
ENSMUST00000100015.5	ENSMUSG00000027108.15	OTTMUSG00000013275.1	OTTMUST00000032088.1	Ola1-202	Ola1	905	protein_coding	41.156	71.6708	1.74144	0.800283	0.594657	1.34579	0.17837	0.442979
ENSMUST00000210402.1	ENSMUSG00000038497.7	OTTMUSG00000060902.1	OTTMUST00000148847.1	Tmco3-203	Tmco3	821	retained_intron	41.1643	55.6917	1.35291	0.43607	0.308831	1.412	0.157949	0.413688
ENSMUST00000099392.9	ENSMUSG00000055491.13	OTTMUSG00000023305.4	OTTMUST00000056440.1	Pprc1-202	Pprc1	3956	protein_coding	41.1829	97.7132	2.37267	1.24651	0.447767	2.78383	0.00537209	0.0552614
ENSMUST00000027886.13	ENSMUSG00000026594.14	OTTMUSG00000049722.3	OTTMUST00000126665.1	Ralgps2-201	Ralgps2	4237	protein_coding	41.1918	53.2848	1.29358	0.371367	0.544223	0.68238	0.494999	0.749689
ENSMUST00000108253.7	ENSMUSG00000028229.11	OTTMUSG00000004720.2	OTTMUST00000011085.1	Rmdn1-202	Rmdn1	806	protein_coding	41.2001	54.6485	1.32642	0.407533	0.325975	1.2502	0.211228	0.486031
ENSMUST00000159646.7	ENSMUSG00000061950.17	OTTMUSG00000034201.3	OTTMUST00000086775.1	Ppp4r1-203	Ppp4r1	832	nonsense_mediated_decay	41.2025	54.8906	1.33222	0.413828	0.349227	1.18498	0.236024	0.515835
ENSMUST00000142011.7	ENSMUSG00000032531.15	OTTMUSG00000033309.9	OTTMUST00000083574.1	Amotl2-207	Amotl2	4427	nonsense_mediated_decay	41.2129	104.76	2.54193	1.34592	0.531516	2.53223	0.0113338	0.0880524
ENSMUST00000102558.10	ENSMUSG00000020827.18	OTTMUSG00000006056.4	OTTMUST00000013650.2	Mink1-204	Mink1	3903	protein_coding	41.2138	74.98	1.81929	0.863378	1.41077	0.611992	0.540543	0.778045
ENSMUST00000224518.1	ENSMUSG00000048612.16	OTTMUSG00000068082.2	OTTMUST00000164651.1	Myof-204	Myof	3030	retained_intron	41.2152	89.1293	2.16254	1.11273	0.386042	2.88239	0.00394667	0.045504
ENSMUST00000154672.1	ENSMUSG00000049550.17	OTTMUSG00000025900.5	OTTMUST00000063893.2	Clip1-213	Clip1	3544	protein_coding	41.2631	65.6872	1.59191	0.670762	0.300412	2.2328	0.0255619	0.143545
ENSMUST00000144913.1	ENSMUSG00000022680.14	OTTMUSG00000024509.11	OTTMUST00000060202.1	Pdxdc1-209	Pdxdc1	669	processed_transcript	41.286	47.5965	1.15285	0.205205	0.47644	0.430705	0.666683	0.854556
ENSMUST00000145088.1	ENSMUSG00000041911.3	OTTMUSG00000013200.4	OTTMUST00000031900.1	Dlx1-203	Dlx1	3385	retained_intron	41.2888	47.0152	1.13869	0.187379	0.453563	0.413126	0.679514	0.861887
ENSMUST00000145450.1	ENSMUSG00000031167.16	OTTMUSG00000018091.3	OTTMUST00000043736.1	Rbm3-210	Rbm3	721	retained_intron	41.3283	50.1868	1.21434	0.280176	0.35765	0.783379	0.433405	0.702894
ENSMUST00000096573.2	ENSMUSG00000024352.11	-	-	Spata24-202	Spata24	709	protein_coding	41.3288	47.1765	1.14149	0.19092	0.402824	0.473954	0.635533	0.837234
ENSMUST00000123874.7	ENSMUSG00000024835.14	OTTMUSG00000028310.2	OTTMUST00000070154.2	Coro1b-202	Coro1b	625	protein_coding	41.3808	67.3989	1.62875	0.703764	0.557357	1.26268	0.206704	0.480738
ENSMUST00000110361.7	ENSMUSG00000022285.17	OTTMUSG00000017005.6	OTTMUST00000041230.2	Ywhaz-203	Ywhaz	2285	protein_coding	41.3823	60.4478	1.46071	0.546674	0.530193	1.03109	0.302501	0.587635
ENSMUST00000127297.7	ENSMUSG00000024236.18	OTTMUSG00000033148.5	OTTMUST00000086151.1	Svil-204	Svil	6243	protein_coding	41.3933	147.174	3.55551	1.83006	0.603241	3.03371	0.00241567	0.0328727
ENSMUST00000154710.1	ENSMUSG00000019254.16	OTTMUSG00000024437.4	OTTMUST00000059914.1	Ppp1r12c-211	Ppp1r12c	655	retained_intron	41.4031	50.4555	1.21864	0.285273	0.327132	0.872042	0.383185	0.661803
ENSMUST00000125192.8	ENSMUSG00000020564.17	OTTMUSG00000032964.5	OTTMUST00000159320.1	Atxn7l1-204	Atxn7l1	2644	protein_coding	41.4297	87.9864	2.12375	1.08661	0.615541	1.7653	0.0775136	0.27402
ENSMUST00000174514.1	ENSMUSG00000024856.10	OTTMUSG00000037016.1	OTTMUST00000095197.1	Cdk2ap2-204	Cdk2ap2	669	protein_coding	41.4314	51.1753	1.23518	0.304725	0.348099	0.875399	0.381357	0.660198
ENSMUST00000108630.7	ENSMUSG00000035585.16	OTTMUSG00000023033.10	OTTMUST00000055495.2	Tsen34-204	Tsen34	1779	protein_coding	41.4586	47.6755	1.14996	0.201579	0.470806	0.428157	0.668537	0.85599
ENSMUST00000152076.7	ENSMUSG00000071644.10	OTTMUSG00000020426.1	OTTMUST00000048494.1	Eef1g-206	Eef1g	724	retained_intron	41.4774	51.6396	1.24501	0.316154	0.353099	0.895369	0.37059	0.651606
ENSMUST00000206988.1	ENSMUSG00000030096.8	OTTMUSG00000058000.2	OTTMUST00000142351.1	Slc6a6-211	Slc6a6	682	retained_intron	41.4853	76.8968	1.85359	0.890325	0.389384	2.2865	0.0222252	0.132067
ENSMUST00000220871.1	ENSMUSG00000113836.1	OTTMUSG00000066883.1	OTTMUST00000162156.1	Gm3325-201	Gm3325	2707	processed_transcript	41.5117	46.958	1.1312	0.177853	0.46159	0.385306	0.700011	0.871863
ENSMUST00000198134.1	ENSMUSG00000008307.11	OTTMUSG00000028546.2	OTTMUST00000133172.1	1700109H08Rik-205	1700109H08Rik	2227	retained_intron	41.532	61.904	1.49051	0.575811	0.316592	1.81878	0.068945	0.25785
ENSMUST00000141705.7	ENSMUSG00000020527.14	OTTMUSG00000001021.1	OTTMUST00000002031.1	Myo19-207	Myo19	5360	processed_transcript	41.548	81.129	1.95266	0.965439	0.378043	2.55378	0.010656	0.0845922
ENSMUST00000138989.1	ENSMUSG00000026718.17	OTTMUSG00000011399.5	OTTMUST00000026677.2	Stam-205	Stam	711	protein_coding	41.5687	67.6011	1.62625	0.701551	0.479802	1.46217	0.143695	0.392428
ENSMUST00000094481.1	ENSMUSG00000070583.1	OTTMUSG00000040078.2	OTTMUST00000104111.2	Fv1-201	Fv1	1380	protein_coding	41.583	57.1747	1.37495	0.459383	0.33246	1.38177	0.167043	0.427189
ENSMUST00000053087.3	ENSMUSG00000042155.3	OTTMUSG00000013033.1	OTTMUST00000031423.1	Klhl23-201	Klhl23	4617	protein_coding	41.6313	47.5011	1.14099	0.19029	0.328465	0.579329	0.562367	0.791929
ENSMUST00000146377.7	ENSMUSG00000072946.12	OTTMUSG00000032610.1	OTTMUST00000081098.1	Ptgr2-207	Ptgr2	2073	protein_coding	41.654	70.8041	1.69982	0.765378	0.675025	1.13385	0.256856	0.539012
ENSMUST00000204419.1	ENSMUSG00000107928.1	OTTMUSG00000057258.2	OTTMUST00000140967.1	Gm45140-202	Gm45140	5061	nonsense_mediated_decay	41.6726	73.6486	1.76731	0.821557	1.31533	0.624601	0.532233	0.773276
ENSMUST00000149430.7	ENSMUSG00000002105.15	OTTMUSG00000014353.3	OTTMUST00000033945.1	Slc39a13-209	Slc39a13	958	processed_transcript	41.6925	66.5017	1.59505	0.673604	0.431039	1.56274	0.118113	0.349751
ENSMUST00000154148.7	ENSMUSG00000102805.5	OTTMUSG00000032734.5	OTTMUST00000081442.1	Gm37240-203	Gm37240	2913	protein_coding	41.7146	97.8392	2.34544	1.22986	0.377399	3.25878	0.00111893	0.0201125
ENSMUST00000161499.1	ENSMUSG00000022555.12	OTTMUSG00000034893.6	OTTMUST00000088698.1	Dgat1-206	Dgat1	1116	retained_intron	41.7315	47.8876	1.14752	0.198517	0.376922	0.52668	0.598416	0.815074
ENSMUST00000150417.7	ENSMUSG00000038271.17	OTTMUSG00000027099.4	OTTMUST00000067037.1	Iffo1-208	Iffo1	436	processed_transcript	41.7784	51.5748	1.23449	0.30391	0.402379	0.755284	0.450079	0.714965
ENSMUST00000127302.7	ENSMUSG00000011877.13	OTTMUSG00000008178.1	OTTMUST00000018575.1	Git1-203	Git1	1330	retained_intron	41.7915	63.2549	1.51358	0.597968	0.36577	1.63482	0.102087	0.320955
ENSMUST00000216055.1	ENSMUSG00000110866.1	OTTMUSG00000062658.1	OTTMUST00000152629.1	Gm48362-201	Gm48362	3205	lincRNA	41.8396	53.4241	1.27688	0.352619	0.386769	0.911705	0.361924	0.644209
ENSMUST00000234876.1	ENSMUSG00000024379.4	OTTMUSG00000073107.3	OTTMUST00000177225.1	Tslp-202	Tslp	1134	retained_intron	41.8419	48.682	1.16348	0.218441	0.362738	0.6022	0.547041	0.781694
ENSMUST00000144304.1	ENSMUSG00000028797.20	OTTMUSG00000009510.5	OTTMUST00000021732.1	Tmem234-206	Tmem234	861	retained_intron	41.8766	55.5963	1.32762	0.408847	0.323142	1.26522	0.205791	0.479406
ENSMUST00000147570.2	ENSMUSG00000027404.15	OTTMUSG00000015496.2	OTTMUST00000036801.2	Snrpb-203	Snrpb	1133	nonsense_mediated_decay	41.9036	53.2104	1.26983	0.344632	0.492298	0.700048	0.483898	0.741195
ENSMUST00000138478.1	ENSMUSG00000036282.15	OTTMUSG00000032783.2	OTTMUST00000081630.1	Naa30-204	Naa30	2157	retained_intron	41.9065	58.5903	1.39812	0.483489	0.54179	0.892393	0.372183	0.652537
ENSMUST00000214042.1	ENSMUSG00000032220.10	OTTMUSG00000063621.1	OTTMUST00000154914.1	Myo1e-203	Myo1e	4699	nonsense_mediated_decay	41.9107	59.4858	1.41935	0.505227	1.21251	0.416677	0.676915	0.860325
ENSMUST00000014981.7	ENSMUSG00000014837.15	OTTMUSG00000062041.1	OTTMUST00000151459.1	4931428F04Rik-201	4931428F04Rik	3492	protein_coding	41.9353	48.9318	1.16684	0.222605	0.774516	0.287412	0.773797	0.908322
ENSMUST00000203467.2	ENSMUSG00000038506.13	OTTMUSG00000056854.1	OTTMUST00000140236.1	Dcun1d2-205	Dcun1d2	2729	nonsense_mediated_decay	41.9503	76.6253	1.82657	0.86914	0.776347	1.11953	0.262916	0.545616
ENSMUST00000180723.7	ENSMUSG00000097073.7	OTTMUSG00000045602.1	OTTMUST00000119481.1	9430037G07Rik-201	9430037G07Rik	3177	lincRNA	41.9798	46.996	1.11949	0.162842	0.329941	0.493549	0.621625	0.828335
ENSMUST00000194743.1	ENSMUSG00000006673.14	OTTMUSG00000050759.6	OTTMUST00000128658.1	Qrich1-212	Qrich1	3267	retained_intron	41.985	54.3912	1.29549	0.373501	0.404274	0.923881	0.355548	0.63882
ENSMUST00000225796.1	ENSMUSG00000024911.6	OTTMUSG00000068337.2	OTTMUST00000165158.1	Fibp-207	Fibp	2277	retained_intron	41.9997	52.3338	1.24605	0.317362	0.311335	1.01936	0.308032	0.593787
ENSMUST00000190127.1	ENSMUSG00000032803.15	OTTMUSG00000048458.4	OTTMUST00000124213.1	Cdv3-206	Cdv3	3377	retained_intron	42.0054	70.9155	1.68825	0.755525	0.384336	1.96579	0.0493226	0.213069
ENSMUST00000129928.1	ENSMUSG00000040940.18	OTTMUSG00000029276.3	OTTMUST00000072548.1	Arhgef1-209	Arhgef1	777	retained_intron	42.036	46.8302	1.11405	0.155815	0.406455	0.38335	0.70146	0.872651
ENSMUST00000212147.1	ENSMUSG00000031955.10	OTTMUSG00000061802.1	OTTMUST00000150824.1	Bcar1-202	Bcar1	2007	retained_intron	42.0658	56.7352	1.34872	0.431596	0.34535	1.24974	0.211396	0.486199
ENSMUST00000125978.1	ENSMUSG00000029009.17	OTTMUSG00000010193.13	OTTMUST00000023692.1	Mthfr-203	Mthfr	760	retained_intron	42.0707	71.335	1.6956	0.761795	0.29278	2.60194	0.00926993	0.0777936
ENSMUST00000069537.2	ENSMUSG00000030629.15	OTTMUSG00000059542.1	OTTMUST00000146044.1	Zfand6-201	Zfand6	1658	protein_coding	42.073	66.6276	1.58362	0.663226	0.363702	1.82354	0.0682212	0.25669
ENSMUST00000150095.7	ENSMUSG00000039231.18	OTTMUSG00000017258.1	OTTMUST00000041766.1	Suv39h1-205	Suv39h1	2807	retained_intron	42.1013	74.9953	1.78131	0.832937	0.5356	1.55515	0.119911	0.352535
ENSMUST00000160132.7	ENSMUSG00000005610.17	OTTMUSG00000035134.3	OTTMUST00000089442.1	Eif4g2-203	Eif4g2	742	protein_coding	42.1099	147.453	3.50163	1.80803	0.722617	2.50205	0.0123475	0.0924803
ENSMUST00000129733.7	ENSMUSG00000032366.15	OTTMUSG00000020411.2	OTTMUST00000048454.2	Tpm1-218	Tpm1	1544	nonsense_mediated_decay	42.1336	68.5685	1.62741	0.702576	0.671965	1.04556	0.295766	0.580891
ENSMUST00000124704.7	ENSMUSG00000021866.15	OTTMUSG00000019768.2	OTTMUST00000047280.2	Anxa11-203	Anxa11	2643	retained_intron	42.1416	52.3785	1.24292	0.313731	0.381703	0.821924	0.41112	0.684615
ENSMUST00000049714.14	ENSMUSG00000034940.15	OTTMUSG00000000989.3	OTTMUST00000001944.2	Synrg-201	Synrg	3995	protein_coding	42.1419	81.8189	1.94151	0.957181	0.353257	2.70959	0.00673668	0.0634688
ENSMUST00000108829.7	ENSMUSG00000049755.14	OTTMUSG00000005729.6	OTTMUST00000012734.1	Zfp672-204	Zfp672	3094	protein_coding	42.1463	100.15	2.37624	1.24868	0.393445	3.17371	0.00150503	0.0240472
ENSMUST00000161061.2	ENSMUSG00000039065.11	OTTMUSG00000030807.2	OTTMUST00000076238.2	Fam173b-203	Fam173b	2364	protein_coding	42.148	55.933	1.32706	0.408236	0.369968	1.10344	0.269838	0.554219
ENSMUST00000217429.1	ENSMUSG00000032512.7	OTTMUSG00000062301.2	OTTMUST00000151972.1	Wdr48-207	Wdr48	3487	retained_intron	42.1506	48.3814	1.14782	0.198898	0.354362	0.561283	0.574604	0.799859
ENSMUST00000038690.5	ENSMUSG00000039182.6	OTTMUSG00000066959.1	OTTMUST00000162306.1	AW209491-201	AW209491	2914	protein_coding	42.1592	56.1475	1.3318	0.413374	0.468021	0.883239	0.377107	0.656734
ENSMUST00000201433.3	ENSMUSG00000026825.17	OTTMUSG00000012945.7	OTTMUST00000138772.2	Dnm1-214	Dnm1	3146	protein_coding	42.1639	131.936	3.12913	1.64576	1.63298	1.00783	0.313538	0.5997
ENSMUST00000108536.2	ENSMUSG00000033961.16	OTTMUSG00000023323.3	OTTMUST00000056501.2	Zfp446-203	Zfp446	3705	protein_coding	42.1712	57.7034	1.36831	0.452397	0.499536	0.905636	0.365128	0.646921
ENSMUST00000128057.7	ENSMUSG00000031072.14	OTTMUSG00000026017.2	OTTMUST00000064203.1	LTO1-204	LTO1	2231	protein_coding	42.2254	52.4425	1.24197	0.312626	0.32212	0.970528	0.331783	0.616902
ENSMUST00000144235.7	ENSMUSG00000028708.16	OTTMUSG00000008696.2	OTTMUST00000019727.1	Mknk1-207	Mknk1	2575	processed_transcript	42.2372	60.1394	1.42385	0.509796	0.54147	0.941504	0.346447	0.630281
ENSMUST00000162023.1	ENSMUSG00000020079.15	OTTMUSG00000017268.2	OTTMUST00000041802.2	Supv3l1-205	Supv3l1	2519	nonsense_mediated_decay	42.2625	47.3017	1.11924	0.162515	0.690358	0.235407	0.813893	0.925583
ENSMUST00000053734.5	ENSMUSG00000068452.7	OTTMUSG00000015565.1	OTTMUST00000036986.1	Duox2-201	Duox2	5744	protein_coding	42.2832	50.2492	1.1884	0.249016	0.386019	0.645087	0.518871	0.764611
ENSMUST00000136417.1	ENSMUSG00000020792.15	OTTMUSG00000003840.2	OTTMUST00000008441.1	Exoc7-207	Exoc7	778	processed_transcript	42.286	55.7047	1.31733	0.39762	0.424025	0.937727	0.348385	0.632523
ENSMUST00000128772.1	ENSMUSG00000039801.7	OTTMUSG00000022443.2	OTTMUST00000053655.1	Cplane1-202	Cplane1	2153	retained_intron	42.2936	49.8507	1.17868	0.237174	0.356535	0.66522	0.50591	0.757109
ENSMUST00000113643.7	ENSMUSG00000079484.12	OTTMUSG00000016754.8	OTTMUST00000040696.1	Phyhd1-203	Phyhd1	1195	protein_coding	42.2956	59.6392	1.41006	0.495755	0.786936	0.629981	0.528707	0.771232
ENSMUST00000152480.1	ENSMUSG00000043067.15	OTTMUSG00000025711.4	OTTMUST00000063386.1	Dpy19l1-205	Dpy19l1	3546	retained_intron	42.3129	72.639	1.71671	0.779649	0.355494	2.19314	0.0282973	0.152791
ENSMUST00000113663.8	ENSMUSG00000039648.14	OTTMUSG00000016753.1	OTTMUST00000040653.1	Kyat1-206	Kyat1	2026	protein_coding	42.336	69.4267	1.6399	0.713607	0.411512	1.73411	0.0828988	0.285273
ENSMUST00000223506.1	ENSMUSG00000011158.8	OTTMUSG00000066124.2	OTTMUST00000160771.1	Brf1-209	Brf1	843	processed_transcript	42.346	61.2124	1.44553	0.5316	0.313489	1.69576	0.0899322	0.299188
ENSMUST00000211061.1	ENSMUSG00000059070.16	OTTMUSG00000023185.4	OTTMUST00000147257.1	Rpl18-208	Rpl18	552	protein_coding	42.3561	48.3327	1.1411	0.190431	0.405104	0.470078	0.638299	0.838673
ENSMUST00000151935.1	ENSMUSG00000027893.14	OTTMUSG00000029454.3	OTTMUST00000072989.1	Ahcyl1-206	Ahcyl1	583	retained_intron	42.3696	66.2061	1.56258	0.643934	0.350234	1.83858	0.0659765	0.251973
ENSMUST00000175939.1	ENSMUSG00000021546.18	OTTMUSG00000035894.6	OTTMUST00000110434.1	Hnrnpk-204	Hnrnpk	780	retained_intron	42.3899	56.1254	1.32403	0.404935	0.501435	0.807552	0.419349	0.691092
ENSMUST00000174758.7	ENSMUSG00000008668.15	OTTMUSG00000037085.3	OTTMUST00000095447.1	Rps18-210	Rps18	499	retained_intron	42.3936	49.8174	1.17511	0.232802	0.346405	0.672051	0.501551	0.75386
ENSMUST00000142041.1	ENSMUSG00000004947.15	OTTMUSG00000025375.5	OTTMUST00000062500.1	Dtx2-208	Dtx2	5420	retained_intron	42.3953	63.5159	1.49818	0.583214	0.343746	1.69664	0.0897645	0.29886
ENSMUST00000170713.1	ENSMUSG00000001285.12	OTTMUSG00000035795.2	OTTMUST00000091644.1	Myg1-208	Myg1	792	retained_intron	42.4067	46.9679	1.10756	0.147384	0.376297	0.39167	0.695302	0.86965
ENSMUST00000135387.1	ENSMUSG00000029833.17	OTTMUSG00000030316.1	OTTMUST00000075091.1	Trim24-205	Trim24	1151	retained_intron	42.407	57.4102	1.35379	0.437004	0.373251	1.1708	0.241678	0.522212
ENSMUST00000200335.1	ENSMUSG00000040351.11	OTTMUSG00000052985.5	OTTMUST00000132569.3	Ankib1-206	Ankib1	2572	protein_coding	42.4161	85.5149	2.0161	1.01156	0.331296	3.05336	0.00226298	0.0314956
ENSMUST00000136770.2	ENSMUSG00000026127.13	OTTMUSG00000029577.4	OTTMUST00000073352.1	Imp4-204	Imp4	762	nonsense_mediated_decay	42.4297	48.1042	1.13374	0.181089	0.538507	0.336279	0.73666	0.890811
ENSMUST00000107659.7	ENSMUSG00000038615.17	OTTMUSG00000001635.3	OTTMUST00000003218.1	Nfe2l1-204	Nfe2l1	2351	protein_coding	42.4328	103.661	2.44295	1.28863	0.310725	4.14716	3.37e-05	0.00179645
ENSMUST00000228815.1	ENSMUSG00000060373.15	OTTMUSG00000069379.1	OTTMUST00000167784.1	Hnrnpc-213	Hnrnpc	755	protein_coding	42.4334	52.0212	1.22595	0.293899	0.397457	0.739448	0.459635	0.722437
ENSMUST00000143034.1	ENSMUSG00000043384.15	OTTMUSG00000018754.1	OTTMUST00000045114.1	Gprasp1-204	Gprasp1	2361	processed_transcript	42.4359	51.7066	1.21846	0.285063	0.324899	0.877387	0.380276	0.659544
ENSMUST00000219557.1	ENSMUSG00000019943.10	OTTMUSG00000065340.3	OTTMUST00000159190.1	Atp2b1-207	Atp2b1	1249	protein_coding	42.4649	65.419	1.54054	0.623436	0.31476	1.98067	0.047628	0.208547
ENSMUST00000189505.6	ENSMUSG00000026305.15	OTTMUSG00000048410.3	OTTMUST00000124107.2	Lrrfip1-211	Lrrfip1	1031	protein_coding	42.4658	52.0328	1.22529	0.29312	0.450478	0.650687	0.515248	0.762532
ENSMUST00000138974.1	ENSMUSG00000062963.10	OTTMUSG00000021650.2	OTTMUST00000051401.1	Ufc1-203	Ufc1	1677	retained_intron	42.4695	47.4925	1.11827	0.161273	0.367268	0.439117	0.660577	0.851557
ENSMUST00000203485.2	ENSMUSG00000058420.8	OTTMUSG00000057261.3	OTTMUST00000140986.2	Syt17-203	Syt17	1932	protein_coding	42.4786	75.9526	1.78802	0.838361	0.300865	2.7865	0.00532812	0.0550942
ENSMUST00000121777.8	ENSMUSG00000053091.16	OTTMUSG00000031938.4	OTTMUST00000079217.3	Lins1-203	Lins1	2729	protein_coding	42.4844	53.5593	1.26068	0.334203	0.8083	0.413464	0.679266	0.861726
ENSMUST00000090597.10	ENSMUSG00000020564.17	OTTMUSG00000032964.5	OTTMUST00000159322.1	Atxn7l1-202	Atxn7l1	2563	protein_coding	42.4889	51.0273	1.20095	0.264182	0.322662	0.818758	0.412925	0.685236
ENSMUST00000151338.7	ENSMUSG00000026034.17	OTTMUSG00000021803.4	OTTMUST00000051747.2	Clk1-211	Clk1	1538	nonsense_mediated_decay	42.5055	77.1526	1.81512	0.860065	0.633917	1.35675	0.174861	0.438322
ENSMUST00000209072.1	ENSMUSG00000038539.15	OTTMUSG00000021114.3	OTTMUST00000145191.1	Atf5-203	Atf5	595	protein_coding	42.5205	48.1645	1.13274	0.179813	1.31452	0.136789	0.891197	0.959417
ENSMUST00000207032.1	ENSMUSG00000035354.9	OTTMUSG00000058912.3	OTTMUST00000144592.1	Uvrag-202	Uvrag	1792	retained_intron	42.5731	91.5454	2.15031	1.10454	0.472794	2.33621	0.0194806	0.12222
ENSMUST00000201150.3	ENSMUSG00000005103.12	OTTMUSG00000056283.2	OTTMUST00000139106.2	Wdr1-204	Wdr1	1886	retained_intron	42.5877	64.6226	1.5174	0.601602	0.358966	1.67593	0.0937514	0.306152
ENSMUST00000215467.1	ENSMUSG00000096054.3	OTTMUSG00000063506.2	OTTMUST00000154811.1	Syne1-206	Syne1	3894	protein_coding	42.6143	106.167	2.49134	1.31692	0.577152	2.28176	0.0225035	0.133254
ENSMUST00000154422.1	ENSMUSG00000031403.14	OTTMUSG00000020788.4	OTTMUST00000049153.1	Dkc1-211	Dkc1	551	processed_transcript	42.621	56.7599	1.33174	0.413308	0.348981	1.18433	0.236282	0.516023
ENSMUST00000106216.2	ENSMUSG00000029580.14	OTTMUSG00000035960.5	OTTMUST00000092252.3	Actb-202	Actb	536	protein_coding	42.6318	66.6549	1.5635	0.64478	0.339575	1.89878	0.0575928	0.233414
ENSMUST00000152432.1	ENSMUSG00000013698.12	OTTMUSG00000022139.2	OTTMUST00000052555.1	Pea15a-204	Pea15a	1015	retained_intron	42.6552	52.4232	1.229	0.297485	0.375991	0.791201	0.428827	0.698743
ENSMUST00000076921.6	ENSMUSG00000057594.12	OTTMUSG00000004241.1	OTTMUST00000009590.1	Arl16-201	Arl16	911	protein_coding	42.6565	53.8474	1.26235	0.336111	0.437106	0.768947	0.441925	0.709525
ENSMUST00000181181.1	ENSMUSG00000078967.5	OTTMUSG00000042575.1	OTTMUST00000112222.1	Gm3272-201	Gm3272	1229	processed_pseudogene	42.66	48.8142	1.14426	0.194417	0.402973	0.482457	0.629481	0.833435
ENSMUST00000114751.8	ENSMUSG00000067873.11	OTTMUSG00000017792.1	OTTMUST00000043053.1	Htatsf1-202	Htatsf1	1128	protein_coding	42.6719	53.6627	1.25757	0.330634	0.390105	0.84755	0.396689	0.673888
ENSMUST00000176237.7	ENSMUSG00000052752.15	OTTMUSG00000040166.6	OTTMUST00000104413.2	Traf7-208	Traf7	950	protein_coding	42.6817	63.3533	1.48432	0.569804	0.518165	1.09966	0.271481	0.556003
ENSMUST00000149874.7	ENSMUSG00000026031.15	OTTMUSG00000019581.3	OTTMUST00000046770.1	Cflar-210	Cflar	676	processed_transcript	42.6866	48.4722	1.13554	0.183375	0.35293	0.519579	0.603357	0.817696
ENSMUST00000177370.7	ENSMUSG00000021000.17	OTTMUSG00000027665.2	OTTMUST00000103404.2	Mia2-220	Mia2	660	protein_coding	42.7089	55.2779	1.29429	0.372165	0.466177	0.798334	0.424677	0.695699
ENSMUST00000130908.1	ENSMUSG00000031154.15	OTTMUSG00000017928.2	OTTMUST00000043472.1	Otud5-206	Otud5	563	retained_intron	42.7435	55.7645	1.30463	0.383644	0.345384	1.11078	0.266665	0.549999
ENSMUST00000058139.13	ENSMUSG00000044712.15	OTTMUSG00000032835.4	OTTMUST00000081782.1	Slc38a6-201	Slc38a6	2244	nonsense_mediated_decay	42.7543	47.8671	1.11959	0.162965	0.499529	0.326237	0.744245	0.893731
ENSMUST00000105340.7	ENSMUSG00000020167.14	OTTMUSG00000019126.2	OTTMUST00000045819.1	Tcf3-204	Tcf3	2826	protein_coding	42.7567	61.9915	1.44987	0.535919	0.666236	0.804398	0.421167	0.692978
ENSMUST00000128762.8	ENSMUSG00000037706.17	OTTMUSG00000031887.3	OTTMUST00000079055.2	Cd81-202	Cd81	793	retained_intron	42.7754	49.6782	1.16137	0.215831	0.399823	0.539815	0.589325	0.809772
ENSMUST00000155986.1	ENSMUSG00000031633.4	OTTMUSG00000016487.2	OTTMUST00000039784.1	Slc25a4-202	Slc25a4	1275	retained_intron	42.8015	83.2688	1.94546	0.960115	0.667797	1.43773	0.150509	0.403234
ENSMUST00000156003.7	ENSMUSG00000021281.15	OTTMUSG00000016690.4	OTTMUST00000040426.1	Tnfaip2-207	Tnfaip2	3889	retained_intron	42.8409	63.7641	1.48839	0.573754	0.34975	1.64047	0.100908	0.319506
ENSMUST00000122986.1	ENSMUSG00000003458.12	OTTMUSG00000021508.2	OTTMUST00000050986.1	Ncstn-202	Ncstn	794	retained_intron	42.8446	55.9656	1.30624	0.385425	0.328252	1.17417	0.240325	0.520657
ENSMUST00000129829.7	ENSMUSG00000039997.16	OTTMUSG00000026980.5	OTTMUST00000066682.3	Ifi203-205	Ifi203	3054	protein_coding	42.8719	50.5999	1.18026	0.239101	0.370608	0.645159	0.518824	0.764611
ENSMUST00000152982.2	ENSMUSG00000052146.16	OTTMUSG00000021337.4	OTTMUST00000050592.2	Rps10-206	Rps10	822	protein_coding	42.8747	49.0938	1.14505	0.195414	0.337522	0.578967	0.562612	0.792055
ENSMUST00000138788.1	ENSMUSG00000028622.11	OTTMUSG00000008412.2	OTTMUST00000019089.1	Mrpl37-204	Mrpl37	876	retained_intron	42.8857	52.7147	1.22919	0.29771	0.334723	0.889422	0.373776	0.654033
ENSMUST00000071951.13	ENSMUSG00000060550.16	OTTMUSG00000037191.3	OTTMUST00000095869.2	H2-Q7-201	H2-Q7	1497	protein_coding	42.9074	52.7378	1.22911	0.297611	0.415819	0.715722	0.474163	0.733582
ENSMUST00000119814.2	ENSMUSG00000020069.16	OTTMUSG00000030869.2	OTTMUST00000076396.2	Hnrnph3-203	Hnrnph3	682	protein_coding	42.9268	53.3733	1.24335	0.314238	0.45282	0.693958	0.487708	0.744013
ENSMUST00000159545.7	ENSMUSG00000028559.17	OTTMUSG00000008293.6	OTTMUST00000087171.3	Osbpl9-211	Osbpl9	2754	nonsense_mediated_decay	42.9314	72.6364	1.69192	0.758658	1.45626	0.520964	0.602392	0.817503
ENSMUST00000132790.1	ENSMUSG00000038545.13	OTTMUSG00000024273.3	OTTMUST00000059427.2	Cul7-203	Cul7	3056	retained_intron	42.9359	73.3196	1.70765	0.772013	0.526118	1.46737	0.142274	0.390464
ENSMUST00000168757.8	ENSMUSG00000019302.16	OTTMUSG00000002124.3	-	Atp6v0a1-210	Atp6v0a1	3967	protein_coding	42.9385	52.3268	1.21864	0.285278	1.29483	0.22032	0.825622	0.931524
ENSMUST00000110936.7	ENSMUSG00000036980.13	OTTMUSG00000022698.4	OTTMUST00000054447.1	Taf6-202	Taf6	2308	protein_coding	42.9521	52.3336	1.21842	0.28501	1.46304	0.194807	0.845544	0.94096
ENSMUST00000230111.1	ENSMUSG00000015377.10	OTTMUSG00000070762.1	OTTMUST00000170988.1	Dennd6b-205	Dennd6b	1904	retained_intron	42.9649	50.2572	1.16973	0.226172	0.380709	0.594083	0.552457	0.784876
ENSMUST00000016168.8	ENSMUSG00000016024.9	OTTMUSG00000015936.3	OTTMUST00000037860.1	Lbp-201	Lbp	2525	protein_coding	42.9913	56.5167	1.31461	0.394632	0.415324	0.950178	0.342022	0.625865
ENSMUST00000151496.1	ENSMUSG00000034449.7	OTTMUSG00000000981.2	OTTMUST00000001928.2	Dhrs11-202	Dhrs11	942	nonsense_mediated_decay	43.0158	49.4354	1.14924	0.200679	0.362684	0.553317	0.580046	0.803823
ENSMUST00000077951.13	ENSMUSG00000064043.13	OTTMUSG00000046197.2	-	Trerf1-201	Trerf1	4544	processed_transcript	43.0661	47.0428	1.09234	0.127421	0.361377	0.3526	0.724389	0.885079
ENSMUST00000109625.7	ENSMUSG00000089715.12	OTTMUSG00000017454.3	OTTMUST00000042383.1	Cbx6-202	Cbx6	3056	protein_coding	43.0672	87.8422	2.03965	1.02832	0.398271	2.58197	0.0098239	0.0804743
ENSMUST00000199498.4	ENSMUSG00000032479.15	OTTMUSG00000035845.5	OTTMUST00000091832.1	Map4-214	Map4	4055	protein_coding	43.1015	91.8276	2.1305	1.09119	0.547556	1.99284	0.0462789	0.204441
ENSMUST00000224819.1	ENSMUSG00000016756.17	OTTMUSG00000000727.2	OTTMUST00000165791.1	Cmah-208	Cmah	9482	protein_coding	43.1106	62.9146	1.45937	0.54535	0.464768	1.17338	0.240644	0.521063
ENSMUST00000222513.1	ENSMUSG00000001270.9	OTTMUSG00000066365.1	OTTMUST00000161261.1	Ckb-203	Ckb	719	retained_intron	43.1149	54.5892	1.26613	0.340429	0.49864	0.682715	0.494787	0.749501
ENSMUST00000159961.7	ENSMUSG00000058318.15	OTTMUSG00000014393.6	OTTMUST00000088004.1	Phf21a-215	Phf21a	1735	protein_coding	43.1167	62.0618	1.43939	0.525458	1.24306	0.422711	0.672506	0.858124
ENSMUST00000216799.1	ENSMUSG00000052698.15	OTTMUSG00000062653.2	OTTMUST00000152613.1	Tln2-208	Tln2	3365	retained_intron	43.1321	50.6345	1.17394	0.231359	0.338291	0.683905	0.494035	0.74899
ENSMUST00000154691.7	ENSMUSG00000039048.15	OTTMUSG00000034114.3	OTTMUST00000086283.1	Foxred1-212	Foxred1	2212	nonsense_mediated_decay	43.147	65.0953	1.50869	0.593293	0.518149	1.14502	0.252199	0.53392
ENSMUST00000141171.7	ENSMUSG00000020232.17	OTTMUSG00000017278.4	OTTMUST00000041864.2	Hmg20b-210	Hmg20b	739	protein_coding	43.1641	55.2914	1.28096	0.357223	0.557886	0.640316	0.521967	0.766648
ENSMUST00000140809.1	ENSMUSG00000033684.14	OTTMUSG00000025411.4	OTTMUST00000062570.1	Qsox1-205	Qsox1	2664	retained_intron	43.1687	74.6141	1.72843	0.789462	0.412751	1.91269	0.0557883	0.229374
ENSMUST00000137376.7	ENSMUSG00000062647.16	OTTMUSG00000011740.1	OTTMUST00000027525.1	Rpl7a-204	Rpl7a	1043	processed_transcript	43.1722	65.3693	1.51415	0.598511	0.347178	1.72393	0.0847203	0.289224
ENSMUST00000124220.1	ENSMUSG00000027472.14	OTTMUSG00000015778.2	OTTMUST00000037493.1	Pdrg1-203	Pdrg1	879	retained_intron	43.1888	57.1686	1.32369	0.404567	0.330972	1.22236	0.221572	0.499237
ENSMUST00000210444.1	ENSMUSG00000000605.9	OTTMUSG00000037804.2	OTTMUST00000147326.1	Clcn4-205	Clcn4	3865	retained_intron	43.1891	64.4203	1.49159	0.576849	0.339242	1.7004	0.0890549	0.297747
ENSMUST00000061506.8	ENSMUSG00000036019.8	OTTMUSG00000025048.3	OTTMUST00000061634.2	Tmtc2-201	Tmtc2	5629	protein_coding	43.2254	46.9897	1.08709	0.120465	0.35429	0.340019	0.733842	0.889479
ENSMUST00000087978.4	ENSMUSG00000067586.4	OTTMUSG00000067417.1	OTTMUST00000163221.1	S1pr3-201	S1pr3	4463	protein_coding	43.2291	55.6414	1.28713	0.364157	0.399979	0.910439	0.362591	0.644627
ENSMUST00000193657.1	ENSMUSG00000104344.1	OTTMUSG00000049374.1	OTTMUST00000125857.1	Gm38077-201	Gm38077	3245	TEC	43.2475	81.7491	1.89026	0.918586	0.326559	2.81293	0.00490928	0.052422
ENSMUST00000125614.7	ENSMUSG00000014748.13	OTTMUSG00000024125.2	OTTMUST00000059028.1	Tex261-202	Tex261	2265	retained_intron	43.2545	52.7109	1.21862	0.285251	0.337137	0.846098	0.397498	0.674658
ENSMUST00000229581.1	ENSMUSG00000009733.9	OTTMUSG00000071133.1	OTTMUST00000172100.1	Tfcp2-203	Tfcp2	1903	protein_coding	43.2667	65.9754	1.52485	0.608671	0.299498	2.0323	0.0421231	0.193874
ENSMUST00000136387.1	ENSMUSG00000071337.11	OTTMUSG00000022840.3	OTTMUST00000054894.1	Tia1-213	Tia1	2024	retained_intron	43.2727	61.8516	1.42934	0.515354	0.320819	1.60637	0.108193	0.331813
ENSMUST00000152091.7	ENSMUSG00000011096.17	OTTMUSG00000023108.5	OTTMUST00000055801.1	Akt1s1-210	Akt1s1	2207	retained_intron	43.2972	48.3068	1.1157	0.157953	0.456957	0.345663	0.729596	0.88792
ENSMUST00000204368.1	ENSMUSG00000026753.5	OTTMUSG00000012451.6	OTTMUST00000140392.2	Ppp6c-204	Ppp6c	635	protein_coding	43.3055	51.179	1.18181	0.241	0.363561	0.662888	0.507402	0.758038
ENSMUST00000203078.1	ENSMUSG00000042742.7	OTTMUSG00000057089.1	OTTMUST00000140611.1	Bmt2-202	Bmt2	4462	protein_coding	43.3348	52.5719	1.21316	0.278768	0.49311	0.565326	0.571852	0.797937
ENSMUST00000203736.1	ENSMUSG00000108207.2	OTTMUSG00000055632.1	OTTMUST00000137688.1	1810059H22Rik-204	1810059H22Rik	1854	retained_intron	43.3499	54.8676	1.26569	0.339926	0.383738	0.885829	0.37571	0.655705
ENSMUST00000234164.1	ENSMUSG00000024271.8	OTTMUSG00000073001.1	OTTMUST00000176629.1	Elp2-203	Elp2	737	retained_intron	43.3663	67.0899	1.54705	0.629521	0.377311	1.66844	0.0952279	0.308605
ENSMUST00000127503.1	ENSMUSG00000000441.17	OTTMUSG00000020697.8	OTTMUST00000048984.1	Raf1-204	Raf1	2277	retained_intron	43.3794	87.0019	2.0056	1.00404	0.292598	3.43145	0.000600359	0.013274
ENSMUST00000159423.7	ENSMUSG00000003360.15	OTTMUSG00000034981.4	OTTMUST00000088960.1	Ddx23-203	Ddx23	3411	retained_intron	43.3825	60.7195	1.39963	0.485048	0.336388	1.44193	0.149322	0.401238
ENSMUST00000193424.1	ENSMUSG00000007815.13	OTTMUSG00000050752.2	OTTMUST00000128630.1	Rhoa-202	Rhoa	667	retained_intron	43.4089	51.1083	1.17737	0.235566	0.439367	0.536148	0.591856	0.811235
ENSMUST00000044616.9	ENSMUSG00000040738.10	OTTMUSG00000004593.1	OTTMUST00000010392.1	Ints8-201	Ints8	3433	protein_coding	43.4091	46.8758	1.07986	0.110846	0.542172	0.204447	0.838004	0.937724
ENSMUST00000140228.7	ENSMUSG00000033088.19	OTTMUSG00000023632.7	OTTMUST00000057714.2	Triobp-208	Triobp	3807	protein_coding	43.4245	60.8918	1.40225	0.487739	0.333308	1.46333	0.143378	0.392143
ENSMUST00000146325.7	ENSMUSG00000042323.17	OTTMUSG00000023870.5	OTTMUST00000058307.3	Pbrm1-215	Pbrm1	3137	protein_coding	43.4319	93.4854	2.15246	1.10599	0.490772	2.25356	0.0242236	0.138807
ENSMUST00000111878.7	ENSMUSG00000015766.14	OTTMUSG00000022767.6	OTTMUST00000054653.1	Eps8-203	Eps8	3560	protein_coding	43.4472	95.2762	2.19292	1.13285	2.73826	0.413712	0.679085	0.86168
ENSMUST00000172732.7	ENSMUSG00000029191.16	OTTMUSG00000038036.8	OTTMUST00000097964.4	Rfc1-201	Rfc1	4699	protein_coding	43.4483	109.098	2.51099	1.32826	3.72705	0.356383	0.721554	0.883199
ENSMUST00000103239.9	ENSMUSG00000027200.17	OTTMUSG00000015256.3	OTTMUST00000036150.1	Sema6d-206	Sema6d	6225	protein_coding	43.453	70.2442	1.61655	0.692922	1.23394	0.561551	0.574422	0.799699
ENSMUST00000201260.3	ENSMUSG00000005103.12	OTTMUSG00000056283.2	OTTMUST00000139103.1	Wdr1-205	Wdr1	2139	protein_coding	43.4687	53.9299	1.24066	0.311109	0.892704	0.348502	0.727463	0.886822
ENSMUST00000084662.11	ENSMUSG00000036052.14	OTTMUSG00000006629.1	OTTMUST00000015131.1	Dnajb5-202	Dnajb5	3302	protein_coding	43.4862	51.9895	1.19554	0.257662	0.545088	0.472698	0.636429	0.83777
ENSMUST00000229337.1	ENSMUSG00000016664.16	OTTMUSG00000071034.1	OTTMUST00000171765.1	Pacsin2-204	Pacsin2	640	protein_coding	43.509	47.0019	1.08028	0.111405	0.384301	0.289889	0.771901	0.907571
ENSMUST00000231187.1	ENSMUSG00000055447.19	OTTMUSG00000014965.9	OTTMUST00000172004.1	Cd47-210	Cd47	1313	processed_transcript	43.5247	125.277	2.87829	1.52521	1.67384	0.911203	0.362188	0.644454
ENSMUST00000226960.1	ENSMUSG00000042156.16	OTTMUSG00000069741.1	OTTMUST00000168693.1	Dzip1-204	Dzip1	2047	retained_intron	43.5516	57.182	1.31297	0.392836	0.394212	0.996509	0.319003	0.604721
ENSMUST00000177585.8	ENSMUSG00000079685.10	OTTMUSG00000064192.1	OTTMUST00000156790.1	Ulbp1-202	Ulbp1	3815	protein_coding	43.5587	80.3826	1.84539	0.883922	0.354944	2.49032	0.0127629	0.0944939
ENSMUST00000212352.1	ENSMUSG00000005699.16	OTTMUSG00000062054.1	OTTMUST00000151499.1	Pard6a-204	Pard6a	1234	protein_coding	43.5908	60.5905	1.38998	0.475068	2.68191	0.177138	0.8594	0.947584
ENSMUST00000154362.7	ENSMUSG00000017686.16	OTTMUSG00000000219.1	OTTMUST00000000648.1	Rhot1-209	Rhot1	2954	retained_intron	43.5977	56.1056	1.28689	0.363891	0.457876	0.794738	0.426766	0.697104
ENSMUST00000229784.1	ENSMUSG00000016554.9	OTTMUSG00000070720.1	OTTMUST00000170855.1	Eif3d-205	Eif3d	2546	retained_intron	43.6036	47.7351	1.09475	0.130603	0.356429	0.366421	0.714051	0.879651
ENSMUST00000155607.7	ENSMUSG00000024170.15	OTTMUSG00000030783.2	OTTMUST00000061365.1	Telo2-209	Telo2	3358	retained_intron	43.6209	52.6177	1.20625	0.270527	0.400735	0.675078	0.499626	0.752486
ENSMUST00000227254.1	ENSMUSG00000037343.8	OTTMUSG00000070450.1	OTTMUST00000170375.1	Taf2-203	Taf2	690	retained_intron	43.628	51.9134	1.18991	0.250852	0.406453	0.617173	0.537121	0.776019
ENSMUST00000119299.7	ENSMUSG00000034160.13	OTTMUSG00000017263.2	OTTMUST00000043984.1	Ogt-202	Ogt	3840	protein_coding	43.6306	88.7546	2.03423	1.02448	0.577326	1.77453	0.0759752	0.270982
ENSMUST00000130140.7	ENSMUSG00000023707.13	OTTMUSG00000028870.3	OTTMUST00000071504.1	Ogfod2-203	Ogfod2	1838	retained_intron	43.6411	47.6649	1.0922	0.12724	0.543556	0.234089	0.814916	0.925986
ENSMUST00000213640.1	ENSMUSG00000032067.6	OTTMUSG00000063068.1	OTTMUST00000153505.1	Pts-203	Pts	3117	retained_intron	43.6416	47.0326	1.0777	0.10796	0.367096	0.294092	0.768688	0.906025
ENSMUST00000094130.3	ENSMUSG00000099481.6	OTTMUSG00000045817.2	OTTMUST00000119771.1	Xndc1-201	Xndc1	2298	protein_coding	43.6653	56.706	1.29865	0.377013	0.502582	0.750151	0.453164	0.717601
ENSMUST00000192991.1	ENSMUSG00000057335.11	OTTMUSG00000050317.2	OTTMUST00000127763.1	Cep170-206	Cep170	1571	protein_coding	43.6741	57.1511	1.30858	0.388001	0.410726	0.94467	0.344827	0.628408
ENSMUST00000156701.7	ENSMUSG00000015733.13	OTTMUSG00000016383.7	OTTMUST00000039444.2	Capza2-207	Capza2	3678	retained_intron	43.675	50.869	1.16472	0.219981	0.355152	0.6194	0.535653	0.775244
ENSMUST00000133323.1	ENSMUSG00000068917.12	OTTMUSG00000029741.6	OTTMUST00000073804.1	Clk2-206	Clk2	888	retained_intron	43.6758	49.4362	1.13189	0.178734	0.44088	0.405402	0.685182	0.864833
ENSMUST00000153824.7	ENSMUSG00000017421.18	OTTMUSG00000000221.4	OTTMUST00000000658.2	Zfp207-205	Zfp207	720	protein_coding	43.6807	53.0122	1.21363	0.279329	0.530652	0.526388	0.598619	0.815211
ENSMUST00000172069.1	ENSMUSG00000006724.12	OTTMUSG00000035227.1	OTTMUST00000089782.1	Cyp27b1-203	Cyp27b1	2443	nonsense_mediated_decay	43.6838	51.8169	1.18618	0.246322	0.499454	0.493182	0.621884	0.828449
ENSMUST00000212694.1	ENSMUSG00000054199.17	OTTMUSG00000022718.5	OTTMUST00000150631.1	Gon4l-205	Gon4l	1505	protein_coding	43.6942	78.4878	1.7963	0.845027	0.359752	2.34892	0.0188281	0.119772
ENSMUST00000212338.1	ENSMUSG00000046707.9	OTTMUSG00000061759.1	OTTMUST00000150720.1	Csnk2a2-204	Csnk2a2	856	retained_intron	43.7027	64.6755	1.4799	0.565499	0.36101	1.56644	0.117247	0.348439
ENSMUST00000159362.1	ENSMUSG00000022386.12	OTTMUSG00000034977.2	OTTMUST00000088950.1	Trmu-202	Trmu	869	retained_intron	43.7858	49.7548	1.13632	0.184372	0.360733	0.511103	0.609279	0.821256
ENSMUST00000136485.1	ENSMUSG00000014959.12	OTTMUSG00000013118.2	OTTMUST00000031666.1	Gorasp2-206	Gorasp2	1844	processed_transcript	43.808	51.962	1.18613	0.246261	0.449606	0.547728	0.583879	0.805815
ENSMUST00000154750.1	ENSMUSG00000028096.13	OTTMUSG00000024701.2	OTTMUST00000060797.1	Gpr89-205	Gpr89	797	nonsense_mediated_decay	43.8248	51.7858	1.18166	0.24081	0.363907	0.661736	0.508141	0.758267
ENSMUST00000147671.1	ENSMUSG00000059820.14	OTTMUSG00000033528.2	OTTMUST00000084371.2	Nkapd1-203	Nkapd1	1225	protein_coding	43.837	53.0568	1.21032	0.275388	0.433837	0.634773	0.525576	0.769028
ENSMUST00000169371.8	ENSMUSG00000038070.15	OTTMUSG00000006758.1	-	Cntln-204	Cntln	5365	protein_coding	43.8571	50.4469	1.15026	0.201956	1.27055	0.158952	0.873707	0.953191
ENSMUST00000201971.1	ENSMUSG00000106825.1	OTTMUSG00000056261.1	OTTMUST00000139037.1	2510016D11Rik-201	2510016D11Rik	985	TEC	43.8967	61.1073	1.39207	0.477233	0.351775	1.35664	0.174895	0.438322
ENSMUST00000127851.8	ENSMUSG00000021768.15	OTTMUSG00000027823.9	OTTMUST00000068876.2	Dusp13-206	Dusp13	1554	nonsense_mediated_decay	43.8981	59.0074	1.34419	0.426739	0.492875	0.865816	0.386591	0.664706
ENSMUST00000202854.3	ENSMUSG00000029447.11	OTTMUSG00000055628.1	OTTMUST00000137671.1	Cct6a-207	Cct6a	800	retained_intron	43.8997	50.5091	1.15056	0.202333	0.382126	0.529494	0.596463	0.813901
ENSMUST00000109922.1	ENSMUSG00000079008.2	OTTMUSG00000015734.1	OTTMUST00000037377.1	Gm14124-201	Gm14124	3018	protein_coding	43.9057	56.1169	1.27812	0.354026	0.304265	1.16354	0.244609	0.525594
ENSMUST00000132742.1	ENSMUSG00000018765.5	OTTMUSG00000006005.1	OTTMUST00000013447.1	Fxr2-204	Fxr2	508	processed_transcript	43.9071	51.4885	1.17267	0.229794	0.395374	0.581207	0.561101	0.791152
ENSMUST00000113215.9	ENSMUSG00000032261.16	OTTMUSG00000044944.4	OTTMUST00000118118.1	Sh3bgrl2-201	Sh3bgrl2	4565	protein_coding	43.9553	56.1621	1.27771	0.35356	0.361546	0.97791	0.328119	0.613087
ENSMUST00000223121.1	ENSMUSG00000021483.8	OTTMUSG00000067014.2	OTTMUST00000162400.1	Cdk20-207	Cdk20	2761	nonsense_mediated_decay	43.9623	50.9957	1.15999	0.21411	0.410946	0.521016	0.602355	0.817503
ENSMUST00000132226.1	ENSMUSG00000072893.12	OTTMUSG00000005795.1	OTTMUST00000012824.1	4933439C10Rik-203	4933439C10Rik	3184	processed_transcript	43.9675	56.0339	1.27444	0.349864	0.345326	1.01314	0.310992	0.59708
ENSMUST00000130918.7	ENSMUSG00000030082.14	OTTMUSG00000023092.2	OTTMUST00000055766.1	Sec61a1-204	Sec61a1	935	retained_intron	43.9748	59.5564	1.35433	0.437579	0.320722	1.36436	0.172456	0.43483
ENSMUST00000160552.1	ENSMUSG00000005610.17	OTTMUSG00000035134.3	OTTMUST00000089448.1	Eif4g2-204	Eif4g2	418	retained_intron	43.9828	54.0757	1.22947	0.298042	0.383425	0.777314	0.436973	0.705453
ENSMUST00000191774.5	ENSMUSG00000047213.14	OTTMUSG00000051093.1	OTTMUST00000129497.1	Ythdf3-203	Ythdf3	3196	protein_coding	44.0039	120.973	2.74913	1.45898	0.453759	3.21531	0.00130302	0.0218437
ENSMUST00000085254.6	ENSMUSG00000066441.14	OTTMUSG00000034945.1	OTTMUST00000088845.1	Rdh11-201	Rdh11	1673	protein_coding	44.0054	102.349	2.32584	1.21775	0.404506	3.01046	0.00260849	0.0342209
ENSMUST00000127079.1	ENSMUSG00000028833.13	OTTMUSG00000009274.1	OTTMUST00000021027.1	Ncdn-203	Ncdn	2375	processed_transcript	44.0096	65.2782	1.48327	0.568782	0.559947	1.01578	0.309735	0.595625
ENSMUST00000153983.7	ENSMUSG00000018858.15	OTTMUSG00000003439.3	OTTMUST00000007260.3	Mrpl58-209	Mrpl58	2596	protein_coding	44.0225	48.1515	1.09379	0.129337	0.396785	0.325963	0.744452	0.893805
ENSMUST00000058856.8	ENSMUSG00000050195.8	OTTMUSG00000028380.1	OTTMUST00000070337.1	Scd4-201	Scd4	3306	protein_coding	44.0473	50.2591	1.14102	0.19033	0.412755	0.461121	0.644712	0.842267
ENSMUST00000125897.1	ENSMUSG00000022893.14	OTTMUSG00000019935.2	OTTMUST00000047514.2	Adamts1-202	Adamts1	2338	protein_coding	44.0581	55.1953	1.25278	0.325137	0.754613	0.430866	0.666566	0.854556
ENSMUST00000164826.7	ENSMUSG00000033170.14	OTTMUSG00000035247.2	OTTMUST00000089887.1	Card10-202	Card10	4726	protein_coding	44.0662	68.3664	1.55145	0.633616	0.28833	2.19753	0.0279824	0.15164
ENSMUST00000005399.9	ENSMUSG00000005267.13	OTTMUSG00000005869.4	OTTMUST00000013069.1	Zfp287-201	Zfp287	3220	protein_coding	44.0721	58.3601	1.3242	0.405117	0.342111	1.18417	0.236345	0.516113
ENSMUST00000177154.7	ENSMUSG00000052752.15	OTTMUSG00000040166.6	OTTMUST00000109950.2	Traf7-222	Traf7	758	protein_coding	44.1055	62.1401	1.4089	0.494568	0.376025	1.31525	0.188425	0.456489
ENSMUST00000231065.1	ENSMUSG00000022463.8	OTTMUSG00000070924.1	OTTMUST00000171448.1	Srebf2-207	Srebf2	2664	retained_intron	44.1245	62.1898	1.40942	0.495099	0.340188	1.45537	0.145568	0.395437
ENSMUST00000154467.7	ENSMUSG00000024843.15	OTTMUSG00000029650.5	OTTMUST00000073553.2	Chka-214	Chka	3605	retained_intron	44.1246	72.1201	1.63447	0.70882	0.37861	1.87217	0.0611835	0.242005
ENSMUST00000133706.1	ENSMUSG00000022185.19	OTTMUSG00000033084.6	OTTMUST00000082685.1	Acin1-211	Acin1	803	retained_intron	44.1262	49.5378	1.12264	0.166896	0.358127	0.466024	0.641198	0.840175
ENSMUST00000187573.6	ENSMUSG00000032571.14	OTTMUSG00000049417.6	OTTMUST00000125976.1	Pik3r4-204	Pik3r4	4929	retained_intron	44.1475	71.6478	1.62292	0.698591	0.362204	1.92872	0.0537652	0.224444
ENSMUST00000128676.1	ENSMUSG00000039501.14	OTTMUSG00000001138.4	OTTMUST00000002226.3	Znfx1-203	Znfx1	2695	protein_coding	44.1655	55.875	1.26513	0.339283	0.641583	0.528821	0.596929	0.814233
ENSMUST00000147423.7	ENSMUSG00000025199.16	OTTMUSG00000029724.1	OTTMUST00000073746.1	Chuk-207	Chuk	2337	retained_intron	44.1666	81.8996	1.85433	0.890898	0.349357	2.55011	0.010769	0.0852335
ENSMUST00000203368.1	ENSMUSG00000108181.1	OTTMUSG00000057812.1	OTTMUST00000141959.1	C030015A19Rik-201	C030015A19Rik	2551	TEC	44.1958	49.3297	1.11616	0.158548	0.345751	0.45856	0.64655	0.843549
ENSMUST00000233155.1	ENSMUSG00000023971.9	OTTMUSG00000072192.1	OTTMUST00000174636.1	Rrp36-204	Rrp36	2274	retained_intron	44.2007	47.0744	1.06502	0.0908741	0.353153	0.257322	0.79693	0.918261
ENSMUST00000034522.7	ENSMUSG00000032024.10	OTTMUSG00000030244.1	OTTMUST00000074878.1	Clmp-201	Clmp	4154	protein_coding	44.2137	49.4928	1.1194	0.162726	0.351552	0.462879	0.643451	0.8413
ENSMUST00000140907.7	ENSMUSG00000027397.14	OTTMUSG00000015425.4	OTTMUST00000036622.2	Slc20a1-204	Slc20a1	1628	retained_intron	44.2159	56.5224	1.27833	0.354256	0.438476	0.807927	0.419132	0.690879
ENSMUST00000202402.1	ENSMUSG00000029147.11	OTTMUSG00000055347.6	OTTMUST00000137019.2	Ppm1g-206	Ppm1g	1695	retained_intron	44.2274	47.6792	1.07805	0.108418	0.328314	0.330226	0.74123	0.892164
ENSMUST00000178969.7	ENSMUSG00000024163.17	OTTMUSG00000030477.3	-	Mapk8ip3-221	Mapk8ip3	5579	protein_coding	44.2307	122.281	2.76462	1.46708	2.81915	0.520399	0.602785	0.817696
ENSMUST00000197731.1	ENSMUSG00000028128.13	OTTMUSG00000052233.1	OTTMUST00000131225.1	F3-203	F3	890	retained_intron	44.2369	68.4626	1.54763	0.630065	0.450115	1.39979	0.161577	0.418919
ENSMUST00000198679.1	ENSMUSG00000000957.11	OTTMUSG00000053900.4	OTTMUST00000134098.1	Mmp14-205	Mmp14	1548	retained_intron	44.2561	69.0872	1.56108	0.642543	0.374618	1.7152	0.086309	0.29237
ENSMUST00000132719.1	ENSMUSG00000038205.12	OTTMUSG00000029934.2	OTTMUST00000074266.1	Prkab2-203	Prkab2	3633	retained_intron	44.27	71.784	1.6215	0.697332	0.537644	1.29701	0.194626	0.464373
ENSMUST00000107251.8	ENSMUSG00000038861.14	OTTMUSG00000019669.5	OTTMUST00000047059.1	Pi4kb-202	Pi4kb	2895	protein_coding	44.3014	138.851	3.13425	1.64812	0.930027	1.77212	0.0763748	0.27205
ENSMUST00000139148.1	ENSMUSG00000004105.8	OTTMUSG00000012579.2	OTTMUST00000029973.1	Angptl2-202	Angptl2	2306	retained_intron	44.3078	59.2467	1.33716	0.419173	0.319676	1.31124	0.189776	0.458022
ENSMUST00000182881.1	ENSMUSG00000010608.15	OTTMUSG00000043541.9	OTTMUST00000114251.1	Rbm25-212	Rbm25	4608	retained_intron	44.3307	63.0069	1.42129	0.507202	0.529394	0.958082	0.338021	0.62217
ENSMUST00000199113.4	ENSMUSG00000027709.9	OTTMUSG00000029224.4	OTTMUST00000072441.1	Mccc1-205	Mccc1	2934	nonsense_mediated_decay	44.3337	47.57	1.073	0.10165	0.391763	0.259467	0.795275	0.917538
ENSMUST00000224696.1	ENSMUSG00000012296.16	OTTMUSG00000068901.2	OTTMUST00000166691.1	Tjap1-209	Tjap1	729	retained_intron	44.342	47.6331	1.07422	0.103291	0.338419	0.305217	0.760201	0.901831
ENSMUST00000159121.1	ENSMUSG00000022234.15	OTTMUSG00000030800.5	OTTMUST00000076217.1	Cct5-202	Cct5	769	retained_intron	44.3473	81.0065	1.82664	0.869194	0.311999	2.78588	0.00533821	0.0551042
ENSMUST00000232882.1	ENSMUSG00000004865.16	OTTMUSG00000024247.3	OTTMUST00000175251.1	Srpk1-209	Srpk1	1900	retained_intron	44.3527	48.8247	1.10083	0.138589	0.321791	0.430681	0.666701	0.854556
ENSMUST00000218072.1	ENSMUSG00000020640.10	OTTMUSG00000065220.2	OTTMUST00000159030.1	Itsn2-205	Itsn2	2640	processed_transcript	44.3623	140.792	3.17368	1.66616	1.67606	0.994094	0.320177	0.606272
ENSMUST00000196894.4	ENSMUSG00000029291.11	OTTMUSG00000055391.1	OTTMUST00000137128.1	Rufy3-203	Rufy3	3703	protein_coding	44.3705	71.2375	1.60551	0.683036	0.42094	1.62264	0.104665	0.325962
ENSMUST00000152098.7	ENSMUSG00000055401.14	OTTMUSG00000010945.4	OTTMUST00000025669.2	Fbxo6-207	Fbxo6	952	protein_coding	44.4087	49.1645	1.10709	0.146774	0.450491	0.325809	0.744569	0.893805
ENSMUST00000195800.5	ENSMUSG00000040782.12	OTTMUSG00000050285.2	OTTMUST00000127707.1	Cop1-213	Cop1	753	nonsense_mediated_decay	44.4197	60.5457	1.36304	0.446825	0.369993	1.20766	0.227179	0.505584
ENSMUST00000222993.1	ENSMUSG00000021576.6	OTTMUSG00000067655.1	OTTMUST00000163746.1	Pdcd6-204	Pdcd6	625	retained_intron	44.426	47.6204	1.0719	0.100174	0.506721	0.197691	0.843287	0.940117
ENSMUST00000177647.7	ENSMUSG00000028716.15	OTTMUSG00000008589.2	-	Pdzk1ip1-208	Pdzk1ip1	826	protein_coding	44.4274	63.5494	1.43041	0.51643	1.21049	0.426628	0.66965	0.856578
ENSMUST00000095439.10	ENSMUSG00000054150.12	OTTMUSG00000066214.1	OTTMUST00000160916.1	Syne3-202	Syne3	3357	protein_coding	44.4328	73.2448	1.64844	0.721103	0.471269	1.53013	0.125985	0.36367
ENSMUST00000177896.7	ENSMUSG00000079179.9	OTTMUSG00000042347.2	OTTMUST00000111606.1	Rab10os-202	Rab10os	2872	antisense	44.4702	49.8397	1.12074	0.164457	0.336796	0.488297	0.625339	0.830594
ENSMUST00000206219.1	ENSMUSG00000030660.9	OTTMUSG00000058790.2	OTTMUST00000144373.1	Pik3c2a-204	Pik3c2a	5670	protein_coding	44.4877	95.6421	2.14985	1.10424	0.525653	2.1007	0.0356672	0.17484
ENSMUST00000112391.7	ENSMUSG00000023307.13	OTTMUSG00000016844.4	OTTMUST00000048285.1	March5-202	March5	1293	protein_coding	44.5088	52.2622	1.1742	0.231676	0.386273	0.599773	0.548658	0.782134
ENSMUST00000117872.7	ENSMUSG00000030849.18	OTTMUSG00000031222.6	OTTMUST00000077353.2	Fgfr2-207	Fgfr2	4223	protein_coding	44.5363	50.9465	1.14393	0.194002	0.494274	0.392499	0.69469	0.86965
ENSMUST00000197894.1	ENSMUSG00000032491.14	OTTMUSG00000051580.3	OTTMUST00000130216.1	Nradd-204	Nradd	773	retained_intron	44.5442	49.661	1.11487	0.156878	0.363006	0.432162	0.665623	0.854323
ENSMUST00000029371.2	ENSMUSG00000027796.2	OTTMUSG00000021206.2	OTTMUST00000050237.1	Smad9-201	Smad9	5368	protein_coding	44.5443	51.1739	1.14883	0.200168	0.316519	0.632405	0.527122	0.769742
ENSMUST00000123077.1	ENSMUSG00000022816.11	OTTMUSG00000025717.2	OTTMUST00000063334.2	Fstl1-202	Fstl1	884	processed_transcript	44.5612	49.7916	1.11737	0.160112	0.924026	0.173276	0.862434	0.948835
ENSMUST00000127479.1	ENSMUSG00000029524.16	OTTMUSG00000014665.1	OTTMUST00000034797.1	Sirt4-203	Sirt4	692	retained_intron	44.5874	57.4736	1.28901	0.366264	0.430785	0.850225	0.3952	0.672432
ENSMUST00000096257.2	ENSMUSG00000071656.6	-	-	Lrrn4cl-201	Lrrn4cl	2583	protein_coding	44.6023	52.8758	1.18549	0.245489	0.331942	0.739554	0.459571	0.722395
ENSMUST00000133226.1	ENSMUSG00000034930.16	OTTMUSG00000026967.6	OTTMUST00000066653.1	Rtkn-206	Rtkn	750	retained_intron	44.6057	66.0148	1.47996	0.565562	0.362355	1.5608	0.118572	0.350458
ENSMUST00000101251.7	ENSMUSG00000031262.12	OTTMUSG00000019228.3	OTTMUST00000046040.1	Cenpi-202	Cenpi	3085	protein_coding	44.6197	55.0271	1.23325	0.302463	0.67158	0.450375	0.65244	0.847175
ENSMUST00000220372.1	ENSMUSG00000020088.10	OTTMUSG00000064954.1	OTTMUST00000158190.1	Sar1a-209	Sar1a	651	protein_coding	44.6223	62.8851	1.40928	0.494954	0.319741	1.54798	0.121626	0.355345
ENSMUST00000119664.1	ENSMUSG00000041775.7	OTTMUSG00000029361.1	OTTMUST00000072755.1	Mapk1ip1-203	Mapk1ip1	1883	protein_coding	44.6449	67.1546	1.50419	0.588989	0.389813	1.51095	0.1308	0.371457
ENSMUST00000106992.9	ENSMUSG00000018411.17	OTTMUSG00000003153.4	OTTMUST00000006510.1	Mapt-204	Mapt	5253	protein_coding	44.647	51.9811	1.16427	0.219426	0.320795	0.684007	0.493971	0.74899
ENSMUST00000154967.1	ENSMUSG00000022957.20	OTTMUSG00000021345.8	OTTMUST00000070663.1	Itsn1-225	Itsn1	777	retained_intron	44.6494	53.0955	1.18916	0.249946	0.394692	0.633269	0.526558	0.769396
ENSMUST00000160046.1	ENSMUSG00000038991.17	OTTMUSG00000035033.2	OTTMUST00000089100.1	Txndc5-202	Txndc5	2781	retained_intron	44.6527	52.8407	1.18337	0.242904	0.31694	0.766402	0.443437	0.710709
ENSMUST00000194670.1	ENSMUSG00000045216.7	OTTMUSG00000029555.3	OTTMUST00000127133.1	Hs6st1-202	Hs6st1	3291	retained_intron	44.6569	64.9938	1.4554	0.541418	0.397581	1.36178	0.173268	0.436
ENSMUST00000095495.2	ENSMUSG00000038525.16	OTTMUSG00000025663.4	OTTMUST00000063180.2	Armc10-202	Armc10	2700	protein_coding	44.6632	51.6505	1.15644	0.209695	0.480249	0.436638	0.662374	0.852123
ENSMUST00000099482.4	ENSMUSG00000074886.11	OTTMUSG00000068263.1	OTTMUST00000164987.1	Grk6-202	Grk6	2169	protein_coding	44.7005	63.5179	1.42097	0.506872	0.353248	1.43489	0.151318	0.40431
ENSMUST00000181155.3	ENSMUSG00000097324.8	OTTMUSG00000044428.2	OTTMUST00000116978.1	Carmn-201	Carmn	1778	lincRNA	44.7221	58.791	1.31459	0.394609	0.375207	1.05171	0.292932	0.578765
ENSMUST00000226835.1	ENSMUSG00000050891.9	OTTMUSG00000070033.2	OTTMUST00000169543.1	Tatdn1-205	Tatdn1	1427	nonsense_mediated_decay	44.7317	50.5801	1.13074	0.177273	0.321056	0.552156	0.580841	0.804084
ENSMUST00000210801.1	ENSMUSG00000041679.9	OTTMUSG00000060816.1	OTTMUST00000148654.1	Lrrc29-204	Lrrc29	3830	protein_coding	44.7322	47.9045	1.07092	0.0988461	0.351055	0.281569	0.778274	0.910486
ENSMUST00000226472.1	ENSMUSG00000022175.9	OTTMUSG00000069485.1	OTTMUST00000168000.1	Lrp10-202	Lrp10	823	retained_intron	44.7368	57.7972	1.29194	0.369536	0.314988	1.17318	0.240725	0.52111
ENSMUST00000218784.1	ENSMUSG00000112319.1	OTTMUSG00000065121.1	OTTMUST00000158698.1	Gm47221-201	Gm47221	2287	lincRNA	44.7376	51.9902	1.16211	0.216749	0.322007	0.673121	0.50087	0.753501
ENSMUST00000194994.1	ENSMUSG00000103046.1	OTTMUSG00000050388.1	OTTMUST00000127892.1	Gm37309-201	Gm37309	1639	TEC	44.7439	58.8327	1.31488	0.394927	0.304164	1.2984	0.19415	0.463655
ENSMUST00000199421.1	ENSMUSG00000038619.12	OTTMUSG00000053007.1	OTTMUST00000132596.1	Ensa-204	Ensa	998	TEC	44.7544	47.7166	1.06619	0.0924595	0.358367	0.258002	0.796405	0.917978
ENSMUST00000117772.1	ENSMUSG00000081254.1	OTTMUSG00000005387.1	OTTMUST00000012016.1	Gm12112-201	Gm12112	231	processed_pseudogene	44.7607	49.6392	1.10899	0.149248	0.338469	0.44095	0.659249	0.850627
ENSMUST00000155415.7	ENSMUSG00000016487.15	OTTMUSG00000022991.6	OTTMUST00000055363.2	Ppfibp1-209	Ppfibp1	761	protein_coding	44.7713	69.3508	1.549	0.631339	0.353004	1.78848	0.0736989	0.267202
ENSMUST00000147022.7	ENSMUSG00000019338.13	OTTMUSG00000019659.5	OTTMUST00000047028.1	Zfp687-207	Zfp687	4617	retained_intron	44.7736	53.3857	1.19235	0.253804	3.72845	0.0680722	0.945728	0.981006
ENSMUST00000151965.1	ENSMUSG00000071415.6	OTTMUSG00000002776.3	OTTMUST00000005563.1	Rpl23-205	Rpl23	658	processed_transcript	44.7906	48.9127	1.09203	0.127014	0.345235	0.367907	0.712943	0.879163
ENSMUST00000051925.4	ENSMUSG00000026701.15	OTTMUSG00000016463.3	OTTMUST00000039667.2	Prdx6-201	Prdx6	959	protein_coding	44.8262	68.3141	1.52397	0.607839	0.616973	0.985195	0.324528	0.609665
ENSMUST00000135740.7	ENSMUSG00000027900.15	OTTMUSG00000029479.5	OTTMUST00000073051.1	Dram2-207	Dram2	600	retained_intron	44.8337	51.9116	1.15787	0.211473	0.393251	0.537755	0.590746	0.810509
ENSMUST00000201110.1	ENSMUSG00000029135.10	OTTMUSG00000055218.2	OTTMUST00000136749.1	Fosl2-202	Fosl2	3472	retained_intron	44.8535	75.6587	1.6868	0.754286	0.279627	2.69747	0.00698685	0.0651542
ENSMUST00000170617.7	ENSMUSG00000024050.16	OTTMUSG00000035221.5	OTTMUST00000089752.1	Wiz-210	Wiz	6426	nonsense_mediated_decay	44.8701	88.8608	1.9804	0.985794	0.32872	2.99889	0.00270968	0.0351123
ENSMUST00000031158.8	ENSMUSG00000029246.14	OTTMUSG00000026529.1	OTTMUST00000065638.1	Ppat-201	Ppat	2057	retained_intron	44.8808	63.5216	1.41534	0.501148	0.731535	0.685063	0.493304	0.748586
ENSMUST00000159954.7	ENSMUSG00000032295.15	OTTMUSG00000033295.12	OTTMUST00000083609.1	Man2c1-208	Man2c1	888	retained_intron	44.8847	56.1764	1.25157	0.323741	0.449066	0.72092	0.470959	0.731094
ENSMUST00000100784.8	ENSMUSG00000061981.14	OTTMUSG00000000070.2	-	Flot2-203	Flot2	2699	protein_coding	44.8855	67.0753	1.49436	0.579532	3.72783	0.155461	0.876458	0.95443
ENSMUST00000155666.7	ENSMUSG00000039230.14	OTTMUSG00000004679.5	OTTMUST00000010552.1	Tbcd-208	Tbcd	4832	retained_intron	44.8858	57.531	1.28172	0.358081	0.339473	1.05482	0.291509	0.577189
ENSMUST00000144796.1	ENSMUSG00000086502.1	OTTMUSG00000022495.1	OTTMUST00000053851.1	B130055M24Rik-201	B130055M24Rik	1778	processed_transcript	44.9176	51.9628	1.15685	0.210199	0.353912	0.59393	0.552559	0.784928
ENSMUST00000155391.7	ENSMUSG00000028689.14	OTTMUSG00000009569.9	OTTMUST00000021939.4	Ccdc163-213	Ccdc163	1237	nonsense_mediated_decay	44.9328	56.7835	1.26374	0.337702	0.38208	0.88385	0.376777	0.656625
ENSMUST00000152901.7	ENSMUSG00000027669.14	OTTMUSG00000016427.5	OTTMUST00000039559.1	Gnb4-204	Gnb4	2357	retained_intron	44.935	58.9887	1.31276	0.3926	0.298767	1.31407	0.188824	0.456835
ENSMUST00000186303.6	ENSMUSG00000100235.8	OTTMUSG00000049319.3	OTTMUST00000125720.2	Gm28557-203	Gm28557	3886	nonsense_mediated_decay	44.9772	56.1426	1.24824	0.3199	0.346914	0.922131	0.35646	0.63959
ENSMUST00000216998.1	ENSMUSG00000044229.9	OTTMUSG00000063005.1	OTTMUST00000153356.1	Nxpe4-203	Nxpe4	4871	protein_coding	44.9873	58.4756	1.29982	0.378315	0.347416	1.08894	0.276181	0.560896
ENSMUST00000197947.1	ENSMUSG00000000957.11	OTTMUSG00000053900.4	OTTMUST00000134097.1	Mmp14-204	Mmp14	726	retained_intron	45.0034	54.6205	1.2137	0.279408	0.363882	0.767853	0.442574	0.710137
ENSMUST00000150395.7	ENSMUSG00000035919.16	OTTMUSG00000031157.8	OTTMUST00000077182.2	Bbs9-211	Bbs9	3425	protein_coding	45.0046	54.901	1.2199	0.286759	0.802539	0.357315	0.720856	0.883015
ENSMUST00000213392.1	ENSMUSG00000034533.10	OTTMUSG00000062993.1	OTTMUST00000153323.1	Scn10a-202	Scn10a	6692	protein_coding	45.0079	78.6929	1.74842	0.806053	0.579856	1.39009	0.164501	0.423563
ENSMUST00000149850.7	ENSMUSG00000036281.13	OTTMUSG00000012774.2	OTTMUST00000030565.1	Snapc4-212	Snapc4	4459	processed_transcript	45.0137	82.9005	1.84167	0.881016	0.655878	1.34326	0.179187	0.443866
ENSMUST00000190717.6	ENSMUSG00000026202.13	OTTMUSG00000048543.3	OTTMUST00000124394.2	Tuba4a-208	Tuba4a	409	protein_coding	45.0359	50.0373	1.11105	0.151929	0.419005	0.362596	0.716907	0.881037
ENSMUST00000134019.1	ENSMUSG00000028809.16	OTTMUSG00000009683.6	OTTMUST00000022364.1	Srrm1-206	Srrm1	1073	processed_transcript	45.0573	73.4681	1.63055	0.705357	0.346887	2.03339	0.042013	0.193482
ENSMUST00000199451.1	ENSMUSG00000042605.16	OTTMUSG00000034728.4	OTTMUST00000134816.1	Atxn2-217	Atxn2	6946	retained_intron	45.0609	69.4716	1.54173	0.624547	0.388448	1.6078	0.107879	0.331418
ENSMUST00000213276.1	ENSMUSG00000042396.10	OTTMUSG00000063008.1	OTTMUST00000153370.1	Rbm7-202	Rbm7	2629	protein_coding	45.0896	47.7481	1.05896	0.0826503	0.371869	0.222256	0.824114	0.931305
ENSMUST00000127165.1	ENSMUSG00000003581.14	OTTMUSG00000005052.2	OTTMUST00000011257.1	Rnf215-203	Rnf215	722	processed_transcript	45.1017	52.1334	1.15591	0.209024	0.320698	0.651779	0.514543	0.761999
ENSMUST00000113440.1	ENSMUSG00000047810.8	-	-	Ccdc88b-201	Ccdc88b	4959	protein_coding	45.1044	48.0982	1.06637	0.0927144	0.326387	0.284063	0.776362	0.909364
ENSMUST00000153766.7	ENSMUSG00000028708.16	OTTMUSG00000008696.2	OTTMUST00000019726.1	Mknk1-212	Mknk1	1377	processed_transcript	45.1161	55.9753	1.24069	0.311147	0.402114	0.773778	0.439062	0.706873
ENSMUST00000162287.7	ENSMUSG00000001844.10	OTTMUSG00000022896.4	OTTMUST00000055078.1	Zdhhc4-211	Zdhhc4	912	processed_transcript	45.1251	53.367	1.18264	0.242017	0.349685	0.692098	0.488876	0.744674
ENSMUST00000203993.2	ENSMUSG00000030304.11	OTTMUSG00000023518.4	OTTMUST00000057296.2	Ergic2-216	Ergic2	1744	processed_transcript	45.1283	53.153	1.17782	0.236117	0.447569	0.527555	0.597808	0.814898
ENSMUST00000123405.7	ENSMUSG00000025702.15	OTTMUSG00000016676.7	OTTMUST00000040381.2	March8-204	March8	2102	protein_coding	45.1532	58.0994	1.28672	0.363695	0.441209	0.824315	0.409761	0.683648
ENSMUST00000090929.11	ENSMUSG00000041263.14	OTTMUSG00000052607.2	OTTMUST00000131824.1	Rusc1-202	Rusc1	3706	protein_coding	45.1541	76.4875	1.69392	0.760366	0.304923	2.49363	0.0126443	0.0940828
ENSMUST00000106392.9	ENSMUSG00000073838.10	OTTMUSG00000058216.1	OTTMUST00000142970.1	Tufm-202	Tufm	1754	protein_coding	45.1562	65.8212	1.45763	0.543629	0.410477	1.32438	0.185377	0.452487
ENSMUST00000033769.14	ENSMUSG00000031392.18	OTTMUSG00000017687.23	OTTMUST00000043841.2	Irak1-201	Irak1	2890	protein_coding	45.1677	100.042	2.21489	1.14723	0.404496	2.83621	0.00456525	0.0497631
ENSMUST00000106613.1	ENSMUSG00000027884.16	OTTMUSG00000007251.4	OTTMUST00000016727.2	Clcc1-203	Clcc1	3064	protein_coding	45.1703	58.7087	1.29972	0.378199	0.354266	1.06756	0.28572	0.571177
ENSMUST00000176386.1	ENSMUSG00000021972.14	OTTMUSG00000040027.4	OTTMUST00000103936.1	Hmbox1-206	Hmbox1	614	processed_transcript	45.1717	63.4262	1.40411	0.48966	0.391661	1.25021	0.211222	0.486031
ENSMUST00000211121.1	ENSMUSG00000063511.11	OTTMUSG00000058338.2	OTTMUST00000143266.1	Snrnp70-212	Snrnp70	620	protein_coding	45.1768	58.1484	1.28713	0.364159	0.438743	0.830003	0.406537	0.681561
ENSMUST00000129320.1	ENSMUSG00000010067.13	OTTMUSG00000030554.7	OTTMUST00000075666.1	Rassf1-207	Rassf1	2375	retained_intron	45.1845	64.1877	1.42057	0.50647	0.346361	1.46226	0.14367	0.392428
ENSMUST00000148104.1	ENSMUSG00000059456.13	OTTMUSG00000016348.2	OTTMUST00000039305.1	Ptk2b-206	Ptk2b	1284	retained_intron	45.2321	49.0726	1.08491	0.117571	0.553355	0.21247	0.83174	0.935287
ENSMUST00000207787.1	ENSMUSG00000040236.4	OTTMUSG00000032876.2	OTTMUST00000145172.1	Trappc5-202	Trappc5	4411	protein_coding	45.2386	54.6606	1.20827	0.272946	0.348191	0.783899	0.4331	0.702654
ENSMUST00000142716.2	ENSMUSG00000029761.16	OTTMUSG00000014795.4	OTTMUST00000035123.2	Cald1-212	Cald1	821	protein_coding	45.2408	76.6614	1.69452	0.760876	0.33097	2.29893	0.021509	0.129668
ENSMUST00000208403.1	ENSMUSG00000108878.1	OTTMUSG00000059266.1	OTTMUST00000145449.1	Gm49493-201	Gm49493	4136	TEC	45.2577	62.2526	1.37552	0.459972	0.317338	1.44947	0.147206	0.397826
ENSMUST00000180601.5	ENSMUSG00000097145.5	OTTMUSG00000054566.2	OTTMUST00000135261.2	9230114K14Rik-201	9230114K14Rik	2120	retained_intron	45.2698	55.9395	1.23569	0.305319	0.309811	0.985502	0.324377	0.609536
ENSMUST00000123052.7	ENSMUSG00000019428.16	OTTMUSG00000031159.2	OTTMUST00000077196.1	Fkbp8-205	Fkbp8	734	retained_intron	45.2746	47.1681	1.04182	0.0591078	0.441955	0.133742	0.893607	0.960182
ENSMUST00000150162.7	ENSMUSG00000027332.11	OTTMUSG00000014828.2	OTTMUST00000037166.1	Ivd-206	Ivd	606	processed_transcript	45.2783	47.2324	1.04316	0.0609568	0.517871	0.117707	0.9063	0.966302
ENSMUST00000160192.7	ENSMUSG00000003549.9	OTTMUSG00000030622.7	OTTMUST00000078726.1	Ercc1-202	Ercc1	1179	retained_intron	45.281	68.7601	1.51852	0.602667	0.368439	1.63573	0.101896	0.320726
ENSMUST00000212340.1	ENSMUSG00000036550.16	OTTMUSG00000061794.1	OTTMUST00000150797.1	Cnot1-210	Cnot1	2381	retained_intron	45.2986	69.3772	1.53155	0.614995	0.416893	1.47519	0.140162	0.386812
ENSMUST00000205449.1	ENSMUSG00000052707.8	OTTMUSG00000058124.1	OTTMUST00000142734.1	Tnrc6a-202	Tnrc6a	4312	retained_intron	45.3059	91.282	2.01479	1.01063	0.383302	2.63665	0.00837296	0.0729199
ENSMUST00000030588.12	ENSMUSG00000028796.17	OTTMUSG00000009456.5	-	Phc2-201	Phc2	3949	protein_coding	45.3146	65.6957	1.44977	0.535824	2.66675	0.200928	0.840755	0.938938
ENSMUST00000175769.7	ENSMUSG00000028249.15	OTTMUSG00000004316.3	OTTMUST00000110845.2	Sdcbp-208	Sdcbp	975	protein_coding	45.3281	68.002	1.50022	0.585173	0.609448	0.960168	0.336971	0.62114
ENSMUST00000153531.1	ENSMUSG00000005417.17	OTTMUSG00000005803.1	OTTMUST00000012849.1	Mprip-208	Mprip	784	processed_transcript	45.33	56.8103	1.25326	0.325686	0.470823	0.691737	0.489103	0.744959
ENSMUST00000028356.8	ENSMUSG00000060703.12	OTTMUSG00000012819.1	OTTMUST00000030755.1	Cd302-201	Cd302	1257	protein_coding	45.3441	53.3875	1.17739	0.235589	0.392078	0.600873	0.547924	0.782039
ENSMUST00000222982.1	ENSMUSG00000021241.7	OTTMUSG00000067186.2	OTTMUST00000162779.1	Isca2-208	Isca2	727	protein_coding	45.3492	49.0164	1.08087	0.112188	0.537219	0.208831	0.83458	0.936573
ENSMUST00000127947.1	ENSMUSG00000042625.16	OTTMUSG00000033212.3	OTTMUST00000083180.1	Safb2-204	Safb2	632	retained_intron	45.3562	52.2369	1.1517	0.203768	0.36024	0.565645	0.571635	0.797821
ENSMUST00000043209.10	ENSMUSG00000031884.10	OTTMUSG00000061985.1	OTTMUST00000151349.1	Ces2d-ps-201	Ces2d-ps	1656	unprocessed_pseudogene	45.3748	49.3022	1.08656	0.119761	0.419883	0.285225	0.775472	0.90917
ENSMUST00000126158.1	ENSMUSG00000036819.14	OTTMUSG00000005800.3	OTTMUST00000076501.1	Jmjd4-203	Jmjd4	4542	retained_intron	45.3827	62.9843	1.38785	0.472848	0.357418	1.32295	0.18585	0.453142
ENSMUST00000134291.1	ENSMUSG00000039630.10	OTTMUSG00000021881.3	OTTMUST00000051943.1	Hnrnpu-202	Hnrnpu	673	retained_intron	45.4367	63.2826	1.39276	0.477952	0.355169	1.3457	0.178399	0.442979
ENSMUST00000162713.8	ENSMUSG00000022420.16	OTTMUSG00000034900.2	OTTMUST00000088727.2	Dnal4-204	Dnal4	1357	protein_coding	45.4553	47.5553	1.0462	0.0651579	0.38508	0.169206	0.865635	0.950008
ENSMUST00000187562.1	ENSMUSG00000099342.1	OTTMUSG00000048043.1	OTTMUST00000123476.1	Gm18180-201	Gm18180	1484	processed_pseudogene	45.463	59.0584	1.29904	0.377448	0.341184	1.10629	0.268602	0.552604
ENSMUST00000123563.8	ENSMUSG00000001729.14	OTTMUSG00000020941.7	OTTMUST00000049503.2	Akt1-202	Akt1	803	retained_intron	45.4728	60.3393	1.32693	0.408095	0.454624	0.897653	0.36937	0.650331
ENSMUST00000140473.1	ENSMUSG00000032657.15	OTTMUSG00000029747.2	OTTMUST00000073821.2	Fam189b-208	Fam189b	469	protein_coding	45.4813	51.6972	1.13667	0.184813	0.363221	0.508818	0.61088	0.821928
ENSMUST00000183104.7	ENSMUSG00000040875.12	OTTMUSG00000043335.7	OTTMUST00000113691.3	Osbpl10-207	Osbpl10	2477	protein_coding	45.4887	48.0641	1.05662	0.0794506	0.769574	0.10324	0.917773	0.970886
ENSMUST00000219514.1	ENSMUSG00000043259.15	OTTMUSG00000037023.2	OTTMUST00000157395.1	Fam13c-205	Fam13c	4820	retained_intron	45.499	82.8706	1.82137	0.865025	0.285987	3.0247	0.00248878	0.0334478
ENSMUST00000130326.7	ENSMUSG00000025858.12	OTTMUSG00000025183.4	OTTMUST00000061998.2	Get4-204	Get4	835	protein_coding	45.5009	49.5167	1.08826	0.122018	0.353728	0.34495	0.730132	0.888093
ENSMUST00000143049.7	ENSMUSG00000011958.17	OTTMUSG00000030864.1	OTTMUST00000076386.1	Bnip2-206	Bnip2	621	retained_intron	45.5047	53.8751	1.18395	0.243603	0.488644	0.498529	0.618111	0.826191
ENSMUST00000194224.5	ENSMUSG00000032612.14	OTTMUSG00000050819.4	OTTMUST00000128775.1	Usp4-207	Usp4	3457	nonsense_mediated_decay	45.5132	87.6305	1.92539	0.945149	0.393679	2.40081	0.0163589	0.109626
ENSMUST00000184320.7	ENSMUSG00000030172.15	OTTMUSG00000044533.4	OTTMUST00000117209.1	Erc1-208	Erc1	1836	nonsense_mediated_decay	45.5141	49.9843	1.09822	0.135163	0.331303	0.407975	0.683292	0.864072
ENSMUST00000113851.7	ENSMUSG00000034744.13	OTTMUSG00000023757.2	OTTMUST00000058044.1	Nagk-203	Nagk	1323	protein_coding	45.535	62.9549	1.38256	0.467342	0.787873	0.593169	0.553068	0.785181
ENSMUST00000062246.6	ENSMUSG00000050395.8	OTTMUSG00000000303.3	OTTMUST00000000776.3	Tnfsf15-201	Tnfsf15	3347	protein_coding	45.5537	63.5267	1.39454	0.479794	0.303206	1.5824	0.113558	0.341304
ENSMUST00000173134.7	ENSMUSG00000007036.15	OTTMUSG00000037924.3	OTTMUST00000097757.1	Abhd16a-203	Abhd16a	574	retained_intron	45.5719	53.8228	1.18105	0.240073	0.395051	0.6077	0.543386	0.779792
ENSMUST00000131951.7	ENSMUSG00000014039.18	OTTMUSG00000028482.4	OTTMUST00000070589.1	Prdm15-207	Prdm15	3541	retained_intron	45.5888	48.639	1.06691	0.0934332	0.487728	0.191568	0.84808	0.941998
ENSMUST00000159851.7	ENSMUSG00000036564.17	OTTMUSG00000027408.7	OTTMUST00000067800.2	Ndrg4-205	Ndrg4	820	retained_intron	45.602	64.0442	1.40442	0.489972	0.316494	1.54812	0.121592	0.355312
ENSMUST00000044163.9	ENSMUSG00000038784.13	OTTMUSG00000056105.1	OTTMUST00000138744.1	Cnot4-201	Cnot4	3337	protein_coding	45.6097	87.3631	1.91545	0.937684	3.72731	0.251571	0.801373	0.919898
ENSMUST00000205535.1	ENSMUSG00000038886.10	OTTMUSG00000058665.1	OTTMUST00000144089.1	Man2a2-204	Man2a2	4020	retained_intron	45.6313	85.2292	1.86778	0.901324	0.41139	2.19092	0.0284575	0.153443
ENSMUST00000142837.2	ENSMUSG00000038024.17	OTTMUSG00000007709.3	OTTMUST00000017756.2	Dennd4c-204	Dennd4c	5870	protein_coding	45.6416	94.1139	2.06202	1.04406	0.340613	3.06523	0.00217504	0.0306834
ENSMUST00000087465.10	ENSMUSG00000039753.16	OTTMUSG00000053749.4	OTTMUST00000071992.2	Fbxl5-202	Fbxl5	4237	protein_coding	45.6527	59.3217	1.29941	0.377861	0.37508	1.00741	0.313736	0.599837
ENSMUST00000173253.1	ENSMUSG00000001525.10	OTTMUSG00000026311.5	OTTMUST00000096523.1	Tubb5-204	Tubb5	979	retained_intron	45.6817	85.6391	1.87469	0.906653	0.58984	1.53712	0.124265	0.360624
ENSMUST00000132998.1	ENSMUSG00000027829.15	OTTMUSG00000029434.3	OTTMUST00000072945.1	Ccnl1-204	Ccnl1	573	retained_intron	45.7073	63.1706	1.38207	0.466828	0.309783	1.50695	0.131823	0.373118
ENSMUST00000221088.1	ENSMUSG00000062929.8	OTTMUSG00000065861.1	OTTMUST00000160205.1	Cfl2-202	Cfl2	474	processed_transcript	45.7509	48.1891	1.05329	0.0749088	0.393912	0.190166	0.849179	0.942458
ENSMUST00000221657.1	ENSMUSG00000028414.17	OTTMUSG00000007009.4	OTTMUST00000161401.1	Fktn-204	Fktn	6241	protein_coding	45.7583	139.351	3.04537	1.60662	0.310313	5.17741	2.25e-07	3.48e-05
ENSMUST00000173210.1	ENSMUSG00000001661.5	OTTMUSG00000037399.2	OTTMUST00000096502.1	Hoxc6-202	Hoxc6	896	processed_transcript	45.7682	48.6776	1.06357	0.0889127	0.332393	0.267492	0.78909	0.915151
ENSMUST00000058943.7	ENSMUSG00000049097.9	OTTMUSG00000035254.1	OTTMUST00000089909.1	Ankrd34a-201	Ankrd34a	2583	protein_coding	45.7716	47.6067	1.04009	0.0567121	0.370487	0.153075	0.87834	0.955048
ENSMUST00000040667.12	ENSMUSG00000031079.12	OTTMUSG00000017205.1	OTTMUST00000041666.1	Zfp300-201	Zfp300	4634	protein_coding	45.7878	50.1596	1.09548	0.131561	0.339489	0.387525	0.698367	0.871034
ENSMUST00000162993.7	ENSMUSG00000055737.12	OTTMUSG00000030599.2	OTTMUST00000075777.1	Ghr-210	Ghr	1794	retained_intron	45.7922	61.6525	1.34635	0.429058	0.361556	1.1867	0.235346	0.515282
ENSMUST00000135537.7	ENSMUSG00000035268.14	OTTMUSG00000001148.5	OTTMUST00000038606.3	Pkig-206	Pkig	369	protein_coding	45.793	49.586	1.08283	0.114804	0.338563	0.339093	0.734539	0.889758
ENSMUST00000130588.7	ENSMUSG00000061086.12	OTTMUSG00000003179.3	OTTMUST00000006582.2	Myl4-205	Myl4	781	nonsense_mediated_decay	45.8035	52.8767	1.15443	0.207176	0.345011	0.600489	0.54818	0.782061
ENSMUST00000102930.9	ENSMUSG00000009079.16	OTTMUSG00000005079.1	OTTMUST00000011348.1	Ewsr1-205	Ewsr1	2174	protein_coding	45.8532	118.211	2.57803	1.36627	0.716932	1.90572	0.0566866	0.231116
ENSMUST00000091010.11	ENSMUSG00000026883.17	OTTMUSG00000012149.11	OTTMUST00000029234.5	Dab2ip-202	Dab2ip	6455	protein_coding	45.8572	95.77	2.08844	1.06243	2.77216	0.383249	0.701535	0.872651
ENSMUST00000143902.1	ENSMUSG00000040181.14	OTTMUSG00000024069.4	OTTMUST00000058846.1	Fmo1-206	Fmo1	1481	processed_transcript	45.8701	66.3961	1.44748	0.533544	0.348792	1.52969	0.126094	0.363888
ENSMUST00000231956.1	ENSMUSG00000072214.7	OTTMUSG00000071424.1	OTTMUST00000172927.1	Sept5-204	Sept5	1314	protein_coding	45.8803	56.7597	1.23713	0.306994	0.527579	0.581892	0.560639	0.790956
ENSMUST00000125966.7	ENSMUSG00000063785.12	OTTMUSG00000017516.1	OTTMUST00000042548.1	Utp14a-202	Utp14a	2138	processed_transcript	45.8828	59.7481	1.30219	0.380938	0.355881	1.07041	0.284435	0.569661
ENSMUST00000090381.10	ENSMUSG00000029763.17	OTTMUSG00000014760.1	OTTMUST00000035036.1	Exoc4-202	Exoc4	2598	protein_coding	45.896	53.7611	1.17137	0.228194	0.364324	0.62635	0.531086	0.772705
ENSMUST00000132537.1	ENSMUSG00000027184.14	OTTMUSG00000014878.4	OTTMUST00000035372.1	Caprin1-204	Caprin1	937	retained_intron	45.9792	56.6721	1.23256	0.301655	0.324608	0.92929	0.352739	0.636614
ENSMUST00000228686.1	ENSMUSG00000052395.17	OTTMUSG00000025088.2	OTTMUST00000061709.1	Rft1-207	Rft1	2347	nonsense_mediated_decay	46.021	61.8692	1.34437	0.426929	0.837155	0.509976	0.610068	0.821564
ENSMUST00000219773.1	ENSMUSG00000025362.6	OTTMUSG00000065011.1	OTTMUST00000158356.1	Rps26-203	Rps26	903	retained_intron	46.0283	53.0376	1.15228	0.204493	0.536878	0.380893	0.703283	0.87334
ENSMUST00000165515.7	ENSMUSG00000048440.15	OTTMUSG00000036870.1	OTTMUST00000094718.1	Cyp4f16-204	Cyp4f16	2078	nonsense_mediated_decay	46.0383	48.0228	1.04311	0.0608847	0.509193	0.119571	0.904823	0.96578
ENSMUST00000124738.1	ENSMUSG00000085667.1	OTTMUSG00000009742.1	OTTMUST00000022519.1	Gm12992-201	Gm12992	4493	processed_transcript	46.041	51.8729	1.12667	0.172062	0.32649	0.527004	0.598191	0.815038
ENSMUST00000153459.1	ENSMUSG00000009995.17	OTTMUSG00000017668.10	OTTMUST00000046893.1	Taz-217	Taz	867	retained_intron	46.0481	57.042	1.23875	0.308885	0.458951	0.673024	0.500932	0.753515
ENSMUST00000109703.2	ENSMUSG00000000876.11	OTTMUSG00000015921.1	OTTMUST00000037822.1	Pxmp4-202	Pxmp4	560	protein_coding	46.0517	50.4587	1.0957	0.131849	0.336547	0.391769	0.695229	0.86965
ENSMUST00000150852.1	ENSMUSG00000037916.13	OTTMUSG00000034058.4	OTTMUST00000086026.1	Ndufv1-211	Ndufv1	909	retained_intron	46.0532	53.5908	1.16367	0.218685	0.368323	0.593733	0.552691	0.784975
ENSMUST00000234342.1	ENSMUSG00000034681.17	OTTMUSG00000072904.6	OTTMUST00000176365.1	Rnps1-207	Rnps1	2106	retained_intron	46.0561	64.7469	1.40583	0.49142	0.396979	1.2379	0.215753	0.491809
ENSMUST00000203874.2	ENSMUSG00000040818.10	OTTMUSG00000056602.2	OTTMUST00000139754.1	Dennd6a-202	Dennd6a	2677	protein_coding	46.072	46.9144	1.01828	0.0261414	0.342466	0.0763328	0.939154	0.978648
ENSMUST00000126888.1	ENSMUSG00000031671.11	OTTMUSG00000017453.2	OTTMUST00000042378.1	Setd6-202	Setd6	763	retained_intron	46.0949	52.9523	1.14877	0.200086	0.385059	0.519623	0.603326	0.817696
ENSMUST00000143264.7	ENSMUSG00000074733.14	OTTMUSG00000033031.5	OTTMUST00000082436.2	Zfp950-204	Zfp950	4825	protein_coding	46.0952	75.4334	1.63647	0.710586	0.350127	2.02951	0.0424064	0.194175
ENSMUST00000187553.1	ENSMUSG00000101211.1	OTTMUSG00000049063.1	OTTMUST00000125314.1	Gm28818-201	Gm28818	2989	lincRNA	46.101	64.9471	1.4088	0.494466	0.287239	1.72145	0.08517	0.290045
ENSMUST00000031653.11	ENSMUSG00000029648.13	OTTMUSG00000021385.2	OTTMUST00000050693.1	Flt1-202	Flt1	6895	protein_coding	46.1221	54.5595	1.18294	0.242371	0.365199	0.663668	0.506903	0.757706
ENSMUST00000053308.9	ENSMUSG00000048424.17	OTTMUSG00000070197.2	-	Ranbp3l-201	Ranbp3l	3017	protein_coding	46.1309	107.27	2.32534	1.21744	0.441653	2.75656	0.00584131	0.0583519
ENSMUST00000017974.12	ENSMUSG00000017830.15	OTTMUSG00000002055.1	OTTMUST00000004170.1	Dhx58-201	Dhx58	2412	protein_coding	46.1325	47.5655	1.03106	0.0441336	0.425563	0.103706	0.917402	0.970666
ENSMUST00000123192.1	ENSMUSG00000040667.11	OTTMUSG00000006081.3	OTTMUST00000013740.1	Nup88-204	Nup88	2730	retained_intron	46.1417	49.184	1.06593	0.0921186	0.571389	0.161219	0.871921	0.953021
ENSMUST00000126675.1	ENSMUSG00000028309.14	OTTMUSG00000006927.2	OTTMUST00000016029.1	Rnf20-202	Rnf20	1904	processed_transcript	46.1598	65.3268	1.41523	0.501039	0.461076	1.08667	0.277181	0.561986
ENSMUST00000192286.1	ENSMUSG00000033845.13	OTTMUSG00000029329.3	OTTMUST00000127355.1	Mrpl15-207	Mrpl15	4600	retained_intron	46.2158	54.6632	1.18278	0.242183	0.333157	0.726933	0.467267	0.728492
ENSMUST00000205862.1	ENSMUSG00000030697.7	OTTMUSG00000058355.1	OTTMUST00000143325.1	Ppp4c-203	Ppp4c	1984	retained_intron	46.2347	54.2949	1.17433	0.231842	0.350149	0.662123	0.507893	0.758267
ENSMUST00000231318.1	ENSMUSG00000014763.8	OTTMUSG00000071949.1	OTTMUST00000173968.1	Fam120b-203	Fam120b	3789	retained_intron	46.2679	66.0091	1.42667	0.512652	0.401624	1.27645	0.201797	0.473991
ENSMUST00000111644.1	ENSMUSG00000001630.13	OTTMUSG00000025646.5	OTTMUST00000063120.1	Stk38l-202	Stk38l	2274	protein_coding	46.276	73.7689	1.59411	0.672748	0.497758	1.35156	0.176517	0.441134
ENSMUST00000156547.7	ENSMUSG00000003992.15	OTTMUSG00000024516.11	OTTMUST00000060861.2	Ssbp2-209	Ssbp2	914	processed_transcript	46.278	51.4667	1.11212	0.153316	0.545866	0.280867	0.778813	0.910634
ENSMUST00000124563.7	ENSMUSG00000006024.13	OTTMUSG00000023922.2	OTTMUST00000058450.2	Napa-202	Napa	891	retained_intron	46.2817	63.2603	1.36685	0.45086	0.317855	1.41844	0.156061	0.411318
ENSMUST00000153164.1	ENSMUSG00000053483.13	OTTMUSG00000021702.4	OTTMUST00000051492.1	Usp21-211	Usp21	2706	retained_intron	46.2866	59.4559	1.28452	0.361225	0.320715	1.12631	0.260033	0.542845
ENSMUST00000184287.1	ENSMUSG00000032216.14	OTTMUSG00000044728.16	OTTMUST00000117606.1	Nedd4-206	Nedd4	779	retained_intron	46.2884	59.0631	1.27598	0.351605	0.330626	1.06345	0.287576	0.573111
ENSMUST00000156754.1	ENSMUSG00000001100.10	OTTMUSG00000000137.3	OTTMUST00000000447.1	Poldip2-206	Poldip2	794	retained_intron	46.3115	64.3301	1.38907	0.474124	0.337746	1.40379	0.160383	0.417267
ENSMUST00000134184.1	ENSMUSG00000026111.15	OTTMUSG00000021774.21	OTTMUST00000051685.1	Unc50-204	Unc50	730	retained_intron	46.312	68.4786	1.47864	0.564268	0.341121	1.65415	0.0980961	0.314359
ENSMUST00000135328.1	ENSMUSG00000006476.19	OTTMUSG00000011615.9	OTTMUST00000027205.2	Nsmf-211	Nsmf	504	retained_intron	46.3331	54.0767	1.16713	0.222962	0.347437	0.641734	0.521046	0.766263
ENSMUST00000188205.1	ENSMUSG00000042305.12	OTTMUSG00000049679.2	OTTMUST00000126557.1	Tmem183a-203	Tmem183a	725	retained_intron	46.3354	59.7429	1.28936	0.366654	0.355372	1.03175	0.302192	0.587587
ENSMUST00000212923.1	ENSMUSG00000040220.10	OTTMUSG00000061978.1	OTTMUST00000151325.1	Gas8-203	Gas8	3469	protein_coding	46.3455	46.7939	1.00968	0.0138927	0.395381	0.0351375	0.97197	0.990221
ENSMUST00000149802.1	ENSMUSG00000041815.14	OTTMUSG00000032613.4	OTTMUST00000081106.1	Poldip3-205	Poldip3	2393	retained_intron	46.3521	62.4246	1.34675	0.429481	0.375904	1.14253	0.253235	0.535107
ENSMUST00000184806.1	ENSMUSG00000032228.16	OTTMUSG00000044751.6	OTTMUST00000117670.1	Tcf12-219	Tcf12	4343	retained_intron	46.3712	46.9246	1.01193	0.0171143	0.323078	0.0529728	0.957754	0.985473
ENSMUST00000227045.1	ENSMUSG00000022353.10	OTTMUSG00000070026.1	OTTMUST00000169522.1	Mtss1-205	Mtss1	487	protein_coding	46.3823	66.2858	1.42912	0.515125	0.316996	1.62502	0.104158	0.324937
ENSMUST00000015920.11	ENSMUSG00000015776.12	OTTMUSG00000011738.2	OTTMUST00000027510.1	Med22-201	Med22	973	protein_coding	46.3836	51.4109	1.10838	0.148459	0.579662	0.256113	0.797863	0.918391
ENSMUST00000141895.1	ENSMUSG00000031310.16	OTTMUSG00000018207.3	OTTMUST00000043962.1	Zmym3-215	Zmym3	1773	retained_intron	46.418	48.5432	1.04578	0.0645848	0.328017	0.196895	0.84391	0.940415
ENSMUST00000191910.1	ENSMUSG00000027776.12	OTTMUSG00000051459.2	OTTMUST00000130034.1	Il12a-203	Il12a	639	retained_intron	46.427	58.8876	1.26839	0.342999	0.363255	0.944237	0.345048	0.628756
ENSMUST00000187752.6	ENSMUSG00000026153.15	OTTMUSG00000046269.2	OTTMUST00000120620.1	Fam135a-208	Fam135a	5194	protein_coding	46.4271	98.8573	2.1293	1.09038	2.75634	0.39559	0.692408	0.868692
ENSMUST00000140860.1	ENSMUSG00000027610.17	OTTMUSG00000016106.3	OTTMUST00000038481.1	Gss-205	Gss	3258	retained_intron	46.4399	52.166	1.1233	0.167746	0.326707	0.513444	0.607641	0.820054
ENSMUST00000057896.4	ENSMUSG00000036197.16	OTTMUSG00000023355.3	OTTMUST00000056664.1	Gxylt1-202	Gxylt1	1891	protein_coding	46.4484	61.0958	1.31535	0.395444	0.361564	1.0937	0.274085	0.558161
ENSMUST00000177099.1	ENSMUSG00000028059.15	OTTMUSG00000042225.12	OTTMUST00000110987.1	Arhgef2-227	Arhgef2	702	retained_intron	46.4571	56.7466	1.22148	0.288635	0.361759	0.797865	0.424949	0.695734
ENSMUST00000138250.1	ENSMUSG00000018999.14	OTTMUSG00000014770.2	OTTMUST00000035058.2	Slc35b4-202	Slc35b4	984	nonsense_mediated_decay	46.4722	64.1447	1.38028	0.464961	0.369496	1.25836	0.20826	0.482715
ENSMUST00000139657.7	ENSMUSG00000030695.16	OTTMUSG00000068527.2	OTTMUST00000061923.1	Aldoa-206	Aldoa	1352	retained_intron	46.4825	60.8397	1.30887	0.388324	0.300561	1.292	0.196357	0.46701
ENSMUST00000117066.7	ENSMUSG00000017721.15	OTTMUSG00000001092.6	OTTMUST00000039131.4	Pigt-202	Pigt	1712	protein_coding	46.4827	47.8671	1.02978	0.0423392	0.371073	0.114099	0.909159	0.967652
ENSMUST00000112886.8	ENSMUSG00000037784.14	OTTMUSG00000023471.4	OTTMUST00000057094.1	Dzip1l-204	Dzip1l	3970	protein_coding	46.5049	107.752	2.317	1.21226	3.727	0.325263	0.744982	0.894076
ENSMUST00000209722.1	ENSMUSG00000036712.15	OTTMUSG00000061528.1	OTTMUST00000150102.1	Cyld-207	Cyld	3119	retained_intron	46.5515	50.4091	1.08287	0.114855	0.420665	0.273031	0.784829	0.91265
ENSMUST00000055921.13	ENSMUSG00000015094.16	OTTMUSG00000012107.2	OTTMUST00000028841.1	Npdc1-201	Npdc1	1412	protein_coding	46.5591	50.5305	1.0853	0.11809	0.496214	0.237982	0.811895	0.924696
ENSMUST00000200978.1	ENSMUSG00000029162.15	OTTMUSG00000030395.6	OTTMUST00000075289.1	Khk-202	Khk	544	retained_intron	46.5623	49.3409	1.05967	0.0836217	0.408588	0.20466	0.837838	0.937724
ENSMUST00000117164.7	ENSMUSG00000040998.18	OTTMUSG00000026534.4	OTTMUST00000065652.2	Npnt-204	Npnt	1779	protein_coding	46.5799	56.3423	1.20958	0.274511	0.493571	0.556173	0.578093	0.802256
ENSMUST00000231147.1	ENSMUSG00000023010.15	OTTMUSG00000034310.6	OTTMUST00000171925.1	Tmbim6-211	Tmbim6	689	retained_intron	46.5808	55.6315	1.1943	0.256166	0.333777	0.767474	0.442799	0.71038
ENSMUST00000125741.7	ENSMUSG00000019428.16	OTTMUSG00000031159.2	OTTMUST00000077193.1	Fkbp8-206	Fkbp8	599	retained_intron	46.5842	47.1424	1.01198	0.0171828	0.504291	0.0340733	0.972819	0.990383
ENSMUST00000119031.7	ENSMUSG00000027259.15	OTTMUSG00000015974.2	OTTMUST00000038007.2	Adal-205	Adal	2477	protein_coding	46.587	55.3038	1.18711	0.247449	0.940633	0.263066	0.7925	0.916344
ENSMUST00000128176.1	ENSMUSG00000085566.1	OTTMUSG00000016236.1	OTTMUST00000038911.1	A730017L22Rik-201	A730017L22Rik	3055	processed_transcript	46.5917	67.0753	1.43964	0.525707	0.333855	1.57466	0.115335	0.344735
ENSMUST00000191212.6	ENSMUSG00000054387.13	OTTMUSG00000049638.2	OTTMUST00000126452.1	Mdm4-214	Mdm4	2799	nonsense_mediated_decay	46.5957	115.917	2.48771	1.31482	0.321082	4.09496	4.22e-05	0.00212499
ENSMUST00000232959.1	ENSMUSG00000074415.14	OTTMUSG00000042492.9	OTTMUST00000175668.1	3110039I08Rik-223	3110039I08Rik	587	lincRNA	46.5979	65.532	1.40633	0.491936	0.294626	1.6697	0.0949794	0.308236
ENSMUST00000187160.1	ENSMUSG00000062683.11	OTTMUSG00000047926.2	OTTMUST00000123244.1	Atp5g2-204	Atp5g2	635	protein_coding	46.6011	49.3835	1.05971	0.0836631	0.32211	0.259734	0.795069	0.917517
ENSMUST00000153513.7	ENSMUSG00000034269.12	OTTMUSG00000017316.2	OTTMUST00000042087.1	Setd5-212	Setd5	3334	processed_transcript	46.6335	96.8481	2.07679	1.05436	0.31294	3.3692	0.000753858	0.0156554
ENSMUST00000118321.2	ENSMUSG00000020674.17	OTTMUSG00000027521.2	OTTMUST00000158469.1	Pxdn-201	Pxdn	2698	protein_coding	46.6508	70.0996	1.50265	0.587505	0.58175	1.00989	0.312546	0.598571
ENSMUST00000187031.1	ENSMUSG00000026353.9	OTTMUSG00000049358.2	OTTMUST00000125825.1	Ubxn4-202	Ubxn4	828	retained_intron	46.664	54.5154	1.16826	0.224355	0.456649	0.491308	0.623209	0.829086
ENSMUST00000154742.1	ENSMUSG00000020564.17	OTTMUSG00000032964.5	OTTMUST00000159326.1	Atxn7l1-213	Atxn7l1	3548	protein_coding	46.6698	54.2812	1.16309	0.217963	0.327231	0.666084	0.505358	0.75672
ENSMUST00000203774.2	ENSMUSG00000030231.11	OTTMUSG00000056993.3	OTTMUST00000140452.1	Plekha5-206	Plekha5	1912	protein_coding	46.6736	57.1211	1.22384	0.291417	0.557585	0.522641	0.601224	0.816657
ENSMUST00000112302.7	ENSMUSG00000031360.14	OTTMUSG00000019496.3	OTTMUST00000046558.1	Ctps2-205	Ctps2	3223	protein_coding	46.691	51.3002	1.09872	0.135818	0.347497	0.390846	0.695911	0.86998
ENSMUST00000133826.1	ENSMUSG00000021660.14	OTTMUSG00000033602.1	OTTMUST00000084653.1	Btf3-203	Btf3	569	retained_intron	46.7106	48.6062	1.04058	0.0573905	0.498567	0.115111	0.908357	0.96725
ENSMUST00000208821.1	ENSMUSG00000066232.4	OTTMUSG00000060142.1	OTTMUST00000147211.1	Ipo7-204	Ipo7	3867	retained_intron	46.7136	82.0687	1.75685	0.812991	0.309793	2.6243	0.00868269	0.0748557
ENSMUST00000154246.1	ENSMUSG00000085766.1	OTTMUSG00000011566.1	OTTMUST00000027016.1	2810430I11Rik-201	2810430I11Rik	3416	processed_transcript	46.7152	64.6144	1.38316	0.467964	0.285185	1.64091	0.100816	0.319506
ENSMUST00000149777.7	ENSMUSG00000018677.9	OTTMUSG00000002817.3	OTTMUST00000005709.3	Slc25a39-212	Slc25a39	740	protein_coding	46.7217	56.9467	1.21885	0.285521	0.522444	0.54651	0.584715	0.806308
ENSMUST00000097999.8	ENSMUSG00000030956.15	OTTMUSG00000023048.15	OTTMUST00000055545.1	Fam53b-203	Fam53b	5465	protein_coding	46.7224	82.4825	1.76537	0.819973	0.62171	1.3189	0.187203	0.455038
ENSMUST00000184889.1	ENSMUSG00000024095.15	OTTMUSG00000044621.1	OTTMUST00000117387.1	Hnrnpll-207	Hnrnpll	4651	retained_intron	46.7259	61.5534	1.31733	0.397615	0.291461	1.36421	0.172501	0.434899
ENSMUST00000145266.7	ENSMUSG00000021639.17	OTTMUSG00000023202.5	OTTMUST00000056141.3	Gtf2h2-207	Gtf2h2	1630	nonsense_mediated_decay	46.7363	47.1693	1.00927	0.0133055	0.562444	0.0236567	0.981126	0.993249
ENSMUST00000163549.1	ENSMUSG00000002845.14	OTTMUSG00000036539.2	OTTMUST00000093697.1	Tmem39a-203	Tmem39a	835	retained_intron	46.7511	57.8166	1.23669	0.306484	0.378499	0.809734	0.418093	0.690311
ENSMUST00000145466.1	ENSMUSG00000026864.13	OTTMUSG00000012014.2	OTTMUST00000028499.1	Hspa5-205	Hspa5	720	retained_intron	46.7535	70.1333	1.50007	0.585025	0.329569	1.77512	0.0758779	0.27093
ENSMUST00000147264.7	ENSMUSG00000039069.19	OTTMUSG00000016242.4	OTTMUST00000038939.2	Mtg2-206	Mtg2	2224	retained_intron	46.7741	50.4133	1.0778	0.108096	0.625785	0.172736	0.862859	0.949029
ENSMUST00000126021.7	ENSMUSG00000027566.15	OTTMUSG00000016235.2	OTTMUST00000038905.1	Psma7-202	Psma7	1515	retained_intron	46.8149	48.9219	1.04501	0.0635122	0.34386	0.184704	0.853461	0.944616
ENSMUST00000218643.1	ENSMUSG00000019998.6	OTTMUSG00000064353.1	OTTMUST00000157060.1	Stx7-203	Stx7	362	retained_intron	46.821	65.7604	1.40451	0.490065	0.34214	1.43235	0.152043	0.405476
ENSMUST00000124779.7	ENSMUSG00000004264.17	OTTMUSG00000020695.3	OTTMUST00000048979.1	Phb2-202	Phb2	1122	retained_intron	46.8232	61.5984	1.31555	0.39567	0.333382	1.18684	0.235292	0.515282
ENSMUST00000045114.12	ENSMUSG00000038510.12	OTTMUSG00000043583.4	OTTMUST00000114443.1	Rpf2-201	Rpf2	1853	protein_coding	46.8484	48.0476	1.0256	0.0364649	0.347682	0.10488	0.916471	0.970326
ENSMUST00000196488.4	ENSMUSG00000056724.15	OTTMUSG00000032760.7	OTTMUST00000132005.1	Nbeal2-211	Nbeal2	8599	protein_coding	46.8511	68.3703	1.45931	0.545288	0.714258	0.763432	0.445206	0.712123
ENSMUST00000204056.1	ENSMUSG00000030061.16	OTTMUSG00000057821.1	OTTMUST00000141975.1	Uba3-204	Uba3	2561	nonsense_mediated_decay	46.8524	47.5371	1.01461	0.020931	0.499116	0.0419362	0.96655	0.988724
ENSMUST00000203276.1	ENSMUSG00000000441.17	OTTMUSG00000020697.8	OTTMUST00000139968.1	Raf1-208	Raf1	838	retained_intron	46.8673	46.9198	1.00112	0.0016138	0.334973	0.00481769	0.996156	0.998551
ENSMUST00000104925.4	ENSMUSG00000078126.4	OTTMUSG00000069958.1	OTTMUST00000169355.1	Rpl23a-ps3-201	Rpl23a-ps3	468	processed_pseudogene	46.877	71.9967	1.53587	0.619052	1.20817	0.512389	0.608378	0.820687
ENSMUST00000000299.13	ENSMUSG00000000290.13	OTTMUSG00000019985.4	OTTMUST00000047620.2	Itgb2-201	Itgb2	2970	protein_coding	46.8782	48.4619	1.03378	0.0479342	0.455889	0.105144	0.916261	0.970147
ENSMUST00000105899.1	ENSMUSG00000028848.13	OTTMUSG00000011156.4	OTTMUST00000026138.1	Gpn2-202	Gpn2	996	protein_coding	46.8849	49.0778	1.04677	0.0659454	0.48663	0.135515	0.892205	0.959658
ENSMUST00000172095.2	ENSMUSG00000048612.16	OTTMUSG00000068082.2	-	Myof-202	Myof	7094	protein_coding	46.8907	53.9173	1.14985	0.201445	0.564007	0.357167	0.720967	0.883015
ENSMUST00000174386.1	ENSMUSG00000024393.14	OTTMUSG00000037194.1	OTTMUST00000095882.1	Prrc2a-205	Prrc2a	692	retained_intron	46.8996	50.454	1.07579	0.105391	0.358912	0.293641	0.769033	0.906125
ENSMUST00000134681.7	ENSMUSG00000026042.16	OTTMUSG00000021356.1	OTTMUST00000050641.1	Col5a2-203	Col5a2	1970	retained_intron	46.9023	71.5748	1.52604	0.609795	0.448413	1.35989	0.173863	0.436722
ENSMUST00000200583.1	ENSMUSG00000028187.10	OTTMUSG00000055332.1	OTTMUST00000136965.1	Rpf1-205	Rpf1	813	retained_intron	46.9296	52.3919	1.11639	0.158847	0.463058	0.343039	0.731569	0.888528
ENSMUST00000154890.1	ENSMUSG00000018599.5	OTTMUSG00000007763.1	OTTMUST00000017732.1	Mief2-203	Mief2	716	retained_intron	46.9322	49.1416	1.04708	0.0663654	0.36633	0.181163	0.85624	0.945892
ENSMUST00000223110.1	ENSMUSG00000033530.8	OTTMUSG00000066051.4	OTTMUST00000163435.2	Ttc7b-207	Ttc7b	1296	protein_coding	46.9375	55.3602	1.17944	0.238108	0.498373	0.477771	0.632813	0.835959
ENSMUST00000185897.6	ENSMUSG00000026131.18	OTTMUSG00000044431.13	OTTMUST00000125616.2	Dst-217	Dst	8961	protein_coding	46.9463	149.533	3.1852	1.67138	0.665812	2.51029	0.0120632	0.0912101
ENSMUST00000206615.1	ENSMUSG00000044452.10	OTTMUSG00000029463.5	OTTMUST00000142981.1	Zfp507-206	Zfp507	3598	protein_coding	46.9905	49.9	1.06192	0.086672	0.765283	0.113255	0.909828	0.967855
ENSMUST00000021939.7	ENSMUSG00000021483.8	OTTMUSG00000067014.2	OTTMUST00000162398.2	Cdk20-201	Cdk20	4118	protein_coding	47.0079	50.6451	1.07737	0.107519	0.439977	0.244375	0.806941	0.922224
ENSMUST00000093369.4	ENSMUSG00000020396.8	OTTMUSG00000005075.1	OTTMUST00000011325.1	Nefh-201	Nefh	3994	protein_coding	47.0255	48.4843	1.03102	0.0440747	0.363481	0.121257	0.903487	0.964993
ENSMUST00000036340.11	ENSMUSG00000034023.16	OTTMUSG00000023488.4	OTTMUST00000057162.1	Fancd2-201	Fancd2	5512	protein_coding	47.0322	53.1628	1.13035	0.176767	0.376679	0.469276	0.638873	0.839085
ENSMUST00000145060.1	ENSMUSG00000031792.15	OTTMUSG00000031300.3	OTTMUST00000077547.1	Usb1-203	Usb1	871	retained_intron	47.041	57.584	1.22413	0.291751	0.429972	0.678535	0.497433	0.751583
ENSMUST00000222802.1	ENSMUSG00000048285.9	OTTMUSG00000065944.1	OTTMUST00000160353.1	Frmd6-204	Frmd6	2721	retained_intron	47.0724	68.92	1.46413	0.550041	0.421953	1.30356	0.192384	0.461503
ENSMUST00000106656.1	ENSMUSG00000050947.9	OTTMUSG00000007182.2	OTTMUST00000016567.1	Amigo1-202	Amigo1	5482	protein_coding	47.0747	54.8005	1.16412	0.219236	0.777015	0.282152	0.777827	0.910276
ENSMUST00000231618.1	ENSMUSG00000045983.16	OTTMUSG00000024386.24	OTTMUST00000173102.1	Eif4g1-225	Eif4g1	713	protein_coding	47.086	78.9593	1.67692	0.745812	0.367534	2.02923	0.0424346	0.194236
ENSMUST00000091504.4	ENSMUSG00000026643.16	OTTMUSG00000010789.1	OTTMUST00000025233.1	Nmt2-202	Nmt2	1676	protein_coding	47.0993	66.1055	1.40353	0.489064	0.378039	1.29369	0.195773	0.466132
ENSMUST00000154288.2	ENSMUSG00000035960.14	OTTMUSG00000019767.3	OTTMUST00000047276.3	Apex1-204	Apex1	935	protein_coding	47.106	53.0729	1.12667	0.172065	0.438158	0.3927	0.694541	0.86965
ENSMUST00000229336.1	ENSMUSG00000022463.8	OTTMUSG00000070924.1	OTTMUST00000171447.1	Srebf2-203	Srebf2	4040	protein_coding	47.1077	67.204	1.4266	0.512582	0.636037	0.805899	0.420301	0.692136
ENSMUST00000148706.7	ENSMUSG00000031392.18	OTTMUSG00000017687.23	OTTMUST00000043840.2	Irak1-220	Irak1	2812	retained_intron	47.1297	72.4308	1.53684	0.619968	0.570218	1.08725	0.276927	0.561695
ENSMUST00000222699.1	ENSMUSG00000113786.1	OTTMUSG00000065757.1	OTTMUST00000160011.1	Gm49384-201	Gm49384	945	nonsense_mediated_decay	47.1298	51.9287	1.10182	0.139892	0.347954	0.402041	0.687654	0.866481
ENSMUST00000141355.3	ENSMUSG00000030695.16	OTTMUSG00000068527.2	OTTMUST00000170346.1	Aldoa-207	Aldoa	879	protein_coding	47.1332	69.7555	1.47996	0.565562	0.483517	1.16968	0.242129	0.522808
ENSMUST00000228365.1	ENSMUSG00000022353.10	OTTMUSG00000070026.1	OTTMUST00000169527.1	Mtss1-211	Mtss1	743	processed_transcript	47.1537	80.955	1.71683	0.779751	0.29453	2.64744	0.00811036	0.0714448
ENSMUST00000151430.7	ENSMUSG00000037475.15	OTTMUSG00000017445.7	OTTMUST00000042322.2	Thoc2-212	Thoc2	2213	nonsense_mediated_decay	47.1563	55.5303	1.17758	0.235825	0.403828	0.583974	0.559238	0.78997
ENSMUST00000213029.1	ENSMUSG00000006589.8	OTTMUSG00000061857.1	OTTMUST00000150941.1	Aprt-207	Aprt	929	nonsense_mediated_decay	47.1619	48.9201	1.03728	0.0528038	0.462141	0.114259	0.909032	0.967647
ENSMUST00000154768.1	ENSMUSG00000041453.12	OTTMUSG00000024591.1	OTTMUST00000060419.1	Rpl21-206	Rpl21	448	retained_intron	47.1725	46.9858	0.996043	-0.00571941	0.347825	-0.0164434	0.986881	0.995426
ENSMUST00000154260.1	ENSMUSG00000024949.17	OTTMUSG00000018615.5	OTTMUST00000060953.1	Sf1-213	Sf1	455	processed_transcript	47.174	51.2645	1.08671	0.11997	0.376193	0.318906	0.749798	0.896785
ENSMUST00000176178.7	ENSMUSG00000052752.15	OTTMUSG00000040166.6	OTTMUST00000109978.1	Traf7-207	Traf7	680	nonsense_mediated_decay	47.1745	49.8388	1.05648	0.0792625	0.467866	0.169413	0.865472	0.950008
ENSMUST00000186543.6	ENSMUSG00000026425.15	OTTMUSG00000049188.2	OTTMUST00000125498.1	Srgap2-204	Srgap2	3533	protein_coding	47.1799	187.456	3.97321	1.9903	1.75191	1.13608	0.255923	0.537937
ENSMUST00000149780.1	ENSMUSG00000020894.16	OTTMUSG00000005972.2	OTTMUST00000013342.2	Vamp2-205	Vamp2	676	retained_intron	47.1904	51.3653	1.08847	0.122301	0.317415	0.385304	0.700012	0.871863
ENSMUST00000109731.7	ENSMUSG00000027487.11	OTTMUSG00000015918.1	OTTMUST00000037811.1	Cdk5rap1-203	Cdk5rap1	2160	protein_coding	47.1968	59.0245	1.2506	0.322625	0.587576	0.549077	0.582952	0.805464
ENSMUST00000174096.6	ENSMUSG00000029767.16	OTTMUSG00000024995.6	OTTMUST00000097266.3	Calu-209	Calu	1670	nonsense_mediated_decay	47.2165	85.0344	1.80095	0.848756	0.365751	2.32058	0.0203094	0.125059
ENSMUST00000220299.1	ENSMUSG00000010461.15	OTTMUSG00000064260.1	OTTMUST00000156897.1	Eya4-208	Eya4	3615	protein_coding	47.2251	52.0381	1.10192	0.140017	0.699048	0.200296	0.841249	0.939205
ENSMUST00000143600.1	ENSMUSG00000021963.17	OTTMUSG00000022377.3	OTTMUST00000053452.2	Sap18-206	Sap18	521	protein_coding	47.2254	49.9682	1.05808	0.0814471	0.507699	0.160424	0.872547	0.953105
ENSMUST00000233480.1	ENSMUSG00000007670.10	OTTMUSG00000072405.1	OTTMUST00000175143.1	Khsrp-205	Khsrp	2698	protein_coding	47.2292	63.9072	1.35313	0.4363	0.314425	1.38761	0.165255	0.424802
ENSMUST00000220854.1	ENSMUSG00000021245.15	OTTMUSG00000067336.1	OTTMUST00000163087.1	Mlh3-203	Mlh3	4699	protein_coding	47.2318	57.5726	1.21894	0.285622	0.485361	0.588474	0.556214	0.787636
ENSMUST00000115786.7	ENSMUSG00000023805.17	OTTMUSG00000020122.4	OTTMUST00000047835.1	Synj2-205	Synj2	2531	protein_coding	47.2359	47.3968	1.00341	0.00490516	0.422372	0.0116134	0.990734	0.996826
ENSMUST00000136275.1	ENSMUSG00000020284.16	OTTMUSG00000020324.2	OTTMUST00000048220.1	1810043G02Rik-207	1810043G02Rik	6282	retained_intron	47.2617	48.7847	1.03222	0.0457572	0.461819	0.0990803	0.921074	0.972094
ENSMUST00000170048.1	ENSMUSG00000090622.1	OTTMUSG00000035398.1	OTTMUST00000090515.1	A930033H14Rik-201	A930033H14Rik	2969	protein_coding	47.2757	57.1459	1.20878	0.273552	0.375288	0.728911	0.466056	0.727412
ENSMUST00000187638.6	ENSMUSG00000070871.10	OTTMUSG00000021538.2	OTTMUST00000122779.1	Ccnyl1-204	Ccnyl1	465	protein_coding	47.2758	54.6738	1.15649	0.209749	0.339362	0.618069	0.53653	0.775668
ENSMUST00000130390.1	ENSMUSG00000037239.8	OTTMUSG00000023179.2	OTTMUST00000056066.1	Spred3-202	Spred3	2368	retained_intron	47.2771	56.0963	1.18654	0.246764	0.300967	0.819905	0.41227	0.685079
ENSMUST00000079978.12	ENSMUSG00000028456.18	OTTMUSG00000006761.4	OTTMUST00000015548.1	Unc13b-201	Unc13b	6354	protein_coding	47.2924	54.3741	1.14974	0.201311	0.330531	0.609054	0.542489	0.779074
ENSMUST00000113287.7	ENSMUSG00000031256.11	OTTMUSG00000019011.6	OTTMUST00000045620.1	Cstf2-203	Cstf2	3661	protein_coding	47.3018	47.9265	1.01321	0.0189286	0.654495	0.0289209	0.976928	0.991511
ENSMUST00000196115.1	ENSMUSG00000027708.14	OTTMUSG00000028173.15	OTTMUST00000131186.1	Dcun1d1-204	Dcun1d1	631	retained_intron	47.3138	50.3803	1.06481	0.0905995	0.402743	0.224956	0.822013	0.930224
ENSMUST00000184882.1	ENSMUSG00000027936.18	OTTMUSG00000021260.4	OTTMUST00000050380.2	Crtc2-208	Crtc2	2311	nonsense_mediated_decay	47.314	79.4362	1.67892	0.74753	0.569381	1.31288	0.189223	0.457383
ENSMUST00000128820.7	ENSMUSG00000028789.16	OTTMUSG00000009540.5	OTTMUST00000021849.2	Azin2-204	Azin2	1738	retained_intron	47.3224	52.6648	1.11289	0.154315	0.401151	0.38468	0.700475	0.872099
ENSMUST00000031113.12	ENSMUSG00000029208.16	OTTMUSG00000027761.4	OTTMUST00000068711.1	Guf1-201	Guf1	1769	protein_coding	47.3385	51.0815	1.07907	0.109786	0.387925	0.283009	0.77717	0.91002
ENSMUST00000110585.8	ENSMUSG00000054115.11	OTTMUSG00000045656.1	OTTMUST00000119546.1	Skp2-202	Skp2	6185	protein_coding	47.3503	62.3946	1.31772	0.398046	0.342307	1.16283	0.244897	0.525834
ENSMUST00000117219.1	ENSMUSG00000083563.1	OTTMUSG00000011508.1	OTTMUST00000026895.1	Gm13340-201	Gm13340	1545	unprocessed_pseudogene	47.3547	51.0291	1.07759	0.107811	0.321591	0.335242	0.737443	0.891197
ENSMUST00000165389.7	ENSMUSG00000011958.17	OTTMUSG00000030864.1	-	Bnip2-208	Bnip2	945	protein_coding	47.3599	47.4046	1.00094	0.0013603	0.421438	0.00322776	0.997425	0.999142
ENSMUST00000089570.6	ENSMUSG00000054226.13	OTTMUSG00000023849.3	OTTMUST00000058258.2	Tprkb-202	Tprkb	1216	protein_coding	47.3855	59.2386	1.25014	0.322093	0.314677	1.02356	0.306041	0.592198
ENSMUST00000208765.1	ENSMUSG00000038502.17	OTTMUSG00000029494.4	OTTMUST00000073085.1	Ptov1-210	Ptov1	897	retained_intron	47.386	48.7379	1.02853	0.040583	0.361558	0.112245	0.910629	0.968236
ENSMUST00000221358.1	ENSMUSG00000113328.1	OTTMUSG00000066130.1	OTTMUST00000160761.1	Gm47260-201	Gm47260	3105	TEC	47.3933	69.7689	1.47213	0.557902	0.284221	1.96291	0.0496562	0.213818
ENSMUST00000221539.1	ENSMUSG00000113536.1	OTTMUSG00000067035.1	OTTMUST00000162435.1	Gm49327-203	Gm49327	1538	processed_transcript	47.42	50.5498	1.066	0.0922095	0.352639	0.261484	0.793719	0.916718
ENSMUST00000088092.5	ENSMUSG00000071660.10	OTTMUSG00000032991.1	OTTMUST00000082280.1	Ttc9c-201	Ttc9c	1585	protein_coding	47.4284	74.6643	1.57425	0.654667	0.294293	2.22454	0.0261118	0.145503
ENSMUST00000109252.7	ENSMUSG00000027678.17	OTTMUSG00000001163.2	OTTMUST00000002259.2	Ncoa3-202	Ncoa3	5757	protein_coding	47.4456	107.896	2.27409	1.18529	0.524734	2.25884	0.0238934	0.137609
ENSMUST00000182797.7	ENSMUSG00000058690.14	OTTMUSG00000044419.4	OTTMUST00000116960.1	Ccser2-207	Ccser2	1482	protein_coding	47.4724	78.8025	1.65996	0.731151	0.516612	1.41528	0.156986	0.412526
ENSMUST00000114349.8	ENSMUSG00000006471.18	OTTMUSG00000069771.1	OTTMUST00000028034.3	Ndor1-202	Ndor1	2336	protein_coding	47.4809	86.1316	1.81402	0.859194	0.4213	2.03939	0.0414114	0.191738
ENSMUST00000153820.7	ENSMUSG00000036986.16	OTTMUSG00000033332.2	OTTMUST00000083651.1	Pml-211	Pml	2652	protein_coding	47.4861	50.612	1.06583	0.0919754	0.449297	0.20471	0.837799	0.937724
ENSMUST00000146317.7	ENSMUSG00000035203.16	OTTMUSG00000026130.3	OTTMUST00000064530.2	Epn1-203	Epn1	638	protein_coding	47.5034	55.7671	1.17396	0.231383	0.399345	0.579407	0.562314	0.791929
ENSMUST00000123349.1	ENSMUSG00000035900.18	OTTMUSG00000025710.1	OTTMUST00000063320.1	Gramd4-202	Gramd4	4861	nonsense_mediated_decay	47.5072	78.0682	1.64329	0.716589	0.742108	0.965612	0.334238	0.618994
ENSMUST00000108995.8	ENSMUSG00000089951.8	OTTMUSG00000016612.2	OTTMUST00000040164.2	Gm14435-201	Gm14435	643	protein_coding	47.5129	52.9248	1.11391	0.155627	0.36435	0.427136	0.66928	0.85639
ENSMUST00000021796.8	ENSMUSG00000021367.8	OTTMUSG00000067145.1	OTTMUST00000162689.1	Edn1-201	Edn1	2139	protein_coding	47.5478	52.5393	1.10498	0.144021	0.33704	0.427311	0.669153	0.856317
ENSMUST00000106104.7	ENSMUSG00000015980.14	OTTMUSG00000024425.2	OTTMUST00000059877.1	Lrrc27-202	Lrrc27	1692	protein_coding	47.5494	47.7119	1.00342	0.00492391	0.382282	0.0128803	0.989723	0.99628
ENSMUST00000228006.1	ENSMUSG00000006527.16	OTTMUSG00000025116.4	OTTMUST00000061785.1	Sfmbt1-206	Sfmbt1	3299	protein_coding	47.6017	54.4832	1.14457	0.1948	0.581297	0.335113	0.73754	0.891197
ENSMUST00000139719.7	ENSMUSG00000079484.12	OTTMUSG00000016754.8	OTTMUST00000040698.2	Phyhd1-209	Phyhd1	751	protein_coding	47.6258	55.0474	1.15583	0.208932	0.510588	0.409198	0.682394	0.863398
ENSMUST00000185531.6	ENSMUSG00000026305.15	OTTMUSG00000048410.3	OTTMUST00000124108.2	Lrrfip1-205	Lrrfip1	1747	protein_coding	47.6492	61.4513	1.28966	0.366993	1.22715	0.299062	0.764893	0.904293
ENSMUST00000186855.5	ENSMUSG00000030424.15	OTTMUSG00000049588.3	OTTMUST00000126380.2	Zfp939-202	Zfp939	2480	processed_transcript	47.6517	50.9452	1.06912	0.096418	0.38636	0.249555	0.802932	0.920468
ENSMUST00000229402.1	ENSMUSG00000022476.8	OTTMUSG00000070912.1	OTTMUST00000171418.1	Polr3h-202	Polr3h	985	retained_intron	47.652	57.1062	1.1984	0.261109	0.33551	0.778244	0.436425	0.704792
ENSMUST00000180269.1	ENSMUSG00000031505.11	OTTMUSG00000042282.2	OTTMUST00000111247.1	Naxd-207	Naxd	749	retained_intron	47.662	49.5481	1.03957	0.05599	0.375518	0.1491	0.881474	0.956146
ENSMUST00000150015.1	ENSMUSG00000020814.13	OTTMUSG00000003781.3	OTTMUST00000008303.3	Mxra7-203	Mxra7	571	nonsense_mediated_decay	47.6665	47.8961	1.00482	0.00693154	0.715106	0.00969302	0.992266	0.997231
ENSMUST00000136868.1	ENSMUSG00000005625.15	OTTMUSG00000019658.5	OTTMUST00000047022.1	Psmd4-204	Psmd4	1626	retained_intron	47.6679	66.9725	1.40498	0.490553	0.312124	1.57166	0.11603	0.345803
ENSMUST00000161248.1	ENSMUSG00000063108.15	OTTMUSG00000034227.3	OTTMUST00000086911.1	Zfp26-205	Zfp26	3368	retained_intron	47.6731	56.0805	1.17636	0.234324	0.395983	0.591752	0.554017	0.785969
ENSMUST00000143459.1	ENSMUSG00000017288.15	OTTMUSG00000006225.36	OTTMUST00000014057.1	Vps53-208	Vps53	361	processed_transcript	47.6743	63.2133	1.32594	0.407018	0.407622	0.998516	0.318029	0.604076
ENSMUST00000146466.7	ENSMUSG00000039660.16	OTTMUSG00000016747.3	OTTMUST00000040647.1	Spout1-208	Spout1	2396	retained_intron	47.6862	51.467	1.07929	0.110077	0.366137	0.300643	0.763687	0.903786
ENSMUST00000179391.7	ENSMUSG00000078786.9	OTTMUSG00000023936.2	-	BC024978-204	BC024978	1748	protein_coding	47.7067	50.1559	1.05134	0.0722269	0.355459	0.203193	0.838984	0.937948
ENSMUST00000110238.9	ENSMUSG00000039087.17	OTTMUSG00000033132.6	OTTMUST00000082834.3	Rreb1-203	Rreb1	7437	protein_coding	47.7189	63.4462	1.32958	0.410974	0.476131	0.863154	0.388053	0.66595
ENSMUST00000180963.1	ENSMUSG00000097873.1	-	-	Gm26867-201	Gm26867	3615	lincRNA	47.721	57.4396	1.20365	0.267421	0.351164	0.761526	0.446343	0.712742
ENSMUST00000197348.4	ENSMUSG00000028184.12	OTTMUSG00000055224.2	OTTMUST00000136768.1	Adgrl2-206	Adgrl2	843	protein_coding	47.7268	50.2552	1.05298	0.0744733	0.353002	0.210972	0.832909	0.935675
ENSMUST00000205711.1	ENSMUSG00000052997.15	OTTMUSG00000008405.3	OTTMUST00000142640.1	Uba2-209	Uba2	1373	retained_intron	47.7282	47.9467	1.00458	0.00659045	0.391659	0.016827	0.986575	0.995253
ENSMUST00000169582.2	ENSMUSG00000068284.14	OTTMUSG00000028658.2	-	Usf3-204	Usf3	12604	protein_coding	47.7451	67.2485	1.40849	0.494149	3.72779	0.132558	0.894543	0.96065
ENSMUST00000106142.7	ENSMUSG00000043962.16	OTTMUSG00000009350.4	OTTMUST00000021300.1	Thrap3-203	Thrap3	2744	protein_coding	47.7523	81.611	1.70905	0.773194	0.294021	2.62972	0.00854548	0.0740205
ENSMUST00000102584.10	ENSMUSG00000029591.14	OTTMUSG00000013709.5	OTTMUST00000032860.1	Ung-202	Ung	2136	protein_coding	47.7622	54.9083	1.14962	0.201155	0.466444	0.431253	0.666285	0.854556
ENSMUST00000026559.13	ENSMUSG00000025486.17	OTTMUSG00000023441.9	OTTMUST00000056977.2	Sirt3-201	Sirt3	1461	protein_coding	47.7734	79.4259	1.66255	0.733402	0.466598	1.57181	0.115995	0.345754
ENSMUST00000068301.10	ENSMUSG00000040774.15	OTTMUSG00000029486.4	OTTMUST00000073058.1	Cept1-202	Cept1	2814	protein_coding	47.7826	54.8408	1.14772	0.198766	0.379754	0.523408	0.60069	0.816334
ENSMUST00000222022.1	ENSMUSG00000021241.7	OTTMUSG00000067186.2	OTTMUST00000162781.1	Isca2-203	Isca2	485	protein_coding	47.801	55.5599	1.16232	0.217003	0.359601	0.603456	0.546205	0.781105
ENSMUST00000125714.1	ENSMUSG00000027397.14	OTTMUSG00000015425.4	OTTMUST00000036627.1	Slc20a1-203	Slc20a1	712	retained_intron	47.8093	72.0408	1.50684	0.591523	0.395148	1.49696	0.134402	0.377527
ENSMUST00000147471.1	ENSMUSG00000021737.4	OTTMUSG00000027779.2	OTTMUST00000068751.1	Psmd6-203	Psmd6	755	retained_intron	47.8105	52.2165	1.09216	0.127178	0.399982	0.31796	0.750515	0.897107
ENSMUST00000129826.1	ENSMUSG00000060038.14	OTTMUSG00000031492.1	OTTMUST00000078029.1	Dhps-202	Dhps	659	retained_intron	47.8265	50.7713	1.06157	0.086204	0.357759	0.240956	0.809589	0.923661
ENSMUST00000146040.8	ENSMUSG00000020564.17	OTTMUSG00000032964.5	OTTMUST00000159318.1	Atxn7l1-212	Atxn7l1	2973	protein_coding	47.8376	69.0541	1.44351	0.529584	0.341916	1.54887	0.121413	0.355022
ENSMUST00000187281.6	ENSMUSG00000055322.15	OTTMUSG00000047279.7	OTTMUST00000122623.1	Tns1-207	Tns1	586	protein_coding	47.8473	114.451	2.39201	1.25823	0.387221	3.24937	0.0011566	0.0204527
ENSMUST00000189858.1	ENSMUSG00000026031.15	OTTMUSG00000019581.3	OTTMUST00000122089.1	Cflar-213	Cflar	3677	retained_intron	47.8504	65.9998	1.37929	0.463929	0.287001	1.61647	0.105992	0.328375
ENSMUST00000149409.7	ENSMUSG00000030058.17	OTTMUSG00000022960.3	OTTMUST00000055242.1	Copg1-206	Copg1	1232	retained_intron	47.8524	66.6132	1.39206	0.477216	0.398799	1.19663	0.23145	0.510941
ENSMUST00000184107.7	ENSMUSG00000032228.16	OTTMUSG00000044751.6	OTTMUST00000117667.3	Tcf12-211	Tcf12	826	nonsense_mediated_decay	47.8841	65.9916	1.37815	0.462734	0.295735	1.56469	0.117656	0.349118
ENSMUST00000123046.7	ENSMUSG00000026970.16	OTTMUSG00000016821.2	OTTMUST00000030810.1	Rbms1-203	Rbms1	644	processed_transcript	47.9276	62.6091	1.30633	0.385516	0.370926	1.03933	0.298649	0.58391
ENSMUST00000211958.1	ENSMUSG00000031907.9	OTTMUSG00000061947.1	OTTMUST00000151202.1	Zfp90-202	Zfp90	2639	processed_transcript	47.9388	79.8072	1.66477	0.735325	0.323499	2.27303	0.0230241	0.134849
ENSMUST00000136281.1	ENSMUSG00000062198.5	OTTMUSG00000033589.3	OTTMUST00000084618.1	2700097O09Rik-202	2700097O09Rik	1160	retained_intron	47.9491	51.1322	1.06639	0.0927285	0.340383	0.272424	0.785296	0.912925
ENSMUST00000182607.1	ENSMUSG00000032525.15	OTTMUSG00000043287.8	OTTMUST00000113568.1	Nktr-210	Nktr	789	retained_intron	47.9544	67.7687	1.41319	0.498954	0.304839	1.63678	0.101677	0.32045
ENSMUST00000061973.4	ENSMUSG00000049734.9	OTTMUSG00000055468.1	OTTMUST00000048743.2	Trex1-201	Trex1	1084	protein_coding	47.9626	56.4625	1.17722	0.235384	0.417815	0.56337	0.573183	0.79887
ENSMUST00000170350.7	ENSMUSG00000012535.14	OTTMUSG00000035859.2	OTTMUST00000091901.1	Tnpo3-207	Tnpo3	3590	nonsense_mediated_decay	47.9637	117.98	2.45978	1.29853	0.770773	1.68471	0.092045	0.303054
ENSMUST00000138147.1	ENSMUSG00000020925.16	OTTMUSG00000002964.1	OTTMUST00000006086.1	Ccdc43-203	Ccdc43	875	processed_transcript	47.9878	49.2163	1.0256	0.0364676	0.351041	0.103884	0.917261	0.970603
ENSMUST00000188497.6	ENSMUSG00000026341.16	OTTMUSG00000049251.3	OTTMUST00000125630.2	Actr3-207	Actr3	856	protein_coding	47.9994	95.1059	1.9814	0.986518	0.301336	3.27381	0.00106108	0.0195159
ENSMUST00000180624.1	ENSMUSG00000097056.1	-	-	Gm4262-201	Gm4262	1986	lincRNA	48.0032	53.1988	1.10823	0.148264	0.383851	0.386253	0.699309	0.871611
ENSMUST00000114779.8	ENSMUSG00000029911.14	OTTMUSG00000026906.3	OTTMUST00000066538.2	Ssbp1-202	Ssbp1	4398	protein_coding	48.0256	52.9045	1.10159	0.139586	0.313864	0.444733	0.656512	0.84907
ENSMUST00000147857.7	ENSMUSG00000028949.13	OTTMUSG00000030539.2	OTTMUST00000075596.1	Smarcd3-207	Smarcd3	786	retained_intron	48.0262	50.7659	1.05705	0.0800392	0.505827	0.158234	0.874272	0.9534
ENSMUST00000138226.7	ENSMUSG00000032249.14	OTTMUSG00000033323.3	OTTMUST00000083620.1	Anp32a-207	Anp32a	835	processed_transcript	48.052	69.0308	1.43658	0.522642	1.30472	0.400579	0.68873	0.866929
ENSMUST00000111300.7	ENSMUSG00000013973.12	OTTMUSG00000021703.3	OTTMUST00000051499.2	Dedd-204	Dedd	2563	protein_coding	48.0676	88.7947	1.84729	0.885409	1.19213	0.742714	0.457655	0.721294
ENSMUST00000203546.1	ENSMUSG00000071337.11	OTTMUSG00000022840.3	OTTMUST00000139561.1	Tia1-225	Tia1	2654	retained_intron	48.0694	61.1937	1.27303	0.348266	0.325289	1.07064	0.284333	0.569646
ENSMUST00000139960.7	ENSMUSG00000046897.17	OTTMUSG00000030885.5	OTTMUST00000076442.2	Zfp740-208	Zfp740	998	protein_coding	48.0723	69.4959	1.44566	0.531724	0.307291	1.73036	0.0835665	0.286721
ENSMUST00000054491.5	ENSMUSG00000046470.5	OTTMUSG00000016810.1	OTTMUST00000040830.1	Sox18-201	Sox18	1620	protein_coding	48.0771	47.9031	0.996381	-0.0052306	0.361904	-0.014453	0.988469	0.99601
ENSMUST00000131227.1	ENSMUSG00000000581.8	OTTMUSG00000005196.2	OTTMUST00000011615.1	C1d-203	C1d	343	processed_transcript	48.1044	50.6435	1.05278	0.074209	0.46416	0.159878	0.872977	0.95315
ENSMUST00000127113.1	ENSMUSG00000022124.15	OTTMUSG00000033217.3	OTTMUST00000083210.1	Fbxl3-203	Fbxl3	922	retained_intron	48.1094	50.2912	1.04535	0.0639888	0.399249	0.160273	0.872666	0.953105
ENSMUST00000023494.12	ENSMUSG00000022803.12	OTTMUSG00000024842.1	OTTMUST00000061198.1	Popdc2-201	Popdc2	2169	protein_coding	48.1175	49.1193	1.02082	0.0297308	0.358755	0.0828722	0.933953	0.97725
ENSMUST00000145986.1	ENSMUSG00000029106.14	OTTMUSG00000023097.6	OTTMUST00000055853.1	Add1-210	Add1	412	processed_transcript	48.1323	57.5212	1.19507	0.257089	0.364199	0.705904	0.480248	0.738074
ENSMUST00000137980.2	ENSMUSG00000032604.16	OTTMUSG00000034113.15	OTTMUST00000086270.2	Qars-206	Qars	1022	retained_intron	48.1546	53.0505	1.10167	0.139692	0.551824	0.253145	0.800156	0.91927
ENSMUST00000202803.3	ENSMUSG00000054226.13	OTTMUSG00000023849.3	OTTMUST00000138730.1	Tprkb-214	Tprkb	716	protein_coding	48.1757	52.0494	1.08041	0.111574	0.405789	0.274957	0.783349	0.912087
ENSMUST00000146163.1	ENSMUSG00000020941.7	OTTMUSG00000003049.1	OTTMUST00000006261.1	Map3k14-202	Map3k14	734	processed_transcript	48.1806	47.2932	0.981581	-0.0268212	0.403113	-0.0665352	0.946952	0.981514
ENSMUST00000099147.4	ENSMUSG00000074634.12	OTTMUSG00000042033.2	-	Tmem267-201	Tmem267	910	protein_coding	48.1816	52.7784	1.09541	0.131467	0.397671	0.330592	0.740953	0.892077
ENSMUST00000137935.1	ENSMUSG00000029096.15	OTTMUSG00000024097.3	OTTMUST00000058945.3	Htra3-204	Htra3	698	protein_coding	48.1826	50.4705	1.04748	0.0669282	0.382976	0.174758	0.86127	0.948668
ENSMUST00000151321.1	ENSMUSG00000045193.13	OTTMUSG00000000003.2	OTTMUST00000045725.1	Cirbp-206	Cirbp	894	retained_intron	48.1828	55.556	1.15302	0.205424	0.515977	0.398125	0.690538	0.867356
ENSMUST00000135625.7	ENSMUSG00000027288.16	OTTMUSG00000015618.3	OTTMUST00000037095.3	Zfp106-203	Zfp106	641	protein_coding	48.1908	92.2568	1.91441	0.936897	0.351618	2.66453	0.00770952	0.0693478
ENSMUST00000041778.7	ENSMUSG00000054939.6	OTTMUSG00000036560.1	OTTMUST00000093767.1	Zfp174-201	Zfp174	5897	protein_coding	48.2024	59.7046	1.23862	0.308736	0.29859	1.03398	0.301146	0.58649
ENSMUST00000167187.7	ENSMUSG00000024576.14	OTTMUSG00000035876.10	OTTMUST00000092028.1	Csnk1a1-208	Csnk1a1	1222	protein_coding	48.2127	68.3571	1.41782	0.503679	0.605723	0.831534	0.405672	0.680855
ENSMUST00000154972.7	ENSMUSG00000014195.15	OTTMUSG00000002027.4	OTTMUST00000004116.1	Dnajc7-209	Dnajc7	1008	processed_transcript	48.2293	59.6117	1.23601	0.305686	0.41351	0.739248	0.459756	0.72245
ENSMUST00000112501.8	ENSMUSG00000064289.15	OTTMUSG00000013011.2	-	Tank-204	Tank	2227	protein_coding	48.2455	47.827	0.991327	-0.0125674	0.570114	-0.0220437	0.982413	0.993865
ENSMUST00000231253.1	ENSMUSG00000116953.1	OTTMUSG00000071944.1	OTTMUST00000173956.1	9030025P20Rik-202	9030025P20Rik	2909	retained_intron	48.2498	85.9916	1.78222	0.833673	0.546908	1.52434	0.127424	0.366299
ENSMUST00000113970.7	ENSMUSG00000045098.18	OTTMUSG00000017297.7	OTTMUST00000041955.1	Kmt5b-204	Kmt5b	2975	protein_coding	48.2508	57.4253	1.19014	0.251133	0.363832	0.690244	0.490041	0.745587
ENSMUST00000130072.7	ENSMUSG00000039048.15	OTTMUSG00000034114.3	OTTMUST00000086281.1	Foxred1-203	Foxred1	2767	retained_intron	48.2531	59.1809	1.22647	0.294512	0.408737	0.720541	0.471192	0.731285
ENSMUST00000166537.7	ENSMUSG00000036309.14	OTTMUSG00000005625.3	OTTMUST00000091516.2	Skp1a-206	Skp1a	370	protein_coding	48.2538	50.8613	1.05404	0.0759246	0.380485	0.199547	0.841835	0.939376
ENSMUST00000176257.7	ENSMUSG00000021546.18	OTTMUSG00000035894.6	OTTMUST00000110443.1	Hnrnpk-206	Hnrnpk	1380	retained_intron	48.2763	64.5325	1.33673	0.41871	0.49149	0.85192	0.394258	0.671644
ENSMUST00000138936.1	ENSMUSG00000061787.15	OTTMUSG00000022965.2	OTTMUST00000055268.1	Rps17-204	Rps17	328	processed_transcript	48.2768	51.4702	1.06615	0.0924069	0.349157	0.264657	0.791274	0.915955
ENSMUST00000114296.7	ENSMUSG00000026027.13	OTTMUSG00000021303.2	OTTMUST00000049165.1	Stradb-202	Stradb	1348	protein_coding	48.2868	50.7281	1.05056	0.0711568	0.34481	0.206365	0.836506	0.937023
ENSMUST00000218407.1	ENSMUSG00000001435.15	OTTMUSG00000021408.4	OTTMUST00000159000.1	Col18a1-205	Col18a1	675	protein_coding	48.3082	54.3371	1.1248	0.169668	0.471211	0.360068	0.718797	0.882062
ENSMUST00000068705.12	ENSMUSG00000026566.15	OTTMUSG00000049918.2	OTTMUST00000127074.1	Mpzl1-201	Mpzl1	2171	protein_coding	48.3286	75.7041	1.56645	0.647494	0.395809	1.63587	0.101866	0.320709
ENSMUST00000151790.1	ENSMUSG00000018583.5	OTTMUSG00000005694.1	OTTMUST00000012674.1	G3bp1-202	G3bp1	592	processed_transcript	48.3402	61.7824	1.27808	0.353973	0.334196	1.05918	0.28952	0.57511
ENSMUST00000217936.1	ENSMUSG00000034974.13	OTTMUSG00000065059.1	OTTMUST00000158513.1	Dapk3-203	Dapk3	1171	retained_intron	48.3521	74.4744	1.54025	0.623166	0.37004	1.68405	0.092172	0.303236
ENSMUST00000047409.8	ENSMUSG00000037568.12	OTTMUSG00000051246.1	OTTMUST00000129759.1	Vash2-201	Vash2	4032	protein_coding	48.3523	83.983	1.7369	0.796513	0.777061	1.02503	0.305348	0.591239
ENSMUST00000142562.1	ENSMUSG00000004455.16	OTTMUSG00000016349.5	OTTMUST00000039314.1	Ppp1cc-208	Ppp1cc	407	retained_intron	48.3732	54.7373	1.13156	0.178315	0.325402	0.547985	0.583702	0.8058
ENSMUST00000217810.1	ENSMUSG00000020196.10	OTTMUSG00000065089.1	OTTMUST00000158612.1	Cabin1-203	Cabin1	2115	protein_coding	48.3843	71.1678	1.47089	0.556686	0.459394	1.21178	0.225595	0.504067
ENSMUST00000122857.7	ENSMUSG00000003437.14	OTTMUSG00000023577.1	OTTMUST00000057538.1	Paf1-202	Paf1	1997	retained_intron	48.3911	46.8707	0.96858	-0.0460565	0.775071	-0.0594223	0.952616	0.983774
ENSMUST00000125824.7	ENSMUSG00000054766.13	OTTMUSG00000016726.3	OTTMUST00000040612.1	Set-203	Set	1112	processed_transcript	48.3975	64.5229	1.33319	0.414878	0.523511	0.792492	0.428074	0.697946
ENSMUST00000220459.1	ENSMUSG00000036333.11	OTTMUSG00000066981.7	OTTMUST00000162351.1	Kidins220-202	Kidins220	5381	protein_coding	48.4093	67.5991	1.39641	0.48172	0.568228	0.847758	0.396573	0.673888
ENSMUST00000145876.1	ENSMUSG00000019143.15	OTTMUSG00000033867.1	OTTMUST00000085357.1	Hars2-205	Hars2	772	retained_intron	48.4175	55.2492	1.1411	0.190426	0.335283	0.567955	0.570066	0.796936
ENSMUST00000132431.1	ENSMUSG00000027566.15	OTTMUSG00000016235.2	OTTMUST00000038907.1	Psma7-204	Psma7	1037	retained_intron	48.4213	51.7273	1.06827	0.095282	0.362899	0.262558	0.792891	0.91643
ENSMUST00000218182.1	ENSMUSG00000112280.1	OTTMUSG00000063949.1	OTTMUST00000156381.1	A830082N09Rik-203	A830082N09Rik	7840	retained_intron	48.4326	50.126	1.03496	0.04958	0.360503	0.13753	0.890612	0.959167
ENSMUST00000176250.1	ENSMUSG00000032336.17	OTTMUSG00000042067.5	OTTMUST00000110325.1	Nptn-205	Nptn	4531	protein_coding	48.4339	59.5593	1.2297	0.298309	0.350154	0.851937	0.394249	0.671644
ENSMUST00000064019.14	ENSMUSG00000000538.18	OTTMUSG00000005819.3	OTTMUST00000012901.2	Tom1l2-201	Tom1l2	2151	protein_coding	48.4511	60.5061	1.24881	0.32055	0.366745	0.874041	0.382096	0.660787
ENSMUST00000136199.1	ENSMUSG00000014195.15	OTTMUSG00000002027.4	OTTMUST00000004121.1	Dnajc7-205	Dnajc7	579	processed_transcript	48.4747	49.6596	1.02444	0.0348407	0.470995	0.0739726	0.941032	0.979015
ENSMUST00000053073.5	ENSMUSG00000051486.5	OTTMUSG00000050726.1	OTTMUST00000128575.1	Pcdhb11-201	Pcdhb11	4419	protein_coding	48.4782	57.1805	1.17951	0.238188	0.310014	0.768314	0.4423	0.709889
ENSMUST00000221475.1	ENSMUSG00000021143.10	OTTMUSG00000066208.1	OTTMUST00000160893.1	Pacs2-205	Pacs2	636	retained_intron	48.4861	69.2216	1.42766	0.513652	0.36401	1.41109	0.158217	0.414198
ENSMUST00000150085.8	ENSMUSG00000001909.16	OTTMUSG00000022183.9	OTTMUST00000052696.2	Trmt1-215	Trmt1	665	retained_intron	48.4863	79.3207	1.63594	0.71012	0.461954	1.53721	0.124242	0.360602
ENSMUST00000130676.2	ENSMUSG00000028483.13	OTTMUSG00000000033.5	OTTMUST00000020602.2	Snapc3-205	Snapc3	2405	retained_intron	48.5317	55.4762	1.14309	0.19294	0.376512	0.512442	0.608342	0.820687
ENSMUST00000154881.7	ENSMUSG00000030689.15	OTTMUSG00000023357.3	OTTMUST00000056645.2	Ino80e-209	Ino80e	5328	retained_intron	48.5504	72.1494	1.48607	0.571504	0.400799	1.42591	0.153894	0.407904
ENSMUST00000024755.6	ENSMUSG00000023959.9	OTTMUSG00000072117.1	OTTMUST00000174431.1	Clic5-201	Clic5	5862	protein_coding	48.551	50.687	1.044	0.0621165	0.404797	0.153451	0.878043	0.954968
ENSMUST00000156617.7	ENSMUSG00000009563.16	OTTMUSG00000012535.4	OTTMUST00000029817.2	Tor2a-206	Tor2a	915	nonsense_mediated_decay	48.5532	48.7979	1.00504	0.00725331	0.664498	0.0109155	0.991291	0.996891
ENSMUST00000229765.1	ENSMUSG00000022515.6	OTTMUSG00000070994.2	OTTMUST00000171789.1	Anks3-206	Anks3	1779	protein_coding	48.5768	79.1672	1.62973	0.704635	0.418261	1.68468	0.092051	0.303054
ENSMUST00000081318.12	ENSMUSG00000023764.18	OTTMUSG00000005013.13	OTTMUST00000084766.2	Sfi1-202	Sfi1	3969	protein_coding	48.5921	81.371	1.67457	0.743793	0.3395	2.19085	0.028463	0.153443
ENSMUST00000049966.5	ENSMUSG00000030058.17	OTTMUSG00000022960.3	OTTMUST00000055239.1	Copg1-201	Copg1	921	protein_coding	48.5928	53.7569	1.10627	0.145706	0.399146	0.365046	0.715077	0.879967
ENSMUST00000040298.4	ENSMUSG00000040713.12	OTTMUSG00000021575.3	OTTMUST00000051210.2	Creg1-201	Creg1	425	protein_coding	48.5969	56.8945	1.17074	0.227425	0.336338	0.676179	0.498927	0.752095
ENSMUST00000154991.7	ENSMUSG00000042625.16	OTTMUSG00000033212.3	OTTMUST00000083182.1	Safb2-215	Safb2	870	protein_coding	48.6006	54.1435	1.11405	0.155814	0.452142	0.344613	0.730385	0.888093
ENSMUST00000204150.1	ENSMUSG00000029629.17	OTTMUSG00000017311.8	OTTMUST00000140557.1	Phf14-209	Phf14	5905	retained_intron	48.6047	49.071	1.00959	0.0137767	0.344282	0.0400156	0.968081	0.989329
ENSMUST00000167863.7	ENSMUSG00000023942.15	OTTMUSG00000036637.5	OTTMUST00000093994.1	Slc29a1-215	Slc29a1	944	retained_intron	48.6264	51.8199	1.06567	0.0917661	0.404387	0.226927	0.820481	0.929252
ENSMUST00000207851.1	ENSMUSG00000036751.7	OTTMUSG00000059367.1	OTTMUST00000145737.1	Cox6b1-202	Cox6b1	369	retained_intron	48.6311	52.7954	1.08563	0.118532	1.37193	0.0863982	0.93115	0.976157
ENSMUST00000123426.7	ENSMUSG00000005510.9	OTTMUSG00000014317.1	OTTMUST00000033778.1	Ndufs3-202	Ndufs3	690	processed_transcript	48.6345	51.1127	1.05096	0.0717021	0.414709	0.172897	0.862732	0.94899
ENSMUST00000168274.1	ENSMUSG00000023942.15	OTTMUSG00000036637.5	OTTMUST00000094004.2	Slc29a1-216	Slc29a1	357	protein_coding	48.6411	53.6003	1.10195	0.140065	0.389341	0.359749	0.719035	0.882062
ENSMUST00000139370.1	ENSMUSG00000000359.3	OTTMUSG00000015816.2	OTTMUST00000037609.1	Rem1-202	Rem1	1444	retained_intron	48.6421	48.5938	0.999008	-0.00143232	0.347427	-0.00412265	0.996711	0.998846
ENSMUST00000079881.10	ENSMUSG00000062519.13	OTTMUSG00000022842.2	OTTMUST00000054910.1	Zfp398-201	Zfp398	2906	protein_coding	48.6656	71.6727	1.47276	0.55852	0.384334	1.45322	0.146164	0.396007
ENSMUST00000151319.7	ENSMUSG00000037458.15	OTTMUSG00000024581.5	OTTMUST00000060450.1	Azin1-207	Azin1	747	protein_coding	48.6684	139.287	2.86195	1.517	0.442945	3.42481	0.000615239	0.0135392
ENSMUST00000162631.1	ENSMUSG00000004897.16	OTTMUSG00000027208.3	OTTMUST00000067281.1	Hdgf-206	Hdgf	763	nonsense_mediated_decay	48.6726	60.7855	1.24886	0.320617	0.300192	1.06804	0.285502	0.570933
ENSMUST00000109071.1	ENSMUSG00000000782.15	OTTMUSG00000005622.1	OTTMUST00000012509.1	Tcf7-202	Tcf7	1742	protein_coding	48.6786	68.9268	1.41596	0.501778	0.47217	1.06271	0.287916	0.573404
ENSMUST00000034650.14	ENSMUSG00000032135.15	OTTMUSG00000016731.3	OTTMUST00000040547.2	Mcam-201	Mcam	2989	protein_coding	48.6841	48.9524	1.00551	0.00792902	0.43355	0.0182886	0.985409	0.994801
ENSMUST00000025358.3	ENSMUSG00000024481.5	OTTMUSG00000073025.1	OTTMUST00000176685.1	Lvrn-201	Lvrn	5016	protein_coding	48.6885	50.9897	1.04726	0.0666249	0.343727	0.193831	0.846309	0.941225
ENSMUST00000159936.7	ENSMUSG00000029823.16	OTTMUSG00000034253.4	OTTMUST00000087030.1	Luc7l2-202	Luc7l2	2898	nonsense_mediated_decay	48.6918	94.4608	1.93998	0.956038	0.26046	3.67058	0.000242	0.00710949
ENSMUST00000053862.11	ENSMUSG00000028744.15	OTTMUSG00000009901.6	OTTMUST00000062828.2	Pqlc2-201	Pqlc2	1532	protein_coding	48.6984	63.7151	1.30836	0.387763	0.342118	1.13342	0.257039	0.539331
ENSMUST00000220577.1	ENSMUSG00000113961.1	OTTMUSG00000065909.1	OTTMUST00000160301.1	Gm48498-201	Gm48498	3841	processed_pseudogene	48.7176	50.7391	1.0415	0.0586567	0.330085	0.177701	0.858957	0.947386
ENSMUST00000128150.7	ENSMUSG00000002031.12	OTTMUSG00000026615.4	OTTMUST00000065907.2	Ift46-205	Ift46	531	protein_coding	48.7208	56.6053	1.16183	0.216398	0.409205	0.528825	0.596927	0.814233
ENSMUST00000159628.7	ENSMUSG00000029406.15	OTTMUSG00000033871.5	OTTMUST00000085410.1	Pitpnm2-203	Pitpnm2	2755	retained_intron	48.7313	50.4546	1.03536	0.0501383	0.397942	0.125994	0.899737	0.963167
ENSMUST00000142184.1	ENSMUSG00000020564.17	OTTMUSG00000032964.5	OTTMUST00000159329.1	Atxn7l1-209	Atxn7l1	711	processed_transcript	48.7739	47.3222	0.970237	-0.0435909	0.400994	-0.108707	0.913435	0.969074
ENSMUST00000106199.9	ENSMUSG00000032643.12	OTTMUSG00000009181.2	OTTMUST00000020763.1	Fhl3-202	Fhl3	1139	protein_coding	48.7815	59.7685	1.22523	0.29305	0.641262	0.456989	0.647679	0.843897
ENSMUST00000234733.1	ENSMUSG00000035051.15	OTTMUSG00000072680.1	OTTMUST00000175942.1	Dhx57-204	Dhx57	3696	retained_intron	48.786	72.1873	1.47967	0.565278	0.433967	1.30258	0.192717	0.461926
ENSMUST00000132680.7	ENSMUSG00000036270.16	OTTMUSG00000032525.2	OTTMUST00000080927.2	Edc4-203	Edc4	1280	protein_coding	48.801	68.4498	1.40263	0.488136	0.406256	1.20155	0.229538	0.508467
ENSMUST00000143985.1	ENSMUSG00000023951.17	OTTMUSG00000016285.5	OTTMUST00000039107.2	Vegfa-208	Vegfa	550	retained_intron	48.8062	46.7986	0.958867	-0.0605974	0.436751	-0.138746	0.889651	0.958998
ENSMUST00000138265.1	ENSMUSG00000069744.7	OTTMUSG00000002743.2	OTTMUST00000005450.2	Psmb3-203	Psmb3	1509	retained_intron	48.8148	70.6179	1.44665	0.532715	0.306917	1.7357	0.0826173	0.284683
ENSMUST00000127380.7	ENSMUSG00000079334.8	OTTMUSG00000028836.7	OTTMUST00000085815.1	Naa80-203	Naa80	787	protein_coding	48.8176	49.5414	1.01483	0.0212342	0.477554	0.0444645	0.964534	0.988028
ENSMUST00000147407.1	ENSMUSG00000021606.8	OTTMUSG00000030547.2	OTTMUST00000075616.1	Ndufs6-202	Ndufs6	534	nonsense_mediated_decay	48.8338	47.739	0.97758	-0.0327133	0.382247	-0.0855815	0.931799	0.976414
ENSMUST00000177330.7	ENSMUSG00000024913.16	OTTMUSG00000042195.2	OTTMUST00000110770.1	Lrp5-204	Lrp5	8893	nonsense_mediated_decay	48.8409	74.7761	1.53101	0.614487	0.366214	1.67795	0.0933575	0.305674
ENSMUST00000193542.2	ENSMUSG00000104394.2	OTTMUSG00000050913.2	OTTMUST00000129054.2	Gm37254-201	Gm37254	3901	TEC	48.8447	48.1808	0.986407	-0.0197455	0.325378	-0.060685	0.95161	0.983544
ENSMUST00000070059.4	ENSMUSG00000056133.5	OTTMUSG00000072023.1	OTTMUST00000174176.1	Unc93a2-201	Unc93a2	2649	protein_coding	48.8754	51.0214	1.04391	0.0619953	0.361476	0.171506	0.863826	0.949461
ENSMUST00000159935.1	ENSMUSG00000019464.6	OTTMUSG00000025957.2	OTTMUST00000064026.1	Ptger1-202	Ptger1	3474	retained_intron	48.8796	56.5585	1.1571	0.210509	0.342059	0.615418	0.538279	0.776592
ENSMUST00000069298.12	ENSMUSG00000025188.15	OTTMUSG00000032530.8	OTTMUST00000080947.1	Hps1-202	Hps1	3196	protein_coding	48.8836	62.1254	1.27089	0.345834	0.317603	1.08889	0.276204	0.560897
ENSMUST00000159789.1	ENSMUSG00000060743.12	OTTMUSG00000021525.3	OTTMUST00000075154.2	H3f3a-204	H3f3a	481	protein_coding	48.8911	47.8792	0.979302	-0.030174	0.508057	-0.0593911	0.952641	0.983774
ENSMUST00000174819.7	ENSMUSG00000028797.20	OTTMUSG00000009510.5	OTTMUST00000095190.1	Tmem234-220	Tmem234	652	nonsense_mediated_decay	48.9299	49.9938	1.02174	0.0310333	0.397983	0.0779764	0.937847	0.97845
ENSMUST00000152486.1	ENSMUSG00000024163.17	OTTMUSG00000030477.3	OTTMUST00000075497.1	Mapk8ip3-219	Mapk8ip3	771	retained_intron	48.9402	55.0646	1.12514	0.170104	0.341115	0.49867	0.618012	0.826105
ENSMUST00000215623.1	ENSMUSG00000032294.17	OTTMUSG00000063298.2	OTTMUST00000154189.1	Pkm-206	Pkm	725	protein_coding	48.943	50.2621	1.02695	0.0383671	0.350456	0.109478	0.912824	0.968743
ENSMUST00000193538.1	ENSMUSG00000032562.13	OTTMUSG00000050782.4	OTTMUST00000128927.1	Gnai2-206	Gnai2	595	retained_intron	48.953	48.1424	0.983441	-0.0240896	0.679121	-0.0354717	0.971704	0.990221
ENSMUST00000053043.7	ENSMUSG00000026069.15	OTTMUSG00000037806.4	-	Il1rl1-201	Il1rl1	5053	protein_coding	48.956	55.6518	1.13677	0.184943	0.382979	0.482905	0.629163	0.833214
ENSMUST00000219368.1	ENSMUSG00000020250.10	OTTMUSG00000064808.1	OTTMUST00000157782.1	Txnrd1-205	Txnrd1	3622	protein_coding	48.9619	122.112	2.49402	1.31847	0.363394	3.62822	0.000285378	0.00783395
ENSMUST00000166318.7	ENSMUSG00000038388.14	OTTMUSG00000035974.4	OTTMUST00000092305.1	Mpp6-203	Mpp6	2222	protein_coding	48.996	90.264	1.84227	0.881486	2.78103	0.316964	0.751271	0.897425
ENSMUST00000139555.7	ENSMUSG00000039768.16	OTTMUSG00000010358.5	OTTMUST00000024141.2	Dnajc11-208	Dnajc11	3841	retained_intron	49.0282	69.898	1.42567	0.511638	0.310781	1.6463	0.0997023	0.317458
ENSMUST00000073371.6	ENSMUSG00000065979.12	OTTMUSG00000022421.3	OTTMUST00000053606.1	Cpped1-201	Cpped1	1922	protein_coding	49.0359	53.9157	1.09951	0.136866	0.336277	0.407004	0.684005	0.864382
ENSMUST00000026225.14	ENSMUSG00000025207.15	OTTMUSG00000014898.4	OTTMUST00000035392.1	Sema4g-201	Sema4g	4548	protein_coding	49.0543	61.7156	1.25811	0.331258	1.2495	0.265113	0.790923	0.915891
ENSMUST00000152565.7	ENSMUSG00000028793.15	OTTMUSG00000009622.8	OTTMUST00000022142.8	Rnf19b-205	Rnf19b	1463	protein_coding	49.058	101.805	2.0752	1.05325	0.799821	1.31686	0.187887	0.455909
ENSMUST00000232117.1	ENSMUSG00000022779.16	OTTMUSG00000027460.8	OTTMUST00000084919.1	Top3b-211	Top3b	2908	protein_coding	49.0806	61.8427	1.26002	0.333449	0.318971	1.04539	0.295843	0.580947
ENSMUST00000189932.6	ENSMUSG00000032712.16	OTTMUSG00000026189.7	OTTMUST00000122995.1	Resf1-209	Resf1	5269	protein_coding	49.1004	83.5634	1.70189	0.767137	0.789374	0.971829	0.331136	0.616129
ENSMUST00000218345.1	ENSMUSG00000019978.16	OTTMUSG00000064447.2	OTTMUST00000157238.1	Epb41l2-206	Epb41l2	722	retained_intron	49.1005	55.6737	1.13387	0.181256	0.375704	0.482444	0.629491	0.833435
ENSMUST00000141995.2	ENSMUSG00000028402.18	OTTMUSG00000009150.12	OTTMUST00000020666.7	Mpdz-213	Mpdz	1045	protein_coding	49.1241	64.0826	1.3045	0.383501	0.402993	0.951632	0.341284	0.625198
ENSMUST00000131978.1	ENSMUSG00000029175.17	OTTMUSG00000022284.7	OTTMUST00000053132.1	Slc35f6-203	Slc35f6	802	retained_intron	49.143	57.6815	1.17375	0.231123	0.411814	0.561232	0.574639	0.799861
ENSMUST00000089052.10	ENSMUSG00000070426.12	OTTMUSG00000022744.3	OTTMUST00000054581.2	Rnf121-201	Rnf121	2344	protein_coding	49.1728	83.6682	1.70151	0.76682	0.498402	1.53856	0.123912	0.36004
ENSMUST00000033878.13	ENSMUSG00000031488.14	OTTMUSG00000060990.1	OTTMUST00000149064.1	Rab11fip1-201	Rab11fip1	3217	protein_coding	49.1809	88.7386	1.80433	0.851465	0.415349	2.05	0.0403647	0.188492
ENSMUST00000015800.15	ENSMUSG00000015656.17	OTTMUSG00000030238.3	OTTMUST00000074856.1	Hspa8-201	Hspa8	2394	protein_coding	49.2022	62.2893	1.26599	0.340262	0.914084	0.372243	0.709712	0.877239
ENSMUST00000234158.1	ENSMUSG00000038299.16	OTTMUSG00000073174.1	OTTMUST00000177227.1	Wdr36-203	Wdr36	2330	retained_intron	49.2079	98.4595	2.00089	1.00064	1.86627	0.536171	0.59184	0.811235
ENSMUST00000209218.1	ENSMUSG00000056228.10	OTTMUSG00000060753.2	OTTMUST00000148489.1	Cars2-202	Cars2	1375	processed_transcript	49.2141	56.2205	1.14236	0.192024	0.380309	0.504915	0.613619	0.823324
ENSMUST00000148619.7	ENSMUSG00000028811.11	OTTMUSG00000009617.3	OTTMUST00000022123.1	Yars-208	Yars	2440	retained_intron	49.231	56.3347	1.14429	0.194456	0.331552	0.586502	0.557538	0.78848
ENSMUST00000234169.1	ENSMUSG00000024317.15	OTTMUSG00000072941.1	OTTMUST00000176441.1	Rnf138-204	Rnf138	6766	retained_intron	49.2932	50.7189	1.02892	0.0411355	0.314499	0.130797	0.895936	0.961342
ENSMUST00000126081.1	ENSMUSG00000025745.12	OTTMUSG00000024740.5	OTTMUST00000060910.1	Hadha-202	Hadha	917	retained_intron	49.3115	52.2849	1.0603	0.0844714	0.329302	0.256517	0.797552	0.918391
ENSMUST00000192495.5	ENSMUSG00000041355.13	OTTMUSG00000052161.2	OTTMUST00000131082.1	Ssr2-202	Ssr2	620	protein_coding	49.3548	48.4462	0.981591	-0.026806	0.331123	-0.0809548	0.935478	0.977525
ENSMUST00000200433.1	ENSMUSG00000059743.12	OTTMUSG00000052591.3	OTTMUST00000131831.1	Fdps-207	Fdps	555	retained_intron	49.367	56.6471	1.14747	0.198454	0.383281	0.517776	0.604614	0.818609
ENSMUST00000142874.8	ENSMUSG00000110234.2	OTTMUSG00000060426.1	OTTMUST00000147858.1	Gm45799-204	Gm45799	3795	nonsense_mediated_decay	49.3876	60.9223	1.23355	0.30282	0.524104	0.577787	0.563408	0.792511
ENSMUST00000231400.1	ENSMUSG00000116594.1	OTTMUSG00000071423.2	OTTMUST00000172939.1	AC133488.1-203	AC133488.1	881	retained_intron	49.3899	63.3827	1.28332	0.359875	0.35531	1.01285	0.311132	0.597205
ENSMUST00000156420.8	ENSMUSG00000115232.1	OTTMUSG00000069705.1	OTTMUST00000168558.1	Gm49378-201	Gm49378	3275	nonsense_mediated_decay	49.3923	81.5958	1.652	0.72421	1.37487	0.52675	0.598367	0.815055
ENSMUST00000171855.7	ENSMUSG00000022661.14	OTTMUSG00000035902.2	OTTMUST00000092068.1	Cd200-209	Cd200	763	processed_transcript	49.4013	48.7582	0.986984	-0.0189017	0.447102	-0.0422761	0.966279	0.988531
ENSMUST00000228882.1	ENSMUSG00000024137.9	OTTMUSG00000069463.2	OTTMUST00000167946.1	E4f1-208	E4f1	2226	protein_coding	49.429	56.9784	1.15273	0.205058	0.463406	0.442502	0.658126	0.849913
ENSMUST00000221722.1	ENSMUSG00000020982.9	OTTMUSG00000065761.1	OTTMUST00000160024.1	Nemf-208	Nemf	2385	processed_transcript	49.4705	47.1399	0.952889	-0.0696204	0.411416	-0.169221	0.865623	0.950008
ENSMUST00000210269.1	ENSMUSG00000032621.8	OTTMUSG00000061082.5	OTTMUST00000149238.1	Srek1-203	Srek1	619	retained_intron	49.4949	51.3234	1.03694	0.0523347	0.327975	0.159569	0.87322	0.95315
ENSMUST00000138117.1	ENSMUSG00000022957.20	OTTMUSG00000021345.8	OTTMUST00000050621.2	Itsn1-217	Itsn1	2818	retained_intron	49.495	55.0552	1.11234	0.153596	0.436534	0.351853	0.724948	0.88531
ENSMUST00000125980.1	ENSMUSG00000020776.18	OTTMUSG00000003755.3	OTTMUST00000008222.1	Fbf1-204	Fbf1	1992	processed_transcript	49.5117	48.052	0.970517	-0.0431742	0.613689	-0.070352	0.943914	0.980159
ENSMUST00000186865.6	ENSMUSG00000036104.12	OTTMUSG00000025233.3	OTTMUST00000125795.1	Rab3gap1-205	Rab3gap1	1950	processed_transcript	49.5168	62.1756	1.25565	0.32843	0.29529	1.11223	0.26604	0.549518
ENSMUST00000142984.1	ENSMUSG00000028800.15	OTTMUSG00000009661.1	OTTMUST00000022294.1	Hdac1-205	Hdac1	810	retained_intron	49.5239	51.597	1.04186	0.0591602	0.43668	0.135477	0.892235	0.959658
ENSMUST00000170281.1	ENSMUSG00000001285.12	OTTMUSG00000035795.2	OTTMUST00000091638.1	Myg1-207	Myg1	741	retained_intron	49.5439	62.8336	1.26824	0.342828	0.318842	1.07523	0.282273	0.567406
ENSMUST00000032808.5	ENSMUSG00000030587.5	OTTMUSG00000025024.2	OTTMUST00000061587.2	2200002D01Rik-201	2200002D01Rik	1466	protein_coding	49.5516	47.243	0.953411	-0.0688292	0.321526	-0.21407	0.830492	0.934456
ENSMUST00000159099.7	ENSMUSG00000001366.14	OTTMUSG00000034577.3	OTTMUST00000087733.1	Fbxo9-203	Fbxo9	1201	protein_coding	49.5536	47.1554	0.951606	-0.071564	0.353249	-0.202588	0.839457	0.938017
ENSMUST00000028106.10	ENSMUSG00000026768.10	OTTMUSG00000011364.4	OTTMUST00000026594.4	Itga8-201	Itga8	5812	protein_coding	49.5648	61.9474	1.24983	0.321727	0.35814	0.898328	0.369011	0.650073
ENSMUST00000045246.7	ENSMUSG00000026785.14	OTTMUSG00000016746.3	OTTMUST00000040621.1	Pkn3-201	Pkn3	3113	protein_coding	49.5676	57.2595	1.15518	0.208119	0.313145	0.664609	0.506301	0.757301
ENSMUST00000172946.1	ENSMUSG00000042688.16	OTTMUSG00000037218.2	OTTMUST00000095975.1	Mapk6-204	Mapk6	3228	retained_intron	49.5792	101.056	2.03828	1.02736	0.35748	2.87388	0.0040546	0.0463896
ENSMUST00000198606.1	ENSMUSG00000027983.13	OTTMUSG00000054796.3	OTTMUST00000135806.1	Cyp2u1-202	Cyp2u1	1873	processed_transcript	49.5999	49.5142	0.998272	-0.00249526	0.360562	-0.00692047	0.994478	0.997825
ENSMUST00000201702.4	ENSMUSG00000067629.13	OTTMUSG00000049838.10	OTTMUST00000138005.3	Syngap1-208	Syngap1	3920	protein_coding	49.6036	85.8542	1.73081	0.791444	0.485216	1.63112	0.102866	0.32258
ENSMUST00000127610.7	ENSMUSG00000020790.14	OTTMUSG00000006114.2	OTTMUST00000013820.2	Ankfy1-202	Ankfy1	7154	nonsense_mediated_decay	49.6154	95.937	1.93362	0.951301	0.720746	1.31988	0.186874	0.454793
ENSMUST00000106939.8	ENSMUSG00000020694.17	OTTMUSG00000002830.12	OTTMUST00000005736.10	Tlk2-203	Tlk2	5494	protein_coding	49.6183	52.532	1.05872	0.0823226	0.398898	0.206375	0.836498	0.937023
ENSMUST00000234686.1	ENSMUSG00000024142.15	OTTMUSG00000072967.7	OTTMUST00000176522.1	Mlst8-208	Mlst8	3855	protein_coding	49.6199	84.5712	1.70438	0.769247	0.368779	2.08593	0.0369852	0.178773
ENSMUST00000143384.1	ENSMUSG00000028798.16	OTTMUSG00000009520.10	OTTMUST00000021779.1	Eif3i-204	Eif3i	2323	retained_intron	49.6297	55.1517	1.11126	0.152202	0.38144	0.399019	0.689879	0.867199
ENSMUST00000167565.2	ENSMUSG00000090641.2	OTTMUSG00000067887.1	OTTMUST00000164168.1	Zfp712-201	Zfp712	3968	protein_coding	49.6327	48.7344	0.9819	-0.0263517	0.407254	-0.0647059	0.948408	0.982209
ENSMUST00000147707.7	ENSMUSG00000002546.16	OTTMUSG00000012959.15	OTTMUST00000031195.14	Golga2-210	Golga2	814	protein_coding	49.6372	67.5971	1.36182	0.44554	0.362281	1.22982	0.218765	0.496126
ENSMUST00000215397.1	ENSMUSG00000050730.17	OTTMUSG00000043543.2	OTTMUST00000155005.1	Arhgap42-204	Arhgap42	663	protein_coding	49.6585	68.6602	1.38265	0.467433	0.314893	1.48442	0.137698	0.382237
ENSMUST00000182464.1	ENSMUSG00000057666.18	OTTMUSG00000027118.9	OTTMUST00000113150.1	Gapdh-210	Gapdh	471	retained_intron	49.6614	49.3644	0.994018	-0.00865565	0.381527	-0.0226869	0.9819	0.993478
ENSMUST00000229755.1	ENSMUSG00000015377.10	OTTMUSG00000070762.1	OTTMUST00000170989.1	Dennd6b-203	Dennd6b	2677	nonsense_mediated_decay	49.6619	67.6674	1.36256	0.446321	0.300087	1.4873	0.136935	0.381565
ENSMUST00000166290.1	ENSMUSG00000086541.8	OTTMUSG00000036746.1	OTTMUST00000094257.1	Has2os-204	Has2os	1012	antisense	49.6725	52.0045	1.04695	0.0661881	0.351708	0.18819	0.850727	0.943114
ENSMUST00000090993.7	ENSMUSG00000026755.14	OTTMUSG00000012418.5	OTTMUST00000140380.1	Arpc5l-201	Arpc5l	752	nonsense_mediated_decay	49.6753	49.2707	0.991854	-0.0118001	0.627965	-0.018791	0.985008	0.994639
ENSMUST00000117288.1	ENSMUSG00000081051.4	OTTMUSG00000021609.1	OTTMUST00000051314.1	Gm15427-201	Gm15427	531	processed_pseudogene	49.6825	60.1778	1.21125	0.276493	0.413371	0.668874	0.503576	0.755322
ENSMUST00000213605.1	ENSMUSG00000001774.8	OTTMUSG00000062558.1	OTTMUST00000152382.1	Chordc1-202	Chordc1	519	protein_coding	49.6879	59.7667	1.20284	0.266447	0.665205	0.400549	0.688752	0.866929
ENSMUST00000194807.2	ENSMUSG00000056050.12	OTTMUSG00000050580.4	OTTMUST00000131203.2	Mia3-205	Mia3	259	protein_coding	49.7205	60.6027	1.21887	0.28554	0.348768	0.818711	0.412951	0.685236
ENSMUST00000226100.1	ENSMUSG00000021661.16	OTTMUSG00000032623.3	OTTMUST00000163874.1	Ankra2-208	Ankra2	1476	protein_coding	49.7736	75.032	1.50747	0.592125	0.439557	1.3471	0.177949	0.442233
ENSMUST00000124071.8	ENSMUSG00000028707.15	OTTMUSG00000008711.4	OTTMUST00000019784.2	Dmbx1-203	Dmbx1	4017	protein_coding	49.78	63.3341	1.27228	0.347416	1.20984	0.287158	0.773991	0.908506
ENSMUST00000234555.1	ENSMUSG00000016946.6	OTTMUSG00000023867.2	OTTMUST00000176224.1	Kctd5-203	Kctd5	1242	retained_intron	49.7834	63.0299	1.26608	0.340371	0.351253	0.96902	0.332535	0.617639
ENSMUST00000162693.7	ENSMUSG00000034544.17	OTTMUSG00000035041.9	OTTMUST00000089229.1	Rsrc1-209	Rsrc1	1172	protein_coding	49.7918	51.8126	1.04059	0.0573951	0.363054	0.15809	0.874386	0.9534
ENSMUST00000089775.10	ENSMUSG00000022537.18	OTTMUSG00000024220.6	OTTMUST00000059268.2	Tmem44-201	Tmem44	4331	nonsense_mediated_decay	49.7927	47.6172	0.956308	-0.0644531	1.25105	-0.0515194	0.958912	0.985772
ENSMUST00000107348.1	ENSMUSG00000038763.12	OTTMUSG00000017161.3	OTTMUST00000041542.2	Alpk3-201	Alpk3	6369	protein_coding	49.7984	54.1939	1.08827	0.122032	0.359424	0.33952	0.734218	0.889526
ENSMUST00000219574.1	ENSMUSG00000020078.16	OTTMUSG00000065001.2	OTTMUST00000158350.1	Vps26a-204	Vps26a	2288	nonsense_mediated_decay	49.8042	47.2159	0.948029	-0.0769962	0.530496	-0.14514	0.8846	0.957534
ENSMUST00000173445.1	ENSMUSG00000024319.18	OTTMUSG00000037086.7	OTTMUST00000095462.2	Vps52-205	Vps52	659	retained_intron	49.8733	59.2688	1.18839	0.249006	0.408226	0.609971	0.541881	0.778627
ENSMUST00000142281.7	ENSMUSG00000054405.14	OTTMUSG00000009788.3	OTTMUST00000022668.1	Dnajc8-209	Dnajc8	1837	retained_intron	49.8801	63.395	1.27095	0.345906	0.343036	1.00837	0.313279	0.599436
ENSMUST00000163207.1	ENSMUSG00000025245.14	OTTMUSG00000035821.4	OTTMUST00000091777.2	Lztfl1-203	Lztfl1	621	protein_coding	49.8803	66.9645	1.3425	0.424926	0.328208	1.29468	0.195429	0.465637
ENSMUST00000229502.1	ENSMUSG00000022427.4	OTTMUSG00000023517.2	OTTMUST00000171134.1	Tomm22-203	Tomm22	595	nonsense_mediated_decay	49.9392	49.9996	1.00121	0.00174204	0.41735	0.00417406	0.99667	0.998846
ENSMUST00000170092.7	ENSMUSG00000037503.12	OTTMUSG00000021855.4	OTTMUST00000126203.1	Fam168b-204	Fam168b	941	protein_coding	49.9505	57.139	1.14391	0.193977	0.365417	0.530837	0.595531	0.813476
ENSMUST00000101626.8	ENSMUSG00000051427.14	OTTMUSG00000005053.1	-	Ccdc157-202	Ccdc157	5153	protein_coding	49.9524	64.5109	1.29145	0.36899	0.373337	0.988356	0.322978	0.6085
ENSMUST00000042595.6	ENSMUSG00000032889.6	-	-	Gm6685-201	Gm6685	764	protein_coding	49.9583	58.4431	1.16984	0.22631	0.350644	0.645412	0.518661	0.764502
ENSMUST00000145853.7	ENSMUSG00000002428.12	OTTMUSG00000026001.4	OTTMUST00000064153.1	Hltf-204	Hltf	3628	nonsense_mediated_decay	49.9724	55.1412	1.10343	0.142	0.33945	0.418324	0.67571	0.859748
ENSMUST00000145791.7	ENSMUSG00000001750.15	OTTMUSG00000033070.2	OTTMUST00000082591.1	Tcirg1-211	Tcirg1	2729	protein_coding	49.9822	106.859	2.13794	1.09622	0.490374	2.23548	0.0253859	0.142826
ENSMUST00000192355.5	ENSMUSG00000026074.15	OTTMUSG00000050440.4	OTTMUST00000127987.2	Map4k4-208	Map4k4	711	protein_coding	49.9825	72.2436	1.44538	0.531447	0.315461	1.68466	0.0920533	0.303054
ENSMUST00000107948.7	ENSMUSG00000045411.16	OTTMUSG00000023110.7	OTTMUST00000055817.1	2410002F23Rik-204	2410002F23Rik	2908	protein_coding	49.9891	60.9116	1.2185	0.285102	0.815808	0.349472	0.726735	0.886434
ENSMUST00000142819.7	ENSMUSG00000020109.13	OTTMUSG00000034094.1	OTTMUST00000086201.1	Dnajb12-203	Dnajb12	1495	protein_coding	49.99	63.8401	1.27706	0.352823	0.458523	0.769477	0.44161	0.709162
ENSMUST00000056157.13	ENSMUSG00000012519.14	OTTMUSG00000031320.7	OTTMUST00000077587.1	Mlkl-201	Mlkl	2003	protein_coding	50.0117	61.1488	1.22269	0.290057	0.570318	0.508589	0.61104	0.821991
ENSMUST00000123470.7	ENSMUSG00000032231.14	OTTMUSG00000030907.4	OTTMUST00000076483.4	Anxa2-202	Anxa2	678	protein_coding	50.0184	69.8181	1.39585	0.481142	0.447493	1.07519	0.282288	0.567406
ENSMUST00000134515.1	ENSMUSG00000020048.13	OTTMUSG00000020538.2	OTTMUST00000048700.1	Hsp90b1-204	Hsp90b1	654	retained_intron	50.0254	55.9386	1.1182	0.161183	0.359182	0.44875	0.653612	0.847175
ENSMUST00000115803.8	ENSMUSG00000022680.14	OTTMUSG00000024509.11	OTTMUST00000060199.2	Pdxdc1-203	Pdxdc1	1255	protein_coding	50.0374	69.5403	1.38976	0.47484	0.462956	1.02567	0.305047	0.590801
ENSMUST00000229596.1	ENSMUSG00000037353.9	OTTMUSG00000071131.1	OTTMUST00000172091.1	Letmd1-205	Letmd1	2917	retained_intron	50.0401	62.7645	1.25428	0.326865	0.318609	1.02591	0.304933	0.590676
ENSMUST00000172800.1	ENSMUSG00000090083.11	OTTMUSG00000034432.5	OTTMUST00000095065.1	Rnf8-207	Rnf8	829	retained_intron	50.0451	49.5168	0.989443	-0.015311	0.440391	-0.0347668	0.972266	0.990221
ENSMUST00000070801.10	ENSMUSG00000041718.15	OTTMUSG00000018919.11	OTTMUST00000045481.2	Alg13-202	Alg13	1802	protein_coding	50.047	57.6569	1.15205	0.204208	0.318327	0.641503	0.521196	0.766284
ENSMUST00000126178.1	ENSMUSG00000024190.6	OTTMUSG00000020083.2	OTTMUST00000047767.1	Dusp1-202	Dusp1	2313	retained_intron	50.0504	78.8317	1.57505	0.655393	0.445914	1.46978	0.141623	0.389307
ENSMUST00000218258.1	ENSMUSG00000025403.5	OTTMUSG00000064772.2	OTTMUST00000157731.2	Shmt2-204	Shmt2	960	processed_transcript	50.0505	53.323	1.06538	0.0913733	0.458277	0.199385	0.841962	0.939429
ENSMUST00000141013.7	ENSMUSG00000028618.11	OTTMUSG00000008472.8	OTTMUST00000019406.1	Tmem59-205	Tmem59	808	retained_intron	50.0577	116.375	2.32482	1.21712	0.3879	3.13772	0.00170265	0.0262213
ENSMUST00000159140.1	ENSMUSG00000032280.16	OTTMUSG00000035108.10	OTTMUST00000089348.1	Tle3-203	Tle3	8638	retained_intron	50.0599	74.3601	1.48542	0.570872	0.299555	1.90573	0.0566854	0.231116
ENSMUST00000148150.7	ENSMUSG00000005447.12	OTTMUSG00000023231.3	OTTMUST00000056249.2	Pafah1b3-204	Pafah1b3	859	protein_coding	50.0608	55.6417	1.11148	0.152485	0.42135	0.361897	0.717429	0.881247
ENSMUST00000207354.1	ENSMUSG00000040177.10	OTTMUSG00000059807.1	OTTMUST00000146575.1	2310057M21Rik-204	2310057M21Rik	739	protein_coding	50.0926	50.4518	1.00717	0.0103083	0.473583	0.0217667	0.982634	0.993865
ENSMUST00000092971.12	ENSMUSG00000018474.17	OTTMUSG00000005975.9	-	Chd3-201	Chd3	6066	protein_coding	50.1178	111.357	2.2219	1.15179	1.66768	0.690657	0.489781	0.745413
ENSMUST00000224769.1	ENSMUSG00000041028.16	OTTMUSG00000068581.1	OTTMUST00000165775.1	Ghitm-204	Ghitm	1102	protein_coding	50.1217	54.574	1.08883	0.122777	0.336054	0.365351	0.71485	0.879869
ENSMUST00000146001.7	ENSMUSG00000018387.12	OTTMUSG00000005639.3	OTTMUST00000012546.2	Shroom1-205	Shroom1	4548	retained_intron	50.1247	65.0648	1.29806	0.376355	0.288765	1.30333	0.192463	0.461567
ENSMUST00000148561.1	ENSMUSG00000028248.15	OTTMUSG00000004739.4	OTTMUST00000010707.1	Pnisr-207	Pnisr	851	processed_transcript	50.1742	66.3463	1.32232	0.403069	0.367914	1.09555	0.273274	0.557604
ENSMUST00000162605.1	ENSMUSG00000033287.16	OTTMUSG00000034897.2	OTTMUST00000088720.1	Kctd17-207	Kctd17	671	retained_intron	50.221	50.7563	1.01066	0.0152962	0.365638	0.0418344	0.966631	0.988754
ENSMUST00000217267.1	ENSMUSG00000036615.6	OTTMUSG00000043569.4	-	Rfxap-204	Rfxap	696	protein_coding	50.2353	48.8089	0.971607	-0.0415554	0.321948	-0.129075	0.897298	0.962111
ENSMUST00000213525.1	ENSMUSG00000042396.10	OTTMUSG00000063008.1	OTTMUST00000153373.1	Rbm7-203	Rbm7	2703	retained_intron	50.2397	58.0391	1.15524	0.208197	0.294303	0.707422	0.479304	0.737379
ENSMUST00000031817.9	ENSMUSG00000029798.11	OTTMUSG00000057867.1	OTTMUST00000142089.1	Herc6-201	Herc6	4767	protein_coding	50.2543	54.2364	1.07924	0.110013	0.377166	0.291683	0.770529	0.90712
ENSMUST00000162086.2	ENSMUSG00000021470.18	OTTMUSG00000026114.4	OTTMUST00000163634.1	Ercc6l2-210	Ercc6l2	1309	processed_transcript	50.2594	55.6962	1.10818	0.148188	0.646363	0.229264	0.818664	0.928284
ENSMUST00000199041.1	ENSMUSG00000036503.13	OTTMUSG00000052906.8	OTTMUST00000132939.1	Rnf13-209	Rnf13	1062	protein_coding	50.2804	58.2083	1.15767	0.211228	0.361468	0.584362	0.558977	0.789785
ENSMUST00000146392.7	ENSMUSG00000027282.17	OTTMUSG00000014305.2	OTTMUST00000033732.2	Mtch2-209	Mtch2	2241	retained_intron	50.2972	80.0125	1.59079	0.669748	0.27323	2.45122	0.0142373	0.100453
ENSMUST00000190318.1	ENSMUSG00000056763.16	OTTMUSG00000027401.8	OTTMUST00000118991.1	Cspp1-222	Cspp1	5009	retained_intron	50.2991	66.3187	1.31849	0.398882	0.349409	1.14159	0.253624	0.535249
ENSMUST00000155097.1	ENSMUSG00000044716.12	OTTMUSG00000022794.3	OTTMUST00000054760.1	Dok7-205	Dok7	2519	retained_intron	50.306	78.6212	1.56286	0.644188	0.296578	2.17207	0.0298502	0.158137
ENSMUST00000091505.10	ENSMUSG00000050530.14	OTTMUSG00000010785.2	OTTMUST00000025224.1	Fam171a1-203	Fam171a1	3449	protein_coding	50.3313	54.7462	1.08772	0.121302	0.672649	0.180335	0.85689	0.946131
ENSMUST00000160653.1	ENSMUSG00000038991.17	OTTMUSG00000035033.2	OTTMUST00000089099.2	Txndc5-203	Txndc5	2586	protein_coding	50.3365	70.0211	1.39106	0.476184	0.418792	1.13704	0.25552	0.537468
ENSMUST00000144687.7	ENSMUSG00000027367.16	OTTMUSG00000016010.1	OTTMUST00000038145.1	Stard7-207	Stard7	1358	retained_intron	50.3444	52.6947	1.04668	0.0658264	0.311354	0.21142	0.83256	0.935651
ENSMUST00000058038.11	ENSMUSG00000045639.14	OTTMUSG00000028743.3	OTTMUST00000071197.1	Zfp629-201	Zfp629	6120	protein_coding	50.3477	52.2116	1.03702	0.0524444	0.970044	0.054064	0.956884	0.985279
ENSMUST00000173642.1	ENSMUSG00000024498.15	OTTMUSG00000037173.1	OTTMUST00000095764.1	Tcerg1-202	Tcerg1	3526	nonsense_mediated_decay	50.3477	58.4916	1.16175	0.216301	0.424625	0.509393	0.610477	0.821696
ENSMUST00000109885.7	ENSMUSG00000031681.16	OTTMUSG00000021109.3	OTTMUST00000049957.1	Smad1-203	Smad1	3775	protein_coding	50.3636	61.9285	1.22963	0.298222	0.374744	0.795802	0.426147	0.696646
ENSMUST00000215666.1	ENSMUSG00000032911.6	OTTMUSG00000063132.1	OTTMUST00000153684.1	Cspg4-203	Cspg4	5158	retained_intron	50.3767	79.0521	1.56922	0.650048	0.31175	2.08516	0.0370552	0.178865
ENSMUST00000164273.8	ENSMUSG00000031934.14	OTTMUSG00000035453.5	OTTMUST00000090718.2	Panx1-202	Panx1	5732	protein_coding	50.3908	48.9569	0.971545	-0.0416467	0.38431	-0.108368	0.913704	0.969074
ENSMUST00000143501.7	ENSMUSG00000028949.13	OTTMUSG00000030539.2	OTTMUST00000075594.2	Smarcd3-203	Smarcd3	1070	retained_intron	50.3941	56.0369	1.11197	0.15312	0.313085	0.489069	0.624793	0.830229
ENSMUST00000160510.7	ENSMUSG00000039233.12	OTTMUSG00000035030.2	OTTMUST00000089093.1	Tbce-207	Tbce	871	retained_intron	50.4288	48.0307	0.952447	-0.0702887	0.36581	-0.192145	0.847628	0.941875
ENSMUST00000136504.2	ENSMUSG00000004865.16	OTTMUSG00000024247.3	OTTMUST00000059348.2	Srpk1-205	Srpk1	1091	retained_intron	50.4332	56.2712	1.11576	0.158022	0.413368	0.38228	0.702253	0.872813
ENSMUST00000150430.1	ENSMUSG00000028671.16	OTTMUSG00000009851.3	OTTMUST00000022841.2	Gale-206	Gale	930	retained_intron	50.4336	58.3141	1.15626	0.20946	0.300111	0.697943	0.485213	0.741817
ENSMUST00000179189.7	ENSMUSG00000094936.7	OTTMUSG00000042309.3	OTTMUST00000111334.2	Rbm4-204	Rbm4	738	protein_coding	50.4353	53.7119	1.06497	0.0908072	1.22268	0.0742692	0.940796	0.979015
ENSMUST00000025209.10	ENSMUSG00000024352.11	-	-	Spata24-201	Spata24	701	protein_coding	50.4413	60.8479	1.20631	0.270602	0.325552	0.831209	0.405856	0.680898
ENSMUST00000042290.13	ENSMUSG00000037254.18	OTTMUSG00000011191.3	OTTMUST00000026267.2	Itih2-201	Itih2	3100	protein_coding	50.4632	51.0121	1.01088	0.0156062	0.380766	0.0409863	0.967307	0.988947
ENSMUST00000032884.15	ENSMUSG00000030649.18	OTTMUSG00000025103.3	OTTMUST00000061756.1	Anapc15-201	Anapc15	937	retained_intron	50.4906	49.2656	0.975738	-0.0354344	0.480963	-0.0736738	0.94127	0.979015
ENSMUST00000195032.5	ENSMUSG00000058407.12	OTTMUSG00000026595.7	OTTMUST00000065806.3	Txndc9-207	Txndc9	1444	protein_coding	50.5092	56.6983	1.12253	0.16676	0.368985	0.451942	0.651311	0.846566
ENSMUST00000227808.1	ENSMUSG00000022016.16	OTTMUSG00000032614.3	OTTMUST00000167324.1	Akap11-205	Akap11	3065	processed_transcript	50.5238	58.7314	1.16245	0.217168	0.375139	0.578901	0.562656	0.792055
ENSMUST00000154546.7	ENSMUSG00000031960.14	OTTMUSG00000031898.4	OTTMUST00000079079.1	Aars-207	Aars	2221	retained_intron	50.566	86.6355	1.71331	0.77679	0.290806	2.67116	0.00755891	0.0686402
ENSMUST00000230915.1	ENSMUSG00000072501.5	OTTMUSG00000070604.2	OTTMUST00000170617.1	Phf20l1-210	Phf20l1	3203	retained_intron	50.5661	65.0819	1.28707	0.364085	0.411544	0.88468	0.376329	0.656142
ENSMUST00000208151.1	ENSMUSG00000057378.15	OTTMUSG00000015132.6	OTTMUST00000035888.2	Ryr3-210	Ryr3	15370	protein_coding	50.5989	124.431	2.45916	1.29817	1.70679	0.76059	0.446902	0.713339
ENSMUST00000061091.13	ENSMUSG00000023805.17	OTTMUSG00000020122.4	OTTMUST00000047830.1	Synj2-201	Synj2	4072	protein_coding	50.6063	77.9233	1.53979	0.622738	0.414948	1.50076	0.133417	0.375758
ENSMUST00000214036.1	ENSMUSG00000032563.16	OTTMUSG00000023521.8	OTTMUST00000153494.1	Mrpl3-207	Mrpl3	562	protein_coding	50.6399	54.6905	1.07999	0.111015	0.524364	0.211714	0.83233	0.935627
ENSMUST00000096052.8	ENSMUSG00000022656.15	OTTMUSG00000014968.3	OTTMUST00000074472.1	Nectin3-203	Nectin3	1746	protein_coding	50.6535	48.2829	0.953199	-0.06915	0.403238	-0.171487	0.863841	0.949461
ENSMUST00000057740.6	ENSMUSG00000047676.6	OTTMUSG00000053473.1	OTTMUST00000133391.1	Rpsa-ps10-201	Rpsa-ps10	885	processed_pseudogene	50.6805	51.7668	1.02143	0.0305956	0.382614	0.0799648	0.936265	0.977873
ENSMUST00000130888.2	ENSMUSG00000038930.11	OTTMUSG00000029013.3	OTTMUST00000071978.2	Rccd1-205	Rccd1	3367	retained_intron	50.6911	50.298	0.992244	-0.0112333	0.472082	-0.0237953	0.981016	0.993249
ENSMUST00000227022.1	ENSMUSG00000033166.11	OTTMUSG00000069548.1	OTTMUST00000168150.1	Dis3-203	Dis3	3590	nonsense_mediated_decay	50.6956	108.307	2.13642	1.0952	0.356496	3.07212	0.00212547	0.0301804
ENSMUST00000115246.8	ENSMUSG00000024576.14	OTTMUSG00000035876.10	OTTMUST00000091974.1	Csnk1a1-201	Csnk1a1	1484	protein_coding	50.7045	49.4382	0.975025	-0.0364893	0.568152	-0.0642244	0.948792	0.982311
ENSMUST00000111285.8	ENSMUSG00000040123.17	OTTMUSG00000037133.2	-	Zmym5-202	Zmym5	5351	protein_coding	50.7074	139.292	2.74697	1.45784	0.437538	3.33192	0.000862487	0.0169478
ENSMUST00000027185.10	ENSMUSG00000026027.13	OTTMUSG00000021303.2	OTTMUST00000049162.1	Stradb-201	Stradb	2960	protein_coding	50.7186	55.0008	1.08443	0.116938	0.873275	0.133907	0.893476	0.96009
ENSMUST00000166997.1	ENSMUSG00000019877.10	OTTMUSG00000035404.2	OTTMUST00000090544.1	Serinc1-203	Serinc1	2723	retained_intron	50.7358	67.5073	1.33057	0.41204	0.329353	1.25106	0.210912	0.485648
ENSMUST00000120007.7	ENSMUSG00000060538.14	OTTMUSG00000031957.41	OTTMUST00000079301.2	Tmem219-203	Tmem219	1087	protein_coding	50.7772	56.8347	1.1193	0.162593	0.386588	0.420584	0.674059	0.858727
ENSMUST00000155286.1	ENSMUSG00000024335.19	OTTMUSG00000017279.9	OTTMUST00000041919.1	Brd2-208	Brd2	610	retained_intron	50.7861	75.5842	1.48829	0.573651	0.475202	1.20717	0.227366	0.505811
ENSMUST00000179478.7	ENSMUSG00000042079.13	OTTMUSG00000042359.2	OTTMUST00000111635.2	Hnrnpf-208	Hnrnpf	956	protein_coding	50.7875	113.02	2.22534	1.15403	0.522187	2.20999	0.027106	0.148615
ENSMUST00000146441.7	ENSMUSG00000028207.18	OTTMUSG00000004455.4	OTTMUST00000010170.1	Asph-217	Asph	2576	protein_coding	50.795	52.8884	1.04121	0.0582647	0.367207	0.15867	0.873929	0.953337
ENSMUST00000217409.1	ENSMUSG00000032316.8	OTTMUSG00000063206.1	OTTMUST00000153912.1	Clk3-209	Clk3	764	nonsense_mediated_decay	50.8077	57.1015	1.12387	0.168481	0.404472	0.416546	0.67701	0.860325
ENSMUST00000211680.1	ENSMUSG00000038406.17	OTTMUSG00000028917.2	OTTMUST00000071665.1	Scaf1-205	Scaf1	661	protein_coding	50.8099	61.7408	1.21513	0.281114	0.358295	0.784588	0.432695	0.702501
ENSMUST00000107682.1	ENSMUSG00000056498.13	OTTMUSG00000022062.1	OTTMUST00000052382.1	Tmem154-201	Tmem154	3342	protein_coding	50.832	52.7748	1.03822	0.0541104	0.402389	0.134473	0.893029	0.959868
ENSMUST00000127773.2	ENSMUSG00000002319.16	OTTMUSG00000027877.2	OTTMUST00000069044.2	Ipo4-204	Ipo4	956	retained_intron	50.8342	57.5001	1.13113	0.177765	0.32916	0.540058	0.589157	0.809702
ENSMUST00000043755.13	ENSMUSG00000062646.12	OTTMUSG00000015382.1	OTTMUST00000036507.1	Ganc-201	Ganc	4823	processed_transcript	50.8464	91.6392	1.80227	0.849818	0.50718	1.67558	0.0938212	0.306264
ENSMUST00000003434.13	ENSMUSG00000003344.14	OTTMUSG00000032757.3	-	Btbd2-201	Btbd2	3026	protein_coding	50.8561	92.8426	1.82559	0.868365	0.404368	2.14746	0.0317565	0.163733
ENSMUST00000098596.10	ENSMUSG00000074220.10	OTTMUSG00000029962.3	OTTMUST00000074312.3	Zfp382-201	Zfp382	2117	protein_coding	50.8819	65.1461	1.28034	0.356526	0.331432	1.07572	0.282054	0.567128
ENSMUST00000211294.1	ENSMUSG00000038206.13	OTTMUSG00000021103.3	OTTMUST00000150014.1	Fbxo8-205	Fbxo8	441	retained_intron	50.8842	56.2427	1.10531	0.144448	0.338705	0.426473	0.669763	0.856578
ENSMUST00000181502.1	ENSMUSG00000097062.1	-	-	Gm17586-201	Gm17586	908	lincRNA	50.8908	50.7321	0.996881	-0.00450744	0.331955	-0.0135785	0.989166	0.996098
ENSMUST00000025411.7	ENSMUSG00000024530.7	-	-	Prelid3a-201	Prelid3a	2167	protein_coding	50.9038	53.8217	1.05732	0.0804141	0.305618	0.26312	0.792458	0.91634
ENSMUST00000209517.1	ENSMUSG00000040428.19	OTTMUSG00000029145.2	OTTMUST00000072288.1	Plekha4-202	Plekha4	2577	protein_coding	50.9041	63.2172	1.24189	0.312536	0.313261	0.997686	0.318431	0.604551
ENSMUST00000130234.1	ENSMUSG00000025261.17	OTTMUSG00000019367.10	OTTMUST00000046440.1	Huwe1-205	Huwe1	667	retained_intron	50.905	47.0792	0.924845	-0.112717	0.641669	-0.175662	0.860559	0.948293
ENSMUST00000123921.7	ENSMUSG00000039737.11	OTTMUSG00000025448.2	OTTMUST00000062665.1	Prkrip1-202	Prkrip1	447	nonsense_mediated_decay	50.9124	53.3391	1.04766	0.0671741	0.436073	0.154043	0.877576	0.954926
ENSMUST00000163014.1	ENSMUSG00000005610.17	OTTMUSG00000035134.3	OTTMUST00000089452.1	Eif4g2-214	Eif4g2	763	protein_coding	50.9817	67.6375	1.3267	0.407845	0.297209	1.37225	0.169986	0.431468
ENSMUST00000229617.1	ENSMUSG00000022404.8	OTTMUSG00000070885.1	OTTMUST00000171317.1	Slc25a17-203	Slc25a17	869	retained_intron	50.9952	51.28	1.00558	0.0080336	0.350364	0.0229293	0.981707	0.993422
ENSMUST00000139915.1	ENSMUSG00000033955.12	OTTMUSG00000013461.1	OTTMUST00000032548.1	Tnks1bp1-204	Tnks1bp1	433	processed_transcript	51.0046	77.394	1.51739	0.601595	0.463544	1.29782	0.19435	0.463947
ENSMUST00000147129.7	ENSMUSG00000031095.15	OTTMUSG00000017236.6	OTTMUST00000041820.3	Cul4b-204	Cul4b	3103	nonsense_mediated_decay	51.0098	64.5271	1.26499	0.339131	0.379708	0.893137	0.371784	0.65235
ENSMUST00000133640.1	ENSMUSG00000027276.7	OTTMUSG00000015560.1	OTTMUST00000036967.1	Jag1-202	Jag1	1463	retained_intron	51.0246	46.9668	0.920474	-0.119551	0.499735	-0.23923	0.810927	0.924378
ENSMUST00000153727.2	ENSMUSG00000001440.5	OTTMUSG00000002303.3	OTTMUST00000004586.2	Kpnb1-203	Kpnb1	779	retained_intron	51.0367	50.0263	0.980203	-0.028847	0.393427	-0.0733225	0.94155	0.97919
ENSMUST00000151971.7	ENSMUSG00000040928.15	OTTMUSG00000009625.3	OTTMUST00000022161.2	S100pbp-214	S100pbp	2589	retained_intron	51.0452	61.2469	1.19985	0.262859	0.381564	0.6889	0.490886	0.746436
ENSMUST00000225945.1	ENSMUSG00000041685.16	OTTMUSG00000067753.1	OTTMUST00000163909.1	Fcho2-212	Fcho2	2764	retained_intron	51.0609	67.7755	1.32735	0.408545	0.522647	0.781684	0.4344	0.703316
ENSMUST00000127674.7	ENSMUSG00000033819.16	OTTMUSG00000032740.3	OTTMUST00000081460.1	Ppp1r16a-202	Ppp1r16a	2382	retained_intron	51.0618	51.4732	1.00806	0.011576	0.684507	0.0169114	0.986507	0.995253
ENSMUST00000122143.7	ENSMUSG00000038611.17	OTTMUSG00000024537.6	OTTMUST00000071789.1	Phrf1-202	Phrf1	4864	protein_coding	51.0645	96.2917	1.88569	0.91509	0.40219	2.27527	0.0228897	0.13469
ENSMUST00000211724.1	ENSMUSG00000038398.8	OTTMUSG00000060787.1	OTTMUST00000148603.1	Upf3a-203	Upf3a	3698	retained_intron	51.1018	69.8818	1.3675	0.451544	0.2953	1.5291	0.12624	0.364036
ENSMUST00000229916.1	ENSMUSG00000022564.7	OTTMUSG00000070824.2	OTTMUST00000171176.1	Grina-204	Grina	854	retained_intron	51.1258	54.3091	1.06226	0.0871425	0.380222	0.229188	0.818723	0.928306
ENSMUST00000049244.9	ENSMUSG00000039763.10	OTTMUSG00000019887.4	OTTMUST00000047417.2	Dnajc28-201	Dnajc28	3368	protein_coding	51.1382	58.2289	1.13866	0.187334	0.334601	0.559872	0.575567	0.800312
ENSMUST00000156269.1	ENSMUSG00000078870.9	OTTMUSG00000016578.3	OTTMUST00000040087.1	Gm14410-203	Gm14410	685	processed_transcript	51.1387	56.2751	1.10044	0.138079	0.60716	0.227417	0.820099	0.929072
ENSMUST00000129016.2	ENSMUSG00000034175.13	OTTMUSG00000005080.5	OTTMUST00000011361.2	Rhbdd3-204	Rhbdd3	1707	processed_transcript	51.1397	63.136	1.23458	0.304021	0.493698	0.615803	0.538025	0.776554
ENSMUST00000073837.12	ENSMUSG00000009739.17	OTTMUSG00000039916.5	OTTMUST00000103715.2	Pou6f1-202	Pou6f1	4953	protein_coding	51.1402	61.7007	1.2065	0.270831	0.639528	0.423485	0.671941	0.857725
ENSMUST00000113248.3	ENSMUSG00000013736.16	OTTMUSG00000023531.3	OTTMUST00000057364.1	Trnt1-203	Trnt1	1398	protein_coding	51.1708	49.3152	0.963738	-0.0532875	1.28338	-0.0415212	0.96688	0.988794
ENSMUST00000172089.1	ENSMUSG00000021111.15	OTTMUSG00000035482.4	OTTMUST00000090899.1	Papola-220	Papola	686	protein_coding	51.1758	56.1604	1.0974	0.134092	0.320333	0.418602	0.675507	0.859655
ENSMUST00000133714.1	ENSMUSG00000036620.14	OTTMUSG00000005573.3	OTTMUST00000012386.1	Mgat4b-203	Mgat4b	511	retained_intron	51.1777	49.7054	0.971232	-0.0421121	0.359442	-0.11716	0.906733	0.966321
ENSMUST00000233508.1	ENSMUSG00000056692.13	OTTMUSG00000022177.6	OTTMUST00000174595.1	D17Wsu92e-206	D17Wsu92e	1348	protein_coding	51.1908	67.7644	1.32376	0.404643	0.310033	1.30516	0.191838	0.460995
ENSMUST00000139744.1	ENSMUSG00000031169.13	OTTMUSG00000018131.3	OTTMUST00000043791.1	Porcn-206	Porcn	898	retained_intron	51.2226	73.9736	1.44416	0.530229	0.27487	1.92902	0.0537285	0.224425
ENSMUST00000216857.1	ENSMUSG00000032294.17	OTTMUSG00000063298.2	OTTMUST00000154196.1	Pkm-209	Pkm	718	protein_coding	51.2231	73.2976	1.43095	0.516972	0.311949	1.65723	0.0974724	0.313242
ENSMUST00000151546.1	ENSMUSG00000003033.15	OTTMUSG00000022231.6	OTTMUST00000052878.1	Ap1m1-204	Ap1m1	848	retained_intron	51.2324	62.7301	1.22442	0.292101	0.301626	0.968422	0.332834	0.617639
ENSMUST00000221656.1	ENSMUSG00000042472.11	OTTMUSG00000067053.4	OTTMUST00000162474.1	Zfp410-206	Zfp410	2228	nonsense_mediated_decay	51.2572	51.4312	1.00339	0.00488812	0.33307	0.014676	0.988291	0.99601
ENSMUST00000171252.7	ENSMUSG00000060147.15	OTTMUSG00000000739.3	OTTMUST00000092636.2	Serpinb6a-215	Serpinb6a	833	protein_coding	51.2968	64.6363	1.26005	0.333476	0.319183	1.04478	0.296125	0.581213
ENSMUST00000229562.1	ENSMUSG00000003355.7	OTTMUSG00000070933.1	OTTMUST00000171481.1	Fkbp11-202	Fkbp11	2411	retained_intron	51.3014	53.3405	1.03975	0.0562338	0.326121	0.172432	0.863098	0.949161
ENSMUST00000205950.1	ENSMUSG00000030697.7	OTTMUSG00000058355.1	OTTMUST00000143324.1	Ppp4c-206	Ppp4c	865	retained_intron	51.3295	49.5736	0.965791	-0.0502176	0.38844	-0.12928	0.897136	0.96198
ENSMUST00000194917.5	ENSMUSG00000066595.9	OTTMUSG00000051405.4	OTTMUST00000129957.1	Flvcr1-206	Flvcr1	3029	retained_intron	51.3355	48.9029	0.952613	-0.0700373	0.723693	-0.0967777	0.922903	0.972615
ENSMUST00000234423.1	ENSMUSG00000024287.8	OTTMUSG00000072902.2	OTTMUST00000176367.1	Thoc1-206	Thoc1	680	retained_intron	51.3887	65.2805	1.27033	0.345202	0.349603	0.987411	0.323441	0.608774
ENSMUST00000103042.9	ENSMUSG00000059540.15	OTTMUSG00000016809.4	OTTMUST00000040823.1	Tcea2-201	Tcea2	1183	protein_coding	51.3924	56.1261	1.09211	0.127115	0.38647	0.328913	0.742221	0.892649
ENSMUST00000149595.7	ENSMUSG00000043384.15	OTTMUSG00000018754.1	OTTMUST00000045113.1	Gprasp1-205	Gprasp1	837	processed_transcript	51.3941	72.0752	1.4024	0.4879	0.267005	1.82731	0.0676535	0.255515
ENSMUST00000050702.8	ENSMUSG00000035916.8	OTTMUSG00000050771.2	OTTMUST00000128690.1	Ptprq-201	Ptprq	7393	protein_coding	51.4222	49.9214	0.970814	-0.042733	0.362801	-0.117787	0.906237	0.966302
ENSMUST00000070755.12	ENSMUSG00000078773.11	OTTMUSG00000004520.3	OTTMUST00000010239.1	Rad54b-201	Rad54b	2870	protein_coding	51.4246	48.0641	0.934653	-0.0974978	0.423282	-0.230338	0.817829	0.927775
ENSMUST00000137890.1	ENSMUSG00000017677.11	OTTMUSG00000000167.3	OTTMUST00000000514.1	Wsb1-204	Wsb1	901	retained_intron	51.4445	57.2696	1.11323	0.154753	0.600213	0.25783	0.796538	0.917987
ENSMUST00000194683.1	ENSMUSG00000103901.1	OTTMUSG00000051045.1	OTTMUST00000129405.1	Gm37499-201	Gm37499	3478	TEC	51.4458	57.8107	1.12372	0.168282	0.368093	0.457172	0.647547	0.843881
ENSMUST00000138242.1	ENSMUSG00000001962.8	OTTMUSG00000017658.3	OTTMUST00000046869.1	Fam50a-202	Fam50a	1918	retained_intron	51.4551	57.3539	1.11464	0.156577	0.303614	0.51571	0.606057	0.819517
ENSMUST00000015680.10	ENSMUSG00000015536.14	OTTMUSG00000036446.4	-	Mocs2-201	Mocs2	1152	protein_coding	51.4706	122.043	2.37112	1.24557	3.72678	0.334221	0.738213	0.891378
ENSMUST00000196394.1	ENSMUSG00000037364.12	OTTMUSG00000054484.3	OTTMUST00000135113.1	Srrt-203	Srrt	767	retained_intron	51.4948	65.356	1.26918	0.343893	0.305261	1.12655	0.259931	0.542727
ENSMUST00000185886.6	ENSMUSG00000026309.14	OTTMUSG00000048492.2	OTTMUST00000124292.1	Ilkap-202	Ilkap	606	retained_intron	51.4953	49.728	0.965679	-0.0503841	0.361906	-0.139219	0.889277	0.958998
ENSMUST00000143173.7	ENSMUSG00000025871.18	OTTMUSG00000032658.7	OTTMUST00000081318.1	4833439L19Rik-205	4833439L19Rik	874	retained_intron	51.4955	69.286	1.34548	0.428117	0.320139	1.33729	0.181129	0.446414
ENSMUST00000205744.1	ENSMUSG00000030532.6	OTTMUSG00000058663.1	OTTMUST00000144072.1	Hddc3-204	Hddc3	1471	nonsense_mediated_decay	51.539	51.791	1.00489	0.00703813	0.36701	0.019177	0.9847	0.994568
ENSMUST00000125693.7	ENSMUSG00000029017.13	OTTMUSG00000025637.3	OTTMUST00000063085.1	Pmpcb-202	Pmpcb	4134	retained_intron	51.5446	63.313	1.22832	0.296682	0.2871	1.03338	0.301427	0.586894
ENSMUST00000134760.1	ENSMUSG00000063882.12	OTTMUSG00000008727.3	OTTMUST00000019875.1	Uqcrh-204	Uqcrh	579	processed_transcript	51.5572	54.8523	1.06391	0.0893776	0.3169	0.282037	0.777915	0.91029
ENSMUST00000181323.1	ENSMUSG00000097417.1	-	-	Gm26669-201	Gm26669	1808	lincRNA	51.5642	52.9582	1.02704	0.0384857	0.44594	0.0863024	0.931226	0.976157
ENSMUST00000234416.1	ENSMUSG00000024012.18	OTTMUSG00000028973.6	OTTMUST00000176609.1	Mtch1-210	Mtch1	1652	nonsense_mediated_decay	51.5652	52.7397	1.02278	0.0324903	0.609824	0.0532781	0.95751	0.98533
ENSMUST00000176241.1	ENSMUSG00000025613.13	OTTMUSG00000040145.3	OTTMUST00000104339.1	Cct8-205	Cct8	688	retained_intron	51.5679	52.3664	1.01548	0.0221671	0.347242	0.0638376	0.9491	0.982459
ENSMUST00000142771.7	ENSMUSG00000022503.10	OTTMUSG00000025747.4	OTTMUST00000063426.2	Nubp1-204	Nubp1	3296	retained_intron	51.5693	74.8136	1.45074	0.536787	0.284833	1.88457	0.0594883	0.237647
ENSMUST00000207907.1	ENSMUSG00000061028.7	OTTMUSG00000059257.7	OTTMUST00000145431.3	Clasrp-208	Clasrp	2431	nonsense_mediated_decay	51.5702	65.9065	1.278	0.353885	0.396011	0.893622	0.371524	0.652293
ENSMUST00000227484.1	ENSMUSG00000022139.17	OTTMUSG00000069931.1	OTTMUST00000169289.1	Mbnl2-206	Mbnl2	5561	retained_intron	51.5789	87.8797	1.70379	0.768749	0.338968	2.26791	0.0233345	0.135833
ENSMUST00000212687.1	ENSMUSG00000038000.10	OTTMUSG00000062053.1	OTTMUST00000151493.1	Acd-205	Acd	1041	retained_intron	51.5793	55.7552	1.08096	0.112314	0.320329	0.35062	0.725873	0.885941
ENSMUST00000026978.6	ENSMUSG00000025860.15	OTTMUSG00000017444.8	OTTMUST00000042336.1	Xiap-201	Xiap	6834	protein_coding	51.581	80.8309	1.56707	0.648068	1.27396	0.508705	0.610959	0.821928
ENSMUST00000095014.7	ENSMUSG00000070939.9	OTTMUSG00000046304.4	OTTMUST00000120704.2	Tgfbrap1-201	Tgfbrap1	5607	protein_coding	51.6095	102.273	1.98167	0.986717	0.551723	1.78843	0.0737069	0.267202
ENSMUST00000132344.7	ENSMUSG00000035632.16	OTTMUSG00000027888.7	OTTMUST00000072415.2	Cnot3-203	Cnot3	1020	protein_coding	51.6142	72.1418	1.39771	0.483067	0.408	1.18399	0.236419	0.516226
ENSMUST00000149277.7	ENSMUSG00000024426.17	OTTMUSG00000033103.3	OTTMUST00000082731.2	Atat1-214	Atat1	1388	protein_coding	51.6156	47.9309	0.928612	-0.106852	0.413053	-0.258688	0.795876	0.917623
ENSMUST00000155628.7	ENSMUSG00000003534.17	OTTMUSG00000031017.5	OTTMUST00000076833.2	Ddr1-210	Ddr1	1936	protein_coding	51.6263	73.0716	1.41539	0.501204	0.470837	1.0645	0.287104	0.572888
ENSMUST00000190365.6	ENSMUSG00000030616.15	OTTMUSG00000049044.2	OTTMUST00000125276.1	Sytl2-205	Sytl2	4202	processed_transcript	51.6276	54.32	1.05215	0.0733411	1.28242	0.0571896	0.954394	0.984641
ENSMUST00000021468.13	ENSMUSG00000021068.16	OTTMUSG00000037170.3	-	Nin-201	Nin	6708	protein_coding	51.6675	147.203	2.84905	1.51048	1.67027	0.904333	0.365819	0.647807
ENSMUST00000173199.7	ENSMUSG00000071454.13	OTTMUSG00000037895.6	OTTMUST00000097768.1	Dtnb-210	Dtnb	2820	protein_coding	51.7012	74.0945	1.43313	0.519167	0.709501	0.731736	0.46433	0.726477
ENSMUST00000062572.2	ENSMUSG00000049551.2	OTTMUSG00000021311.1	OTTMUST00000050527.1	Fzd9-201	Fzd9	2293	protein_coding	51.7284	60.4761	1.16911	0.225408	0.332423	0.678076	0.497723	0.751583
ENSMUST00000213923.1	ENSMUSG00000031939.16	OTTMUSG00000062264.4	OTTMUST00000151925.1	Taf1d-205	Taf1d	2339	retained_intron	51.7301	66.0457	1.27674	0.352462	0.459755	0.76663	0.443302	0.710635
ENSMUST00000139717.1	ENSMUSG00000057421.12	OTTMUSG00000018162.1	OTTMUST00000043873.1	Las1l-205	Las1l	4625	retained_intron	51.7352	69.0293	1.33428	0.416064	0.332943	1.24966	0.211425	0.486219
ENSMUST00000184105.7	ENSMUSG00000037514.17	OTTMUSG00000016043.2	OTTMUST00000038273.2	Pank2-207	Pank2	1398	nonsense_mediated_decay	51.7368	57.912	1.11936	0.162672	0.311916	0.521525	0.602001	0.817298
ENSMUST00000230286.1	ENSMUSG00000116305.1	OTTMUSG00000070697.1	OTTMUST00000170810.1	Lncppara-201	Lncppara	625	retained_intron	51.7393	57.1262	1.10411	0.14289	0.329448	0.433726	0.664488	0.853554
ENSMUST00000164992.8	ENSMUSG00000048000.15	OTTMUSG00000037064.6	OTTMUST00000095338.2	Gigyf2-202	Gigyf2	2330	protein_coding	51.7506	65.7252	1.27004	0.344871	0.499138	0.690934	0.489607	0.745271
ENSMUST00000056623.12	ENSMUSG00000048108.13	OTTMUSG00000027031.2	OTTMUST00000066816.2	Tmem72-201	Tmem72	17152	protein_coding	51.7705	92.8998	1.79445	0.843544	0.304986	2.76584	0.00567762	0.0573297
ENSMUST00000174846.7	ENSMUSG00000048000.15	OTTMUSG00000037064.6	OTTMUST00000095336.2	Gigyf2-222	Gigyf2	995	processed_transcript	51.7793	49.7712	0.961218	-0.057065	0.34739	-0.164268	0.86952	0.951967
ENSMUST00000194508.1	ENSMUSG00000102411.1	OTTMUSG00000044730.1	OTTMUST00000117609.1	Gm36936-201	Gm36936	2749	TEC	51.7826	99.3002	1.91764	0.939328	0.352893	2.66179	0.00777257	0.069694
ENSMUST00000182886.7	ENSMUSG00000035325.16	OTTMUSG00000043627.10	OTTMUST00000114595.2	Sec31a-210	Sec31a	4047	protein_coding	51.7858	67.6333	1.30602	0.385175	1.22855	0.313521	0.753885	0.898857
ENSMUST00000144286.1	ENSMUSG00000025199.16	OTTMUSG00000029724.1	OTTMUST00000073749.1	Chuk-205	Chuk	545	retained_intron	51.8207	62.8711	1.21324	0.278869	0.393907	0.707956	0.478972	0.737106
ENSMUST00000191699.1	ENSMUSG00000102824.1	OTTMUSG00000051063.1	OTTMUST00000129445.1	Pdcd5-ps-201	Pdcd5-ps	381	processed_pseudogene	51.8247	61.9748	1.19585	0.258041	0.394304	0.654422	0.51284	0.760989
ENSMUST00000053020.7	ENSMUSG00000034413.14	OTTMUSG00000043222.3	OTTMUST00000113408.1	Neurl1b-201	Neurl1b	6195	protein_coding	51.8307	49.5337	0.955683	-0.0653954	0.409684	-0.159624	0.873177	0.95315
ENSMUST00000198398.4	ENSMUSG00000076928.5	OTTMUSG00000054284.1	OTTMUST00000134701.1	Trac-202	Trac	935	TR_C_gene	51.8369	50.6094	0.976321	-0.0345725	0.343115	-0.100761	0.91974	0.971651
ENSMUST00000107938.7	ENSMUSG00000038738.15	OTTMUSG00000016443.4	OTTMUST00000039587.3	Shank1-203	Shank1	9826	protein_coding	51.8435	57.0587	1.10059	0.138282	0.346122	0.39952	0.68951	0.867159
ENSMUST00000137429.1	ENSMUSG00000019763.11	OTTMUSG00000030953.3	OTTMUST00000076637.1	Rmnd1-205	Rmnd1	707	retained_intron	51.8686	54.1585	1.04415	0.0623272	0.305443	0.204055	0.83831	0.937724
ENSMUST00000173084.7	ENSMUSG00000015120.15	OTTMUSG00000037656.8	OTTMUST00000097203.1	Ube2i-208	Ube2i	1286	protein_coding	51.8841	97.2907	1.87515	0.90701	0.63486	1.42868	0.153097	0.406968
ENSMUST00000132304.9	ENSMUSG00000025451.15	OTTMUSG00000023167.6	OTTMUST00000056019.3	Paip1-204	Paip1	1595	nonsense_mediated_decay	51.8963	47.4635	0.914583	-0.128813	0.405188	-0.31791	0.750553	0.897107
ENSMUST00000091798.9	ENSMUSG00000034006.16	OTTMUSG00000033138.3	-	Pqlc1-202	Pqlc1	1989	protein_coding	51.9032	61.7243	1.18922	0.250014	0.323204	0.77355	0.439197	0.706953
ENSMUST00000205477.1	ENSMUSG00000030096.8	OTTMUSG00000058000.2	OTTMUST00000142350.1	Slc6a6-203	Slc6a6	559	retained_intron	51.9193	83.7599	1.61327	0.689989	0.315841	2.18461	0.0289173	0.154788
ENSMUST00000113913.7	ENSMUSG00000031865.16	OTTMUSG00000024506.6	OTTMUST00000060250.1	Dctn1-203	Dctn1	4163	protein_coding	51.9293	53.8205	1.03642	0.0516084	0.800003	0.0645103	0.948564	0.982246
ENSMUST00000049648.8	ENSMUSG00000025893.8	OTTMUSG00000061684.1	OTTMUST00000150508.1	Kbtbd3-201	Kbtbd3	2231	protein_coding	51.9359	63.5558	1.22373	0.29129	0.397066	0.733607	0.463188	0.725321
ENSMUST00000125111.1	ENSMUSG00000036940.15	OTTMUSG00000009707.6	OTTMUST00000022418.4	Kdm1a-204	Kdm1a	1130	retained_intron	51.9463	58.4024	1.12428	0.169007	0.359049	0.470708	0.63785	0.838434
ENSMUST00000194925.1	ENSMUSG00000103839.1	OTTMUSG00000047206.1	OTTMUST00000122059.1	Gm37607-201	Gm37607	2623	TEC	51.9622	47.9102	0.92202	-0.11713	0.338907	-0.345611	0.729635	0.88792
ENSMUST00000155595.1	ENSMUSG00000026864.13	OTTMUSG00000012014.2	OTTMUST00000028500.1	Hspa5-206	Hspa5	574	retained_intron	51.9778	51.1623	0.984311	-0.0228145	0.452587	-0.0504091	0.959796	0.986254
ENSMUST00000200730.3	ENSMUSG00000029146.14	OTTMUSG00000022491.5	OTTMUST00000053837.2	Snx17-202	Snx17	2019	nonsense_mediated_decay	51.9788	67.1834	1.29252	0.370181	1.29399	0.286077	0.774819	0.908729
ENSMUST00000023053.11	ENSMUSG00000022371.16	OTTMUSG00000021422.2	OTTMUST00000050766.1	Col14a1-201	Col14a1	6457	protein_coding	51.9816	93.3899	1.7966	0.845266	1.18286	0.714593	0.474861	0.733986
ENSMUST00000121288.1	ENSMUSG00000035095.11	OTTMUSG00000027838.1	OTTMUST00000068927.1	Fam167a-201	Fam167a	4231	protein_coding	51.9927	53.6238	1.03137	0.0445649	0.357839	0.124539	0.900889	0.963837
ENSMUST00000036467.4	ENSMUSG00000034768.4	OTTMUSG00000002679.1	OTTMUST00000005263.1	Asb16-201	Asb16	2843	protein_coding	52.0038	52.1937	1.00365	0.00525703	0.316357	0.0166174	0.986742	0.995337
ENSMUST00000229652.1	ENSMUSG00000034429.15	OTTMUSG00000022535.5	OTTMUST00000171157.1	Zfp707-207	Zfp707	2204	protein_coding	52.0218	68.1522	1.31007	0.389643	0.37585	1.0367	0.299876	0.585343
ENSMUST00000017561.14	ENSMUSG00000017417.14	OTTMUSG00000002911.1	OTTMUST00000005960.1	Plxdc1-201	Plxdc1	2881	protein_coding	52.03	54.4053	1.04565	0.0644037	0.445999	0.144403	0.885182	0.957584
ENSMUST00000001974.10	ENSMUSG00000001909.16	OTTMUSG00000022183.9	OTTMUST00000052685.3	Trmt1-201	Trmt1	2567	protein_coding	52.0576	83.5144	1.60427	0.681916	0.307334	2.21881	0.0264995	0.146655
ENSMUST00000162806.7	ENSMUSG00000025956.10	OTTMUSG00000026623.1	OTTMUST00000065887.1	Mettl21a-204	Mettl21a	487	processed_transcript	52.0908	49.5624	0.951461	-0.0717833	0.420696	-0.17063	0.864515	0.94973
ENSMUST00000169182.2	ENSMUSG00000091639.2	OTTMUSG00000062889.1	OTTMUST00000153155.1	Gm3756-201	Gm3756	1355	processed_pseudogene	52.0942	51.4763	0.988139	-0.0172135	0.43238	-0.039811	0.968244	0.989384
ENSMUST00000234568.1	ENSMUSG00000024078.7	OTTMUSG00000072929.1	OTTMUST00000176414.1	Ttc27-204	Ttc27	2651	protein_coding	52.0964	69.3208	1.33062	0.412104	0.477596	0.862872	0.388208	0.66595
ENSMUST00000168413.7	ENSMUSG00000004561.14	OTTMUSG00000036453.4	OTTMUST00000093410.1	Mettl17-214	Mettl17	1844	retained_intron	52.1022	57.8349	1.11003	0.150596	0.425403	0.354007	0.723333	0.88447
ENSMUST00000141281.3	ENSMUSG00000038593.18	OTTMUSG00000022563.5	OTTMUST00000054054.2	Tctn1-203	Tctn1	2201	nonsense_mediated_decay	52.1383	77.3382	1.48333	0.568838	0.417762	1.36163	0.173314	0.436028
ENSMUST00000147747.7	ENSMUSG00000027425.18	OTTMUSG00000003524.4	OTTMUST00000007542.3	Kat14-208	Kat14	3299	protein_coding	52.1558	51.8325	0.993802	-0.0089701	0.852491	-0.0105222	0.991605	0.997038
ENSMUST00000230756.1	ENSMUSG00000023169.15	OTTMUSG00000070888.1	OTTMUST00000171328.1	Slc38a1-206	Slc38a1	4831	retained_intron	52.1596	64.1841	1.23053	0.299281	0.382529	0.782375	0.433994	0.703206
ENSMUST00000124142.1	ENSMUSG00000036599.10	OTTMUSG00000025896.2	OTTMUST00000063814.2	Chst12-202	Chst12	766	protein_coding	52.1681	50.5287	0.968574	-0.0460658	0.331661	-0.138894	0.889534	0.958998
ENSMUST00000124549.8	ENSMUSG00000021773.11	OTTMUSG00000029118.4	OTTMUST00000072199.2	Comtd1-202	Comtd1	2314	protein_coding	52.1837	53.672	1.02852	0.0405712	0.321122	0.126342	0.899461	0.963076
ENSMUST00000132360.1	ENSMUSG00000039693.11	OTTMUSG00000006842.1	OTTMUST00000015826.1	Msantd3-204	Msantd3	1119	processed_transcript	52.1946	54.8634	1.05113	0.0719426	1.27667	0.0563516	0.955062	0.984827
ENSMUST00000205399.1	ENSMUSG00000055850.12	OTTMUSG00000023081.4	OTTMUST00000142529.1	Rnf181-213	Rnf181	798	retained_intron	52.209	53.3793	1.02242	0.031982	0.449173	0.0712019	0.943237	0.979979
ENSMUST00000098852.2	ENSMUSG00000032135.15	OTTMUSG00000016731.3	OTTMUST00000077911.1	Mcam-202	Mcam	2772	protein_coding	52.2349	48.1584	0.921959	-0.117225	0.399223	-0.293633	0.769039	0.906125
ENSMUST00000133843.7	ENSMUSG00000110040.1	OTTMUSG00000018797.5	OTTMUST00000084824.2	Gm49369-201	Gm49369	833	protein_coding	52.2403	60.8497	1.16481	0.220089	1.24725	0.176459	0.859933	0.947981
ENSMUST00000107923.9	ENSMUSG00000020483.14	OTTMUSG00000001475.3	-	Dynll2-202	Dynll2	2443	protein_coding	52.2451	61.947	1.1857	0.245739	0.476267	0.51597	0.605875	0.819479
ENSMUST00000072886.10	ENSMUSG00000026387.15	OTTMUSG00000049072.1	OTTMUST00000125325.1	Sctr-201	Sctr	2012	protein_coding	52.2618	55.5449	1.06282	0.087897	0.466483	0.188425	0.850544	0.943114
ENSMUST00000193208.1	ENSMUSG00000097589.9	OTTMUSG00000043240.1	OTTMUST00000113489.1	Dleu2-215	Dleu2	4098	TEC	52.2714	59.0673	1.13001	0.176338	0.348187	0.506445	0.612544	0.822664
ENSMUST00000124935.7	ENSMUSG00000027523.19	OTTMUSG00000016388.9	OTTMUST00000040194.2	Gnas-212	Gnas	832	processed_transcript	52.2729	65.7853	1.2585	0.331702	0.328663	1.00924	0.312857	0.599022
ENSMUST00000033292.13	ENSMUSG00000030990.18	OTTMUSG00000030548.10	OTTMUST00000075620.1	Pgap2-201	Pgap2	1201	protein_coding	52.3124	62.6145	1.19693	0.259342	0.565783	0.458378	0.646681	0.843556
ENSMUST00000005508.13	ENSMUSG00000005374.13	OTTMUSG00000026019.3	OTTMUST00000064211.1	Tbl2-201	Tbl2	1368	nonsense_mediated_decay	52.3244	79.3212	1.51595	0.600223	0.45117	1.33037	0.183397	0.449493
ENSMUST00000149868.7	ENSMUSG00000033379.13	OTTMUSG00000008663.4	OTTMUST00000064501.3	Atp6v0b-207	Atp6v0b	547	protein_coding	52.3257	65.3461	1.24883	0.320581	0.32674	0.981152	0.326518	0.611729
ENSMUST00000135420.2	ENSMUSG00000022841.15	OTTMUSG00000025969.6	OTTMUST00000064083.2	Ap2m1-207	Ap2m1	618	retained_intron	52.337	59.6765	1.14024	0.189332	0.359234	0.527045	0.598162	0.815038
ENSMUST00000154352.1	ENSMUSG00000085569.1	OTTMUSG00000007691.1	OTTMUST00000017619.1	Gm12602-202	Gm12602	707	processed_transcript	52.3573	52.3639	1.00013	0.000182161	0.370174	0.000492095	0.999607	0.999752
ENSMUST00000124355.7	ENSMUSG00000013033.16	OTTMUSG00000032839.2	OTTMUST00000081803.1	Adgrl1-202	Adgrl1	5935	nonsense_mediated_decay	52.3632	65.4114	1.24919	0.320988	0.434998	0.737908	0.460571	0.723045
ENSMUST00000217993.1	ENSMUSG00000020260.9	OTTMUSG00000065249.1	OTTMUST00000159004.1	Pofut2-202	Pofut2	7010	retained_intron	52.3819	93.5749	1.7864	0.837054	0.315746	2.65103	0.0080246	0.0709514
ENSMUST00000151296.7	ENSMUSG00000026096.14	OTTMUSG00000021889.2	OTTMUST00000051979.2	Osgepl1-206	Osgepl1	1592	nonsense_mediated_decay	52.3852	53.5815	1.02284	0.0325761	0.411345	0.0791941	0.936878	0.978171
ENSMUST00000175847.7	ENSMUSG00000021546.18	OTTMUSG00000035894.6	OTTMUST00000110428.1	Hnrnpk-203	Hnrnpk	723	nonsense_mediated_decay	52.3973	61.5468	1.17462	0.23219	0.363035	0.639579	0.522446	0.766963
ENSMUST00000156948.7	ENSMUSG00000028670.14	OTTMUSG00000009849.2	OTTMUST00000022830.2	Lypla2-205	Lypla2	929	retained_intron	52.4268	60.4188	1.15244	0.204695	0.388931	0.526301	0.598679	0.815247
ENSMUST00000112232.7	ENSMUSG00000026455.14	OTTMUSG00000021463.2	OTTMUST00000050879.1	Klhl12-202	Klhl12	3220	protein_coding	52.4413	54.6484	1.04209	0.0594751	0.581122	0.102345	0.918483	0.971083
ENSMUST00000050398.10	ENSMUSG00000042642.13	OTTMUSG00000021943.4	OTTMUST00000052081.1	Flad1-201	Flad1	3007	protein_coding	52.4442	63.0201	1.20166	0.265028	0.397586	0.666593	0.505032	0.756328
ENSMUST00000127569.7	ENSMUSG00000032376.12	OTTMUSG00000023730.2	OTTMUST00000057953.1	Usp3-205	Usp3	5607	protein_coding	52.4539	57.6761	1.09956	0.136923	0.355632	0.385013	0.700228	0.87204
ENSMUST00000173903.1	ENSMUSG00000040312.14	OTTMUSG00000037236.3	OTTMUST00000096019.2	Cchcr1-205	Cchcr1	3054	protein_coding	52.4577	54.3368	1.03582	0.0507736	0.372612	0.136264	0.891613	0.959466
ENSMUST00000194529.1	ENSMUSG00000102307.1	OTTMUSG00000050901.1	OTTMUST00000129000.1	Gm38194-201	Gm38194	2211	TEC	52.4646	72.618	1.38413	0.468983	0.321548	1.45852	0.144699	0.39413
ENSMUST00000160114.1	ENSMUSG00000042203.8	OTTMUSG00000034448.2	OTTMUST00000087479.1	Tbc1d22b-202	Tbc1d22b	3315	retained_intron	52.4653	79.1691	1.50898	0.593574	0.326235	1.81947	0.0688401	0.257748
ENSMUST00000199829.1	ENSMUSG00000104665.1	OTTMUSG00000053982.1	OTTMUST00000134211.1	Gm43366-201	Gm43366	2655	TEC	52.4664	58.6905	1.11863	0.161732	0.300328	0.538518	0.590219	0.810248
ENSMUST00000226647.1	ENSMUSG00000115624.1	OTTMUSG00000069911.1	OTTMUST00000169248.1	Gm49204-201	Gm49204	4640	TEC	52.4676	70.3019	1.33991	0.422137	0.367116	1.14987	0.250196	0.531898
ENSMUST00000218092.1	ENSMUSG00000025366.8	OTTMUSG00000064819.2	OTTMUST00000157830.1	Esyt1-203	Esyt1	4038	retained_intron	52.4925	65.6585	1.25082	0.322873	0.292998	1.10196	0.270478	0.55465
ENSMUST00000109162.8	ENSMUSG00000027551.15	OTTMUSG00000016118.2	OTTMUST00000038519.1	Zfp64-203	Zfp64	2848	protein_coding	52.4949	62.5214	1.191	0.252173	0.316769	0.796078	0.425987	0.696594
ENSMUST00000178816.7	ENSMUSG00000026269.14	OTTMUSG00000042343.2	OTTMUST00000111577.1	Rnpepl1-206	Rnpepl1	2504	retained_intron	52.5284	62.0053	1.18041	0.239294	0.633751	0.377583	0.705741	0.874852
ENSMUST00000231621.1	ENSMUSG00000000884.17	OTTMUSG00000021511.4	OTTMUST00000172912.1	Gnb1l-212	Gnb1l	1485	protein_coding	52.5397	63.8726	1.2157	0.281789	0.539958	0.521872	0.601759	0.817155
ENSMUST00000109307.1	ENSMUSG00000042032.13	OTTMUSG00000005433.2	OTTMUST00000012102.2	Mat2b-203	Mat2b	2461	retained_intron	52.5407	61.7213	1.17473	0.232335	0.377687	0.615152	0.538454	0.776592
ENSMUST00000125734.1	ENSMUSG00000039795.14	OTTMUSG00000022145.5	OTTMUST00000052574.1	Zfand1-203	Zfand1	4685	retained_intron	52.55	64.6128	1.22955	0.298128	0.28142	1.05937	0.289431	0.574981
ENSMUST00000159808.1	ENSMUSG00000004567.16	OTTMUSG00000026357.3	OTTMUST00000065186.1	Mcoln1-203	Mcoln1	621	retained_intron	52.5605	57.706	1.0979	0.134742	0.313493	0.429809	0.667335	0.855093
ENSMUST00000156784.1	ENSMUSG00000000581.8	OTTMUSG00000005196.2	OTTMUST00000011614.2	C1d-205	C1d	684	protein_coding	52.5988	63.6551	1.2102	0.275245	0.339538	0.810646	0.417569	0.689732
ENSMUST00000134785.1	ENSMUSG00000067873.11	OTTMUSG00000017792.1	OTTMUST00000043054.1	Htatsf1-203	Htatsf1	2664	retained_intron	52.6137	65.1387	1.23806	0.308076	0.289644	1.06364	0.287493	0.573089
ENSMUST00000207106.1	ENSMUSG00000039361.11	OTTMUSG00000059751.2	OTTMUST00000146477.1	Picalm-203	Picalm	1873	retained_intron	52.6197	58.634	1.1143	0.156133	0.345987	0.451269	0.651795	0.846855
ENSMUST00000035982.7	ENSMUSG00000041058.15	OTTMUSG00000006367.5	-	Wwp1-201	Wwp1	4832	protein_coding	52.6202	78.5894	1.49352	0.578717	1.3572	0.426406	0.669812	0.856578
ENSMUST00000153473.1	ENSMUSG00000001829.17	OTTMUSG00000022234.5	OTTMUST00000052892.2	Clpb-210	Clpb	452	processed_transcript	52.6259	58.1304	1.1046	0.14352	0.33165	0.432746	0.665199	0.853949
ENSMUST00000205364.1	ENSMUSG00000049739.10	OTTMUSG00000022500.2	OTTMUST00000143978.1	Zfp646-203	Zfp646	2296	retained_intron	52.6271	80.7216	1.53384	0.617148	0.326292	1.8914	0.0585712	0.235973
ENSMUST00000148025.1	ENSMUSG00000030045.10	OTTMUSG00000023534.2	OTTMUST00000057376.1	Mrpl19-203	Mrpl19	419	processed_transcript	52.6287	48.1871	0.915606	-0.127202	0.334848	-0.379878	0.704036	0.873818
ENSMUST00000179635.1	ENSMUSG00000040620.15	OTTMUSG00000006082.3	OTTMUST00000111384.1	Dhx33-209	Dhx33	3474	retained_intron	52.6869	74.5917	1.41575	0.501571	0.351991	1.42495	0.154171	0.408247
ENSMUST00000226799.1	ENSMUSG00000068015.8	OTTMUSG00000069347.2	OTTMUST00000167709.1	Lrch1-202	Lrch1	2678	processed_transcript	52.6921	52.1606	0.989913	-0.0146258	0.366602	-0.0398956	0.968176	0.98937
ENSMUST00000214268.1	ENSMUSG00000057193.8	OTTMUSG00000063301.3	OTTMUST00000154297.1	Slc44a2-205	Slc44a2	684	protein_coding	52.6927	53.2142	1.0099	0.0142086	0.488714	0.0290734	0.976806	0.991448
ENSMUST00000076383.7	ENSMUSG00000020271.17	OTTMUSG00000005386.3	-	Fbxw11-201	Fbxw11	4019	protein_coding	52.7184	117.77	2.23395	1.1596	1.74023	0.666348	0.505188	0.756514
ENSMUST00000002079.6	ENSMUSG00000031385.14	OTTMUSG00000017705.3	OTTMUST00000043569.2	Plxnb3-201	Plxnb3	6030	protein_coding	52.7275	55.3178	1.04913	0.0691895	0.39934	0.173259	0.862447	0.948835
ENSMUST00000135002.1	ENSMUSG00000027936.18	OTTMUSG00000021260.4	OTTMUST00000050406.1	Crtc2-204	Crtc2	652	retained_intron	52.7361	69.9629	1.32666	0.407799	0.305993	1.33271	0.182628	0.448347
ENSMUST00000189708.2	ENSMUSG00000023277.13	OTTMUSG00000049421.7	OTTMUST00000154476.1	Twf2-205	Twf2	1627	retained_intron	52.7515	49.4019	0.936502	-0.0946453	0.498883	-0.189715	0.849533	0.942496
ENSMUST00000130368.7	ENSMUSG00000061559.15	OTTMUSG00000027395.3	OTTMUST00000067759.2	Wdr61-205	Wdr61	1162	protein_coding	52.7976	62.2626	1.17927	0.237891	0.690835	0.344353	0.730581	0.888093
ENSMUST00000145607.1	ENSMUSG00000036752.4	OTTMUSG00000011806.1	OTTMUST00000027721.1	Tubb4b-202	Tubb4b	831	processed_transcript	52.8358	58.7845	1.11259	0.153919	0.365715	0.42087	0.67385	0.858672
ENSMUST00000220882.1	ENSMUSG00000021113.5	OTTMUSG00000066381.1	OTTMUST00000161287.1	Snapc1-202	Snapc1	1840	protein_coding	52.8382	67.2553	1.27285	0.348067	0.35546	0.979201	0.327481	0.612758
ENSMUST00000128978.1	ENSMUSG00000022822.16	OTTMUSG00000025954.6	OTTMUST00000064049.2	Abcc5-206	Abcc5	799	retained_intron	52.8431	70.6564	1.3371	0.419104	0.344973	1.21489	0.224408	0.502585
ENSMUST00000029369.4	ENSMUSG00000027794.4	OTTMUSG00000023038.1	OTTMUST00000055515.1	Sohlh2-201	Sohlh2	2364	protein_coding	52.856	48.824	0.923718	-0.114475	0.411945	-0.27789	0.781097	0.911397
ENSMUST00000180182.1	ENSMUSG00000054293.10	OTTMUSG00000018159.3	-	P2ry10b-206	P2ry10b	2997	protein_coding	52.8579	56.8434	1.0754	0.104875	0.436518	0.240254	0.810133	0.92388
ENSMUST00000143393.1	ENSMUSG00000022090.10	OTTMUSG00000033027.4	OTTMUST00000082415.2	Pdlim2-209	Pdlim2	779	protein_coding	52.8816	93.0793	1.76014	0.815693	0.277244	2.94215	0.00325942	0.0398852
ENSMUST00000186298.6	ENSMUSG00000026271.15	OTTMUSG00000048633.2	OTTMUST00000124555.1	Gpr35-205	Gpr35	2647	protein_coding	52.8833	63.7487	1.20546	0.269583	0.576192	0.46787	0.639877	0.839538
ENSMUST00000117646.7	ENSMUSG00000032064.17	OTTMUSG00000031763.4	OTTMUST00000078683.1	Dixdc1-203	Dixdc1	5719	protein_coding	52.8853	111.225	2.10314	1.07255	1.6725	0.641284	0.521338	0.766284
ENSMUST00000170473.7	ENSMUSG00000029701.15	OTTMUSG00000035837.3	OTTMUST00000091790.1	Rbm28-204	Rbm28	844	retained_intron	52.8887	83.973	1.58773	0.666965	0.313761	2.12571	0.0335272	0.168697
ENSMUST00000115510.7	ENSMUSG00000029629.17	OTTMUSG00000017311.8	OTTMUST00000042041.1	Phf14-202	Phf14	3353	protein_coding	52.8969	47.7687	0.903053	-0.147117	0.517407	-0.284336	0.776153	0.909214
ENSMUST00000132486.1	ENSMUSG00000025745.12	OTTMUSG00000024740.5	OTTMUST00000060912.1	Hadha-204	Hadha	323	processed_transcript	52.911	58.8683	1.11259	0.153922	0.327312	0.470262	0.638168	0.838628
ENSMUST00000152853.1	ENSMUSG00000024431.14	OTTMUSG00000023975.2	OTTMUST00000058600.2	Nr3c1-208	Nr3c1	1891	protein_coding	52.9147	89.415	1.68979	0.756847	0.341506	2.21621	0.0266775	0.147166
ENSMUST00000138789.1	ENSMUSG00000005481.18	OTTMUSG00000026023.2	OTTMUST00000064234.1	Ddx39-204	Ddx39	754	retained_intron	52.928	52.0196	0.982836	-0.0249771	0.330896	-0.0754834	0.93983	0.978819
ENSMUST00000219345.1	ENSMUSG00000019977.16	OTTMUSG00000064188.3	OTTMUST00000156781.1	Hbs1l-208	Hbs1l	926	retained_intron	52.9362	51.7804	0.978167	-0.031847	0.400792	-0.07946	0.936667	0.978035
ENSMUST00000169918.1	ENSMUSG00000023952.13	OTTMUSG00000035552.2	OTTMUST00000091068.1	Gtpbp2-214	Gtpbp2	1035	retained_intron	52.9471	62.8724	1.18746	0.247876	0.375993	0.659258	0.50973	0.759216
ENSMUST00000128923.7	ENSMUSG00000031969.16	OTTMUSG00000029982.2	OTTMUST00000074354.1	Acad8-203	Acad8	852	nonsense_mediated_decay	52.9531	52.5128	0.991685	-0.0120456	0.5086	-0.0236837	0.981105	0.993249
ENSMUST00000133037.7	ENSMUSG00000031816.15	OTTMUSG00000027534.6	OTTMUST00000068167.2	Mthfsd-206	Mthfsd	1060	protein_coding	52.9546	66.2196	1.2505	0.322502	0.356033	0.90582	0.365031	0.646844
ENSMUST00000212789.1	ENSMUSG00000037326.10	OTTMUSG00000061845.2	OTTMUST00000150903.1	Capn15-208	Capn15	4536	nonsense_mediated_decay	52.9589	60.7915	1.1479	0.198996	0.450708	0.44152	0.658837	0.850379
ENSMUST00000160226.7	ENSMUSG00000027860.15	OTTMUSG00000031053.6	OTTMUST00000081087.1	Vangl1-204	Vangl1	617	retained_intron	52.9677	59.0632	1.11508	0.157145	0.349164	0.450061	0.652667	0.847175
ENSMUST00000229549.1	ENSMUSG00000060992.9	OTTMUSG00000071055.1	OTTMUST00000171866.1	Copz1-202	Copz1	874	nonsense_mediated_decay	52.9738	49.7882	0.939865	-0.0894747	0.376377	-0.237726	0.812094	0.924834
ENSMUST00000108772.7	ENSMUSG00000002458.13	OTTMUSG00000016814.2	OTTMUST00000040847.1	Rgs19-204	Rgs19	779	protein_coding	53.0486	60.9148	1.14828	0.199477	0.406965	0.490158	0.624022	0.829815
ENSMUST00000234150.1	ENSMUSG00000024132.6	OTTMUSG00000072958.4	OTTMUST00000176499.1	Eci1-204	Eci1	633	protein_coding	53.049	52.2215	0.9844	-0.0226837	0.530125	-0.0427893	0.96587	0.988445
ENSMUST00000197606.1	ENSMUSG00000097392.2	OTTMUSG00000053778.1	OTTMUST00000133863.1	D930016D06Rik-204	D930016D06Rik	2652	lincRNA	53.0559	64.2947	1.21183	0.277187	0.417175	0.664438	0.50641	0.757301
ENSMUST00000091708.5	ENSMUSG00000091383.2	OTTMUSG00000067374.1	OTTMUST00000163145.1	Hist1h2al-201	Hist1h2al	339	processed_pseudogene	53.0635	52.3867	0.987246	-0.0185189	0.345447	-0.0536085	0.957247	0.985298
ENSMUST00000134081.1	ENSMUSG00000027455.16	OTTMUSG00000015798.4	OTTMUST00000037709.1	Nsfl1c-206	Nsfl1c	899	retained_intron	53.067	47.9739	0.904024	-0.145567	0.34408	-0.423063	0.672249	0.85798
ENSMUST00000155720.1	ENSMUSG00000020785.17	OTTMUSG00000006121.2	OTTMUST00000072221.1	Camkk1-203	Camkk1	3717	retained_intron	53.0719	82.2525	1.54983	0.63211	0.427312	1.47927	0.139068	0.384886
ENSMUST00000136690.2	ENSMUSG00000085622.9	OTTMUSG00000035109.2	OTTMUST00000089312.1	3110056K07Rik-202	3110056K07Rik	1063	antisense	53.0846	53.1934	1.00205	0.0029548	0.352114	0.00839159	0.993305	0.997537
ENSMUST00000162065.7	ENSMUSG00000032503.18	OTTMUSG00000034741.2	OTTMUST00000088285.1	Arpp21-221	Arpp21	2996	protein_coding	53.0882	61.1873	1.15256	0.20484	0.405631	0.50499	0.613566	0.823299
ENSMUST00000140236.1	ENSMUSG00000002395.14	OTTMUSG00000022213.6	OTTMUST00000052796.1	Use1-208	Use1	895	retained_intron	53.1111	61.8154	1.16389	0.218953	0.515303	0.424902	0.670908	0.857278
ENSMUST00000226340.1	ENSMUSG00000022111.9	OTTMUSG00000069869.2	OTTMUST00000170069.1	Uchl3-202	Uchl3	935	protein_coding	53.1215	47.7411	0.898717	-0.154062	0.343416	-0.448616	0.653709	0.847175
ENSMUST00000177591.1	ENSMUSG00000096768.7	-	-	Gm47283-201	Gm47283	774	protein_coding	53.1249	56.79	1.06899	0.0962499	0.561298	0.171477	0.863848	0.949461
ENSMUST00000212829.1	ENSMUSG00000010936.11	OTTMUSG00000061893.1	OTTMUST00000151042.1	Vac14-204	Vac14	5494	nonsense_mediated_decay	53.1329	89.9707	1.69331	0.75985	0.288043	2.63797	0.00834035	0.0727315
ENSMUST00000147642.1	ENSMUSG00000074247.10	OTTMUSG00000032855.1	OTTMUST00000081880.1	Dda1-209	Dda1	1865	protein_coding	53.1431	63.0219	1.18589	0.24597	0.560558	0.438795	0.66081	0.851765
ENSMUST00000076788.11	ENSMUSG00000064215.13	OTTMUSG00000021960.3	OTTMUST00000052133.1	Ifi27-203	Ifi27	708	protein_coding	53.2043	60.6318	1.1396	0.188531	0.36014	0.523495	0.60063	0.816334
ENSMUST00000149203.1	ENSMUSG00000016487.15	OTTMUSG00000022991.6	OTTMUST00000055359.1	Ppfibp1-207	Ppfibp1	3915	retained_intron	53.2252	88.3522	1.65997	0.731157	0.363463	2.01164	0.0442578	0.199013
ENSMUST00000049681.13	ENSMUSG00000032925.16	OTTMUSG00000027793.1	OTTMUST00000068774.1	Itgbl1-201	Itgbl1	4065	protein_coding	53.2255	56.2755	1.0573	0.0803876	0.373377	0.215299	0.829534	0.93373
ENSMUST00000150496.1	ENSMUSG00000028063.15	OTTMUSG00000030317.4	OTTMUST00000075098.1	Lmna-207	Lmna	543	retained_intron	53.2328	60.184	1.13058	0.177064	0.408605	0.433339	0.664768	0.853617
ENSMUST00000145258.2	ENSMUSG00000006576.16	OTTMUSG00000019426.21	OTTMUST00000082882.1	Slc4a3-208	Slc4a3	1850	nonsense_mediated_decay	53.2475	116.176	2.18181	1.12553	0.786646	1.43079	0.15249	0.406078
ENSMUST00000234267.1	ENSMUSG00000075224.9	OTTMUSG00000073214.1	OTTMUST00000177349.1	Lrrc55-203	Lrrc55	3860	protein_coding	53.2495	70.6194	1.3262	0.407296	0.375006	1.08611	0.277432	0.562051
ENSMUST00000146085.2	ENSMUSG00000041375.18	OTTMUSG00000029301.5	OTTMUST00000096885.2	Ccdc9-209	Ccdc9	546	protein_coding	53.3033	58.9418	1.10578	0.145065	0.465441	0.311672	0.75529	0.899584
ENSMUST00000232106.1	ENSMUSG00000094724.8	OTTMUSG00000071990.1	OTTMUST00000174088.1	Rnaset2b-205	Rnaset2b	1399	retained_intron	53.3117	62.3823	1.17014	0.226684	0.328507	0.690042	0.490168	0.745724
ENSMUST00000166393.1	ENSMUSG00000026659.13	OTTMUSG00000035839.2	OTTMUST00000091801.1	Dusp12-204	Dusp12	911	nonsense_mediated_decay	53.3285	67.1587	1.25934	0.332668	0.402918	0.825646	0.409005	0.683171
ENSMUST00000202787.1	ENSMUSG00000018076.12	OTTMUSG00000056228.5	OTTMUST00000138969.1	Med13l-206	Med13l	6324	retained_intron	53.3329	66.4748	1.24641	0.317782	0.303654	1.04653	0.295318	0.580345
ENSMUST00000099626.4	ENSMUSG00000074971.4	OTTMUSG00000015130.1	OTTMUST00000035882.1	Fibin-201	Fibin	2267	protein_coding	53.3396	48.085	0.901488	-0.149619	0.352793	-0.4241	0.671493	0.857428
ENSMUST00000162751.7	ENSMUSG00000025920.19	OTTMUSG00000033135.7	OTTMUST00000082849.3	Stau2-217	Stau2	3030	protein_coding	53.3577	63.2997	1.18633	0.246501	2.68046	0.0919622	0.926728	0.974353
ENSMUST00000054050.4	ENSMUSG00000051124.6	OTTMUSG00000022274.2	OTTMUST00000053053.1	Gimap9-201	Gimap9	1384	protein_coding	53.3637	56.3031	1.05508	0.0773569	0.324481	0.238402	0.811569	0.924453
ENSMUST00000225433.1	ENSMUSG00000025157.8	OTTMUSG00000068041.3	OTTMUST00000164485.1	Zdhhc16-210	Zdhhc16	865	retained_intron	53.3808	64.1812	1.20233	0.26583	0.337454	0.787751	0.430842	0.700644
ENSMUST00000212337.1	ENSMUSG00000035569.17	OTTMUSG00000037981.2	OTTMUST00000150997.1	Ankrd11-206	Ankrd11	4257	retained_intron	53.4259	91.3401	1.70966	0.77371	0.317367	2.43791	0.0147726	0.102472
ENSMUST00000204302.2	ENSMUSG00000051586.16	OTTMUSG00000023537.8	OTTMUST00000140244.1	Mical3-212	Mical3	4854	protein_coding	53.4301	57.4351	1.07496	0.104281	0.3542	0.294411	0.768444	0.905831
ENSMUST00000146641.1	ENSMUSG00000061306.16	OTTMUSG00000004103.4	OTTMUST00000009273.1	Slc38a10-211	Slc38a10	971	processed_transcript	53.4382	49.4463	0.9253	-0.112007	0.361759	-0.309617	0.756852	0.90049
ENSMUST00000057054.7	ENSMUSG00000001493.9	OTTMUSG00000002088.2	OTTMUST00000004226.2	Meox1-201	Meox1	2228	protein_coding	53.4426	53.1162	0.993894	-0.0088363	0.354156	-0.0249503	0.980095	0.993041
ENSMUST00000180792.7	ENSMUSG00000071669.14	OTTMUSG00000027398.5	OTTMUST00000112087.1	Snx29-207	Snx29	2667	protein_coding	53.4509	87.8813	1.64415	0.717341	0.280801	2.55463	0.0106301	0.084527
ENSMUST00000028743.9	ENSMUSG00000027287.14	OTTMUSG00000015619.3	OTTMUST00000037103.1	Snap23-201	Snap23	2658	protein_coding	53.4534	72.6418	1.35898	0.44252	0.672379	0.65814	0.510448	0.759672
ENSMUST00000195714.1	ENSMUSG00000103041.1	OTTMUSG00000051782.2	OTTMUST00000130502.2	Gm37305-201	Gm37305	4279	antisense	53.4666	51.0246	0.954327	-0.0674449	0.336929	-0.200175	0.841343	0.939223
ENSMUST00000155213.7	ENSMUSG00000026848.14	OTTMUSG00000011877.4	OTTMUST00000027999.3	Tor1b-205	Tor1b	1324	retained_intron	53.4667	69.8631	1.30667	0.385891	0.319847	1.20648	0.227631	0.506178
ENSMUST00000059112.11	ENSMUSG00000048175.13	OTTMUSG00000032735.2	OTTMUST00000081447.1	Asb8-201	Asb8	1049	protein_coding	53.5013	56.3364	1.05299	0.0744932	0.339685	0.219301	0.826416	0.931936
ENSMUST00000108015.3	ENSMUSG00000068959.6	OTTMUSG00000022424.3	OTTMUST00000053611.3	Zfp619-201	Zfp619	5969	protein_coding	53.504	65.0264	1.21536	0.281379	0.30512	0.92219	0.35643	0.63959
ENSMUST00000133089.7	ENSMUSG00000030846.15	OTTMUSG00000025431.2	OTTMUST00000062621.2	Tial1-205	Tial1	784	nonsense_mediated_decay	53.5132	50.7634	0.948615	-0.0761059	0.605395	-0.125713	0.899959	0.963233
ENSMUST00000115375.7	ENSMUSG00000031060.16	OTTMUSG00000017091.2	OTTMUST00000041439.1	Rbm10-205	Rbm10	3698	protein_coding	53.5254	74.2438	1.38707	0.472045	2.71084	0.174133	0.861761	0.948722
ENSMUST00000102549.9	ENSMUSG00000028803.18	OTTMUSG00000009737.6	OTTMUST00000022483.1	Nipal3-201	Nipal3	5153	protein_coding	53.5275	59.5675	1.11284	0.154247	0.450847	0.342128	0.732255	0.888673
ENSMUST00000199832.1	ENSMUSG00000037411.10	OTTMUSG00000054456.1	OTTMUST00000135049.1	Serpine1-203	Serpine1	1268	retained_intron	53.5508	74.8363	1.39748	0.482828	0.466015	1.03608	0.300166	0.585508
ENSMUST00000032856.12	ENSMUSG00000030621.17	OTTMUSG00000025905.2	OTTMUST00000063842.1	Me3-202	Me3	4485	protein_coding	53.5621	56.7496	1.05951	0.0833972	0.322323	0.258738	0.795838	0.917623
ENSMUST00000036719.11	ENSMUSG00000039621.13	OTTMUSG00000001160.4	OTTMUST00000002256.3	Prex1-201	Prex1	6533	protein_coding	53.5695	60.14	1.12265	0.166912	0.329949	0.505872	0.612947	0.822978
ENSMUST00000020949.11	ENSMUSG00000020623.11	OTTMUSG00000003325.1	OTTMUST00000006983.1	Map2k6-201	Map2k6	2068	protein_coding	53.593	61.0489	1.13912	0.187921	0.34718	0.54128	0.588315	0.80903
ENSMUST00000218968.1	ENSMUSG00000020088.10	OTTMUSG00000064954.1	OTTMUST00000158197.1	Sar1a-205	Sar1a	483	retained_intron	53.6176	49.5502	0.924139	-0.113818	0.422788	-0.269207	0.78777	0.91451
ENSMUST00000174461.1	ENSMUSG00000023852.14	OTTMUSG00000038131.3	OTTMUST00000098205.1	Chd1-205	Chd1	1812	protein_coding	53.6622	63.5421	1.18411	0.243806	0.516976	0.471601	0.637212	0.838058
ENSMUST00000129672.7	ENSMUSG00000004319.15	OTTMUSG00000022342.2	OTTMUST00000053291.1	Clcn3-206	Clcn3	8193	retained_intron	53.6684	57.2694	1.0671	0.0936909	0.361904	0.258884	0.795725	0.917538
ENSMUST00000102752.9	ENSMUSG00000007617.18	OTTMUSG00000016339.4	OTTMUST00000039265.1	Homer1-204	Homer1	5713	protein_coding	53.6764	78.7165	1.4665	0.552378	0.267374	2.06593	0.0388348	0.184047
ENSMUST00000204653.2	ENSMUSG00000030057.15	OTTMUSG00000023465.3	OTTMUST00000057063.2	Cnbp-208	Cnbp	2175	protein_coding	53.6852	132.544	2.46892	1.30388	3.72666	0.349878	0.72643	0.886303
ENSMUST00000131214.1	ENSMUSG00000015837.15	OTTMUSG00000005574.2	OTTMUST00000086221.1	Sqstm1-203	Sqstm1	582	retained_intron	53.696	74.2554	1.38289	0.467682	0.398141	1.17467	0.240129	0.520515
ENSMUST00000222959.1	ENSMUSG00000113032.1	OTTMUSG00000065337.2	OTTMUST00000159184.2	Gm47578-201	Gm47578	6046	antisense	53.7032	75.5363	1.40655	0.492161	0.298847	1.64687	0.0995849	0.317214
ENSMUST00000151427.1	ENSMUSG00000074813.13	OTTMUSG00000015351.2	OTTMUST00000036380.1	Gm14005-206	Gm14005	845	lincRNA	53.7044	59.4756	1.10746	0.147257	0.447064	0.329386	0.741864	0.892523
ENSMUST00000135229.7	ENSMUSG00000003166.20	OTTMUSG00000037698.2	OTTMUST00000071607.1	Dgcr2-206	Dgcr2	5703	retained_intron	53.7046	93.5786	1.74247	0.801132	0.242513	3.30347	0.000954973	0.0181088
ENSMUST00000176968.1	ENSMUSG00000010110.17	OTTMUSG00000039850.3	OTTMUST00000103619.2	Stx5a-217	Stx5a	1049	protein_coding	53.7165	69.6845	1.29727	0.375474	0.370166	1.01434	0.310421	0.596503
ENSMUST00000146298.1	ENSMUSG00000024949.17	OTTMUSG00000018615.5	OTTMUST00000044805.1	Sf1-212	Sf1	869	retained_intron	53.7381	82.7254	1.53942	0.622385	0.313246	1.98689	0.0469345	0.206323
ENSMUST00000229477.1	ENSMUSG00000022515.6	OTTMUSG00000070994.2	OTTMUST00000171786.1	Anks3-205	Anks3	1372	retained_intron	53.7382	62.6425	1.1657	0.221193	0.33117	0.667915	0.504188	0.755691
ENSMUST00000117367.1	ENSMUSG00000083679.1	OTTMUSG00000008948.1	OTTMUST00000020319.1	Gm12892-201	Gm12892	1146	processed_pseudogene	53.7478	54.1701	1.00786	0.011293	0.38605	0.0292527	0.976663	0.991448
ENSMUST00000224354.1	ENSMUSG00000021809.10	OTTMUSG00000068729.1	OTTMUST00000166084.1	Nudt13-208	Nudt13	2815	retained_intron	53.7588	60.2176	1.12014	0.163684	0.328185	0.498755	0.617952	0.826082
ENSMUST00000025831.6	ENSMUSG00000052085.6	-	-	Dock8-201	Dock8	7810	protein_coding	53.7794	68.4094	1.27204	0.347141	0.313293	1.10804	0.267844	0.551573
ENSMUST00000194067.1	ENSMUSG00000104080.1	OTTMUSG00000044936.1	OTTMUST00000118104.1	Gm38279-201	Gm38279	1131	TEC	53.7988	61.9738	1.15196	0.204086	0.340049	0.600165	0.548396	0.782113
ENSMUST00000084867.8	ENSMUSG00000032436.17	OTTMUSG00000062859.1	OTTMUST00000153097.1	Cmtm7-202	Cmtm7	874	protein_coding	53.8032	46.9703	0.873002	-0.195943	0.411886	-0.475722	0.634272	0.836582
ENSMUST00000176102.7	ENSMUSG00000056459.14	OTTMUSG00000041999.2	OTTMUST00000110013.1	Zbtb25-202	Zbtb25	2707	protein_coding	53.8034	86.0263	1.5989	0.677082	0.298465	2.26854	0.0232961	0.135696
ENSMUST00000149371.1	ENSMUSG00000020290.14	OTTMUSG00000005274.4	OTTMUST00000011752.1	Xpo1-206	Xpo1	2902	processed_transcript	53.8232	93.1376	1.73044	0.791137	0.517294	1.52938	0.126171	0.363988
ENSMUST00000159261.1	ENSMUSG00000040511.14	OTTMUSG00000031524.4	OTTMUST00000078106.1	Pvr-202	Pvr	1794	retained_intron	53.836	62.8192	1.16686	0.222633	0.366563	0.607353	0.543616	0.779948
ENSMUST00000150642.7	ENSMUSG00000022956.11	OTTMUSG00000026954.5	OTTMUST00000062790.1	Atp5o-204	Atp5o	486	retained_intron	53.8403	50.9661	0.946616	-0.0791492	0.377487	-0.209674	0.833922	0.93617
ENSMUST00000109127.7	ENSMUSG00000022999.15	OTTMUSG00000024113.3	OTTMUST00000058994.1	Lmbr1l-202	Lmbr1l	2548	processed_transcript	53.8518	74.7169	1.38745	0.47244	0.373708	1.26419	0.20616	0.479922
ENSMUST00000066427.10	ENSMUSG00000026222.16	OTTMUSG00000030061.3	OTTMUST00000074556.1	Sp100-202	Sp100	2708	protein_coding	53.8629	54.7649	1.01675	0.0239598	0.372871	0.0642577	0.948765	0.982311
ENSMUST00000166905.7	ENSMUSG00000039952.15	OTTMUSG00000050793.6	OTTMUST00000128731.1	Dag1-202	Dag1	4244	protein_coding	53.8695	169.223	3.14135	1.65138	0.333156	4.95679	7.17e-07	9.29e-05
ENSMUST00000212554.1	ENSMUSG00000031788.14	OTTMUSG00000061734.1	OTTMUST00000150660.1	Kifc3-207	Kifc3	711	protein_coding	53.8901	72.7725	1.35039	0.433374	0.358916	1.20745	0.227258	0.505688
ENSMUST00000223391.1	ENSMUSG00000113165.1	OTTMUSG00000067377.1	OTTMUST00000163149.1	Gm47863-201	Gm47863	2173	bidirectional_promoter_lncRNA	53.9107	60.8586	1.12888	0.174891	0.293787	0.595299	0.551644	0.784562
ENSMUST00000230728.1	ENSMUSG00000056851.14	OTTMUSG00000071249.3	OTTMUST00000172483.1	Pcbp2-227	Pcbp2	873	protein_coding	53.9354	129.885	2.40815	1.26793	0.683232	1.85578	0.0634849	0.246453
ENSMUST00000120375.7	ENSMUSG00000001507.16	OTTMUSG00000001616.3	OTTMUST00000003161.2	Itga3-203	Itga3	4697	protein_coding	53.9405	82.3047	1.52584	0.609606	0.794768	0.767023	0.443068	0.710499
ENSMUST00000113232.7	ENSMUSG00000026254.17	OTTMUSG00000021766.3	OTTMUST00000051663.1	Eif4e2-205	Eif4e2	1125	protein_coding	53.9467	59.2793	1.09885	0.135995	0.440778	0.308533	0.757677	0.900633
ENSMUST00000215155.1	ENSMUSG00000056167.7	OTTMUSG00000062855.1	OTTMUST00000153085.1	Cnot10-204	Cnot10	3437	nonsense_mediated_decay	53.9587	73.1324	1.35534	0.438655	1.25492	0.349549	0.726677	0.886434
ENSMUST00000145165.7	ENSMUSG00000109061.1	OTTMUSG00000020569.2	OTTMUST00000039740.2	Gm49320-201	Gm49320	2879	nonsense_mediated_decay	53.9663	52.8472	0.979264	-0.0302309	0.365067	-0.0828093	0.934003	0.97725
ENSMUST00000094294.4	ENSMUSG00000044950.7	OTTMUSG00000005461.2	OTTMUST00000012161.2	Pwwp2a-202	Pwwp2a	1814	protein_coding	53.9713	62.6658	1.1611	0.215487	0.365151	0.59013	0.555103	0.786762
ENSMUST00000154636.1	ENSMUSG00000026211.17	OTTMUSG00000016912.6	OTTMUST00000046332.1	Obsl1-210	Obsl1	651	retained_intron	54.0024	53.5883	0.992333	-0.0111037	0.31933	-0.0347717	0.972262	0.990221
ENSMUST00000147190.1	ENSMUSG00000045193.13	OTTMUSG00000000003.2	OTTMUST00000045728.1	Cirbp-205	Cirbp	593	retained_intron	54.0285	47.6879	0.882643	-0.180098	0.324686	-0.554683	0.579112	0.803228
ENSMUST00000162529.7	ENSMUSG00000034908.16	OTTMUSG00000028905.3	OTTMUST00000071632.2	Sidt2-214	Sidt2	667	protein_coding	54.0286	78.4216	1.45148	0.537528	0.340001	1.58096	0.113887	0.341991
ENSMUST00000130744.7	ENSMUSG00000087396.7	OTTMUSG00000018910.1	OTTMUST00000045458.1	4933407K13Rik-202	4933407K13Rik	3369	processed_transcript	54.0333	80.6234	1.49211	0.57735	0.290874	1.98488	0.0471578	0.206844
ENSMUST00000144851.2	ENSMUSG00000028889.17	OTTMUSG00000009199.7	OTTMUST00000020814.7	Yrdc-202	Yrdc	724	protein_coding	54.034	68.8605	1.27439	0.349809	0.322799	1.08367	0.278509	0.563132
ENSMUST00000201742.1	ENSMUSG00000106928.1	OTTMUSG00000056032.1	OTTMUST00000138587.1	Gm43860-201	Gm43860	2705	TEC	54.045	53.8278	0.995981	-0.00580922	0.329659	-0.0176219	0.98594	0.994949
ENSMUST00000214456.1	ENSMUSG00000031931.4	OTTMUSG00000062711.3	OTTMUST00000152739.2	Ankrd49-202	Ankrd49	3207	protein_coding	54.0704	74.5089	1.378	0.462573	0.496569	0.931539	0.351575	0.635557
ENSMUST00000204991.2	ENSMUSG00000085396.7	OTTMUSG00000017476.2	OTTMUST00000140284.1	Firre-209	Firre	1754	processed_transcript	54.0853	54.4952	1.00758	0.0108943	0.566947	0.0192158	0.984669	0.994568
ENSMUST00000140972.7	ENSMUSG00000004952.13	OTTMUSG00000025403.3	OTTMUST00000062550.1	Rasa4-210	Rasa4	2683	retained_intron	54.117	60.6022	1.11984	0.163288	0.374447	0.436076	0.662781	0.852326
ENSMUST00000191254.6	ENSMUSG00000026209.15	OTTMUSG00000048821.2	OTTMUST00000124895.2	Dnpep-214	Dnpep	383	protein_coding	54.1189	55.7238	1.02965	0.0421599	0.332442	0.126819	0.899084	0.96303
ENSMUST00000149514.7	ENSMUSG00000086316.8	OTTMUSG00000019378.4	OTTMUST00000046249.2	Nbdy-202	Nbdy	775	protein_coding	54.123	60.5849	1.11939	0.162717	0.48786	0.333531	0.738733	0.891555
ENSMUST00000163193.8	ENSMUSG00000040820.16	OTTMUSG00000069371.5	OTTMUST00000167744.2	Hlcs-202	Hlcs	5371	protein_coding	54.1324	80.26	1.48266	0.568188	1.19655	0.474856	0.634889	0.836941
ENSMUST00000162386.7	ENSMUSG00000029823.16	OTTMUSG00000034253.4	OTTMUST00000087020.2	Luc7l2-209	Luc7l2	2861	nonsense_mediated_decay	54.1488	51.8427	0.957412	-0.0627889	2.66831	-0.0235313	0.981226	0.993249
ENSMUST00000200767.1	ENSMUSG00000023104.9	OTTMUSG00000055749.1	OTTMUST00000137955.1	Rfc2-202	Rfc2	738	retained_intron	54.1886	54.5294	1.00629	0.00904282	0.348162	0.0259731	0.979279	0.992887
ENSMUST00000176381.7	ENSMUSG00000010110.17	OTTMUSG00000039850.3	OTTMUST00000103560.2	Stx5a-213	Stx5a	2251	protein_coding	54.1991	71.5519	1.32017	0.400722	0.887999	0.451264	0.651799	0.846855
ENSMUST00000182478.7	ENSMUSG00000042439.12	OTTMUSG00000044410.10	OTTMUST00000116904.2	Zfp532-205	Zfp532	5471	nonsense_mediated_decay	54.2149	63.4462	1.17027	0.226843	0.569684	0.398191	0.690489	0.867356
ENSMUST00000162342.7	ENSMUSG00000054702.14	OTTMUSG00000034766.1	OTTMUST00000088357.1	Ap1s3-203	Ap1s3	2876	protein_coding	54.2178	52.9111	0.975899	-0.035196	0.377198	-0.0933089	0.925658	0.97398
ENSMUST00000068654.4	ENSMUSG00000055210.4	OTTMUSG00000008587.1	OTTMUST00000019472.1	Foxd2-201	Foxd2	2592	protein_coding	54.221	49.4188	0.911433	-0.133791	0.365438	-0.366112	0.714281	0.879651
ENSMUST00000144373.1	ENSMUSG00000033423.16	OTTMUSG00000008661.3	OTTMUST00000019633.3	Eri3-205	Eri3	830	protein_coding	54.2596	67.9949	1.25314	0.325548	0.480642	0.677319	0.498203	0.751592
ENSMUST00000210937.1	ENSMUSG00000040212.12	OTTMUSG00000059934.1	OTTMUST00000146833.1	Emp3-204	Emp3	380	retained_intron	54.2629	55.3393	1.01984	0.0283372	0.306733	0.0923839	0.926393	0.974265
ENSMUST00000078185.13	ENSMUSG00000055053.18	OTTMUSG00000030419.2	OTTMUST00000075333.1	Nfic-202	Nfic	3163	protein_coding	54.2803	112.055	2.06437	1.0457	1.68584	0.620286	0.53507	0.775037
ENSMUST00000234036.1	ENSMUSG00000024127.15	OTTMUSG00000072641.1	OTTMUST00000175863.1	Prepl-203	Prepl	1625	retained_intron	54.2819	52.3424	0.96427	-0.0524907	0.345815	-0.151788	0.879354	0.955388
ENSMUST00000042070.5	ENSMUSG00000033906.5	OTTMUSG00000018109.1	OTTMUST00000043702.1	Zdhhc15-201	Zdhhc15	5509	protein_coding	54.2907	50.5822	0.931692	-0.102075	0.332435	-0.307053	0.758803	0.90095
ENSMUST00000233325.1	ENSMUSG00000002835.9	OTTMUSG00000072338.1	OTTMUST00000174959.1	Chaf1a-203	Chaf1a	7698	retained_intron	54.2993	57.2171	1.05374	0.0755123	0.471787	0.160056	0.872837	0.953105
ENSMUST00000209292.1	ENSMUSG00000002781.19	OTTMUSG00000022315.5	OTTMUST00000053176.3	Tmem143-202	Tmem143	2026	nonsense_mediated_decay	54.3007	54.1225	0.996719	-0.00474196	0.642616	-0.00737915	0.994112	0.997804
ENSMUST00000224342.1	ENSMUSG00000021546.18	OTTMUSG00000035894.6	OTTMUST00000165456.1	Hnrnpk-225	Hnrnpk	515	protein_coding	54.3159	94.8254	1.74581	0.803899	0.45568	1.76418	0.0777024	0.274322
ENSMUST00000193646.1	ENSMUSG00000001418.13	OTTMUSG00000027147.5	OTTMUST00000131029.1	Glmp-210	Glmp	4457	retained_intron	54.3396	53.0209	0.975734	-0.0354409	0.37859	-0.0936128	0.925417	0.973894
ENSMUST00000105371.8	ENSMUSG00000003068.16	OTTMUSG00000000002.2	OTTMUST00000045750.2	Stk11-203	Stk11	1619	nonsense_mediated_decay	54.3418	84.1885	1.54924	0.63156	0.463383	1.36293	0.172903	0.435683
ENSMUST00000201431.3	ENSMUSG00000029657.15	OTTMUSG00000021374.4	OTTMUST00000050670.1	Hsph1-204	Hsph1	4764	retained_intron	54.3426	67.2083	1.23675	0.306555	0.282329	1.08581	0.277565	0.562248
ENSMUST00000150565.1	ENSMUSG00000059291.15	OTTMUSG00000009855.4	OTTMUST00000022851.1	Rpl11-208	Rpl11	843	processed_transcript	54.3492	52.1121	0.958839	-0.0606398	0.349556	-0.173476	0.862277	0.948827
ENSMUST00000110339.4	ENSMUSG00000021139.17	OTTMUSG00000035311.9	OTTMUST00000090157.2	Gm20498-201	Gm20498	531	processed_transcript	54.3503	48.017	0.883472	-0.178743	0.51876	-0.344558	0.730427	0.888093
ENSMUST00000131852.1	ENSMUSG00000048916.7	OTTMUSG00000028774.1	OTTMUST00000071275.1	Gm5540-201	Gm5540	1848	processed_pseudogene	54.3604	65.885	1.212	0.277394	0.311104	0.891643	0.372584	0.652905
ENSMUST00000035604.12	ENSMUSG00000037275.14	OTTMUSG00000005726.3	OTTMUST00000012726.3	Gemin5-201	Gemin5	4922	protein_coding	54.4036	152.334	2.80008	1.48547	2.86249	0.518943	0.603801	0.818157
ENSMUST00000025007.5	ENSMUSG00000024177.8	OTTMUSG00000026500.1	OTTMUST00000065527.1	Nme4-201	Nme4	912	protein_coding	54.4092	53.9794	0.992101	-0.0114404	0.363212	-0.0314979	0.974872	0.990993
ENSMUST00000140174.7	ENSMUSG00000020752.11	OTTMUSG00000003617.3	OTTMUST00000007807.2	Recql5-205	Recql5	4410	nonsense_mediated_decay	54.4342	71.4907	1.31334	0.393243	0.320999	1.22506	0.220552	0.498163
ENSMUST00000103162.7	ENSMUSG00000001508.15	OTTMUSG00000001503.2	OTTMUST00000002975.1	Sgca-202	Sgca	1724	protein_coding	54.4456	65.9585	1.21146	0.276744	0.548407	0.504633	0.613817	0.823358
ENSMUST00000069009.6	ENSMUSG00000055435.6	OTTMUSG00000024922.2	OTTMUST00000061393.1	Maf-201	Maf	3223	protein_coding	54.4587	56.7634	1.04232	0.0597978	0.354638	0.168616	0.866098	0.950107
ENSMUST00000135487.1	ENSMUSG00000051730.15	OTTMUSG00000013041.2	OTTMUST00000077441.1	Mettl5-203	Mettl5	2090	retained_intron	54.4639	69.1154	1.26901	0.343707	0.31908	1.07718	0.281399	0.566431
ENSMUST00000147652.7	ENSMUSG00000028898.15	OTTMUSG00000009574.5	OTTMUST00000021960.2	Trnau1ap-211	Trnau1ap	1017	nonsense_mediated_decay	54.4682	56.5057	1.03741	0.0529831	0.333288	0.158971	0.873692	0.953191
ENSMUST00000177779.7	ENSMUSG00000004207.14	OTTMUSG00000016474.1	-	Psap-204	Psap	2657	protein_coding	54.4705	64.9742	1.19283	0.254392	0.615544	0.41328	0.679402	0.861852
ENSMUST00000026564.8	ENSMUSG00000025491.14	OTTMUSG00000021113.2	OTTMUST00000049968.1	Ifitm1-201	Ifitm1	736	protein_coding	54.4785	47.9081	0.879396	-0.185415	0.497193	-0.372925	0.709205	0.877039
ENSMUST00000126182.7	ENSMUSG00000035268.14	OTTMUSG00000001148.5	OTTMUST00000038604.2	Pkig-204	Pkig	762	protein_coding	54.5038	51.0986	0.937524	-0.0930728	0.32676	-0.284835	0.77577	0.909214
ENSMUST00000138460.7	ENSMUSG00000087174.7	OTTMUSG00000018116.1	OTTMUST00000043712.1	5530601H04Rik-207	5530601H04Rik	3732	processed_transcript	54.5154	62.1043	1.13921	0.18803	0.322736	0.582611	0.560155	0.790774
ENSMUST00000220707.1	ENSMUSG00000057469.8	OTTMUSG00000066593.2	OTTMUST00000161720.1	E2f6-202	E2f6	3018	retained_intron	54.5189	68.4414	1.25537	0.328112	0.296638	1.1061	0.268682	0.552604
ENSMUST00000144247.8	ENSMUSG00000037486.18	OTTMUSG00000022971.6	OTTMUST00000055280.4	Asxl2-205	Asxl2	1483	protein_coding	54.5358	74.3274	1.36291	0.446691	0.451946	0.988373	0.32297	0.6085
ENSMUST00000145317.1	ENSMUSG00000002102.15	OTTMUSG00000014341.4	OTTMUST00000033868.1	Psmc3-206	Psmc3	436	processed_transcript	54.5469	52.776	0.967535	-0.0476146	0.392511	-0.121308	0.903447	0.964993
ENSMUST00000081956.11	ENSMUSG00000039985.14	OTTMUSG00000024045.4	OTTMUST00000058785.2	Sinhcaf-202	Sinhcaf	2737	protein_coding	54.5726	75.1067	1.37627	0.460763	0.516695	0.89175	0.372527	0.652901
ENSMUST00000035115.4	ENSMUSG00000032528.5	OTTMUSG00000027442.2	OTTMUST00000067900.1	Vipr1-201	Vipr1	4902	protein_coding	54.5778	52.0171	0.953082	-0.0693277	0.333993	-0.207573	0.835563	0.936799
ENSMUST00000198474.1	ENSMUSG00000053553.11	OTTMUSG00000035852.2	OTTMUST00000135784.1	3110082I17Rik-204	3110082I17Rik	2030	protein_coding	54.5803	57.9929	1.06253	0.0874975	0.395734	0.221102	0.825013	0.931305
ENSMUST00000097227.9	ENSMUSG00000075706.10	OTTMUSG00000019111.3	OTTMUST00000045763.1	Gpx4-201	Gpx4	995	protein_coding	54.5818	52.0915	0.954374	-0.0673727	0.49726	-0.135488	0.892226	0.959658
ENSMUST00000185909.6	ENSMUSG00000026219.14	OTTMUSG00000048005.2	OTTMUST00000123411.1	Trip12-205	Trip12	1641	nonsense_mediated_decay	54.5951	111.771	2.04727	1.0337	0.354846	2.91311	0.00357851	0.0425975
ENSMUST00000145795.1	ENSMUSG00000054428.12	OTTMUSG00000009786.2	OTTMUST00000022664.1	Atpif1-202	Atpif1	1014	retained_intron	54.6365	62.1984	1.13841	0.187014	0.327693	0.570699	0.568204	0.795686
ENSMUST00000023812.9	ENSMUSG00000023050.9	OTTMUSG00000036001.3	OTTMUST00000092376.2	Map3k12-201	Map3k12	5185	protein_coding	54.6444	56.831	1.04001	0.0566036	0.734715	0.0770415	0.938591	0.978471
ENSMUST00000033846.6	ENSMUSG00000031465.6	OTTMUSG00000036075.2	OTTMUST00000092685.2	Angpt2-201	Angpt2	3560	protein_coding	54.6481	49.8447	0.912104	-0.13273	0.381915	-0.347538	0.728187	0.887201
ENSMUST00000126504.1	ENSMUSG00000047473.14	OTTMUSG00000022380.2	OTTMUST00000053469.1	Zfp30-203	Zfp30	3707	retained_intron	54.6499	58.4509	1.06955	0.0970086	0.296142	0.327575	0.743233	0.893219
ENSMUST00000176248.7	ENSMUSG00000023021.15	OTTMUSG00000042003.5	OTTMUST00000110032.2	Cers5-204	Cers5	1883	nonsense_mediated_decay	54.6535	53.5069	0.979019	-0.0305908	0.333062	-0.0918473	0.926819	0.974406
ENSMUST00000233416.1	ENSMUSG00000021182.16	OTTMUSG00000066081.2	OTTMUST00000174378.1	Ccdc88c-208	Ccdc88c	867	protein_coding	54.6627	85.1165	1.55712	0.638881	0.309078	2.06705	0.0387292	0.183858
ENSMUST00000099431.5	ENSMUSG00000063556.5	OTTMUSG00000046568.1	OTTMUST00000121103.1	Gm10132-201	Gm10132	468	processed_pseudogene	54.667	52.28	0.956337	-0.0644092	0.447524	-0.143923	0.885561	0.957771
ENSMUST00000149848.1	ENSMUSG00000086233.1	OTTMUSG00000004456.2	OTTMUST00000033798.1	Gm11816-202	Gm11816	714	antisense	54.6848	48.2872	0.883008	-0.179501	0.336193	-0.533923	0.593395	0.812177
ENSMUST00000234197.1	ENSMUSG00000040888.10	OTTMUSG00000073035.4	OTTMUST00000176812.1	Gfer-202	Gfer	1162	nonsense_mediated_decay	54.6924	49.7099	0.9089	-0.137806	0.542532	-0.254006	0.799491	0.918993
ENSMUST00000220311.1	ENSMUSG00000020640.10	OTTMUSG00000065220.2	OTTMUST00000158939.1	Itsn2-215	Itsn2	6080	protein_coding	54.6988	55.4763	1.01421	0.0203616	1.4891	0.0136738	0.98909	0.996063
ENSMUST00000197730.1	ENSMUSG00000004455.16	OTTMUSG00000016349.5	OTTMUST00000134960.1	Ppp1cc-210	Ppp1cc	923	protein_coding	54.6992	60.6798	1.10934	0.149698	0.306071	0.489097	0.624773	0.830229
ENSMUST00000070565.14	ENSMUSG00000056458.16	OTTMUSG00000042052.1	OTTMUST00000110268.1	Mok-202	Mok	1693	protein_coding	54.7059	52.25	0.955107	-0.066265	0.3429	-0.193249	0.846764	0.941309
ENSMUST00000161611.7	ENSMUSG00000006014.16	OTTMUSG00000033522.2	OTTMUST00000084349.1	Prg4-206	Prg4	3821	protein_coding	54.7153	53.086	0.970221	-0.043614	0.55135	-0.079104	0.93695	0.978171
ENSMUST00000198388.1	ENSMUSG00000046985.11	OTTMUSG00000053809.4	OTTMUST00000133940.3	Tapt1-205	Tapt1	977	retained_intron	54.7164	47.6485	0.870826	-0.199544	0.402813	-0.495375	0.620335	0.827356
ENSMUST00000142608.7	ENSMUSG00000039069.19	OTTMUSG00000016242.4	OTTMUST00000038941.1	Mtg2-204	Mtg2	2339	retained_intron	54.7188	48.9042	0.893736	-0.162079	0.46313	-0.349965	0.726365	0.886269
ENSMUST00000225710.1	ENSMUSG00000025006.16	OTTMUSG00000068052.5	OTTMUST00000164559.1	Sorbs1-219	Sorbs1	529	protein_coding	54.748	57.0666	1.04235	0.05984	0.377481	0.158525	0.874043	0.953362
ENSMUST00000124173.7	ENSMUSG00000030059.15	OTTMUSG00000029717.2	OTTMUST00000073727.1	Tmf1-202	Tmf1	3191	nonsense_mediated_decay	54.7553	177.678	3.24495	1.6982	1.70306	0.997146	0.318694	0.604589
ENSMUST00000130348.1	ENSMUSG00000042997.13	OTTMUSG00000022219.4	OTTMUST00000052816.2	Nhlrc3-203	Nhlrc3	4885	nonsense_mediated_decay	54.7654	122.019	2.22803	1.15577	1.69148	0.68329	0.494423	0.749301
ENSMUST00000001125.5	ENSMUSG00000001098.15	OTTMUSG00000014437.3	OTTMUST00000034253.1	Kctd10-201	Kctd10	1026	protein_coding	54.7886	65.2111	1.19023	0.251241	0.319451	0.786475	0.431589	0.70138
ENSMUST00000126698.1	ENSMUSG00000030304.11	OTTMUSG00000023518.4	OTTMUST00000057301.3	Ergic2-203	Ergic2	399	protein_coding	54.7911	68.4338	1.24899	0.320767	0.282853	1.13404	0.256777	0.538971
ENSMUST00000184849.7	ENSMUSG00000000827.18	OTTMUSG00000016709.5	OTTMUST00000040492.3	Tpd52l2-212	Tpd52l2	854	protein_coding	54.7919	58.9928	1.07667	0.106577	0.483694	0.22034	0.825607	0.931524
ENSMUST00000118364.1	ENSMUSG00000049093.9	OTTMUSG00000029859.1	OTTMUST00000074102.1	Il23r-201	Il23r	2488	protein_coding	54.8236	54.0692	0.986238	-0.0199921	0.316009	-0.0632645	0.949556	0.982704
ENSMUST00000163898.5	ENSMUSG00000036256.13	OTTMUSG00000056133.1	OTTMUST00000138802.1	Igfbp7-202	Igfbp7	1200	protein_coding	54.83	51.084	0.93168	-0.102094	0.408371	-0.250003	0.802585	0.920413
ENSMUST00000088546.11	ENSMUSG00000000838.17	OTTMUSG00000017748.1	OTTMUST00000042964.1	Fmr1-201	Fmr1	4409	protein_coding	54.833	105.159	1.9178	0.93945	1.19419	0.786686	0.431465	0.701275
ENSMUST00000105475.8	ENSMUSG00000019861.15	OTTMUSG00000063904.5	-	Gopc-202	Gopc	4317	protein_coding	54.8357	95.5696	1.74284	0.801436	0.449747	1.78197	0.074754	0.26913
ENSMUST00000183317.7	ENSMUSG00000097993.7	OTTMUSG00000043508.4	OTTMUST00000114101.2	Ptprv-210	Ptprv	6108	processed_transcript	54.8544	60.4453	1.10192	0.140022	0.361038	0.387831	0.698141	0.870969
ENSMUST00000215063.1	ENSMUSG00000025794.9	OTTMUSG00000062595.1	OTTMUST00000152471.1	Rpl14-203	Rpl14	570	retained_intron	54.8563	58.7959	1.07182	0.10006	0.390368	0.256322	0.797703	0.918391
ENSMUST00000229978.1	ENSMUSG00000033020.7	OTTMUSG00000070773.1	OTTMUST00000171018.1	Polr2f-204	Polr2f	1958	retained_intron	54.8611	50.1742	0.914567	-0.128839	0.362813	-0.355112	0.722506	0.883775
ENSMUST00000143359.7	ENSMUSG00000031441.15	OTTMUSG00000020604.3	OTTMUST00000048817.1	Atp11a-210	Atp11a	604	protein_coding	54.8665	47.1896	0.86008	-0.217457	0.355415	-0.611838	0.540645	0.778045
ENSMUST00000198423.1	ENSMUSG00000029439.14	OTTMUSG00000055315.1	OTTMUST00000136930.1	Sfswap-207	Sfswap	655	TEC	54.8757	55.5427	1.01215	0.0174285	0.401448	0.0434141	0.965371	0.988282
ENSMUST00000135646.1	ENSMUSG00000015341.17	OTTMUSG00000029863.3	OTTMUST00000074111.1	Golga7-203	Golga7	814	retained_intron	54.8823	63.8858	1.16405	0.219154	0.318937	0.687137	0.491996	0.747219
ENSMUST00000110251.8	ENSMUSG00000021417.15	OTTMUSG00000035939.5	OTTMUST00000092198.2	Eci2-203	Eci2	1395	protein_coding	54.9067	103.126	1.87821	0.909356	1.22138	0.744534	0.456554	0.720644
ENSMUST00000118077.7	ENSMUSG00000036099.16	OTTMUSG00000030972.13	OTTMUST00000076724.1	Vezt-202	Vezt	2223	protein_coding	54.9158	59.4361	1.08231	0.114119	0.494818	0.230628	0.817604	0.927698
ENSMUST00000131056.1	ENSMUSG00000042625.16	OTTMUSG00000033212.3	OTTMUST00000083181.2	Safb2-205	Safb2	886	protein_coding	54.9191	59.0424	1.07508	0.104444	0.359329	0.290664	0.771308	0.907557
ENSMUST00000187521.6	ENSMUSG00000035941.15	OTTMUSG00000045033.5	OTTMUST00000118335.1	Ibtk-205	Ibtk	5290	nonsense_mediated_decay	54.9476	59.7837	1.08801	0.121695	0.642833	0.189311	0.849849	0.942587
ENSMUST00000023268.13	ENSMUSG00000022602.14	OTTMUSG00000016386.3	OTTMUST00000047955.2	Arc-201	Arc	3055	protein_coding	54.9753	68.3739	1.24372	0.314662	0.316017	0.995711	0.31939	0.604975
ENSMUST00000033490.12	ENSMUSG00000031150.13	OTTMUSG00000017802.4	OTTMUST00000043097.1	Ccdc120-201	Ccdc120	3658	protein_coding	54.9891	54.5315	0.991679	-0.0120549	0.359743	-0.0335097	0.973268	0.9905
ENSMUST00000176130.9	ENSMUSG00000008206.16	OTTMUSG00000042002.6	OTTMUST00000110029.3	Cers4-204	Cers4	874	nonsense_mediated_decay	55.0016	60.7944	1.10532	0.144463	0.377258	0.38293	0.701772	0.872733
ENSMUST00000139726.1	ENSMUSG00000029815.12	OTTMUSG00000024395.2	OTTMUST00000059800.1	Malsu1-204	Malsu1	518	retained_intron	55.0131	47.602	0.865284	-0.208755	0.331874	-0.629019	0.529336	0.771401
ENSMUST00000039118.6	ENSMUSG00000041703.7	OTTMUSG00000020976.1	OTTMUST00000049605.1	Zic5-201	Zic5	4767	protein_coding	55.0159	49.6842	0.903087	-0.147063	0.353722	-0.415759	0.677587	0.860746
ENSMUST00000095767.10	ENSMUSG00000004151.17	OTTMUSG00000035098.13	OTTMUST00000089277.2	Etv1-201	Etv1	6576	protein_coding	55.0519	55.3572	1.00555	0.00797792	0.368438	0.0216533	0.982724	0.993865
ENSMUST00000112160.3	ENSMUSG00000072694.8	OTTMUSG00000014592.1	OTTMUST00000034613.1	1500011B03Rik-203	1500011B03Rik	1333	protein_coding	55.0632	52.4429	0.952412	-0.0703418	0.340068	-0.206846	0.83613	0.936834
ENSMUST00000167986.2	ENSMUSG00000078945.10	OTTMUSG00000028711.1	OTTMUST00000071110.1	Naip2-203	Naip2	4356	protein_coding	55.0711	76.5446	1.38992	0.475006	0.385445	1.23236	0.217816	0.494596
ENSMUST00000131197.3	ENSMUSG00000028402.18	OTTMUSG00000009150.12	OTTMUST00000020672.6	Mpdz-207	Mpdz	806	protein_coding	55.074	85.5493	1.55335	0.635385	0.364893	1.74129	0.0816324	0.282674
ENSMUST00000229861.1	ENSMUSG00000064128.8	OTTMUSG00000019769.3	OTTMUST00000170660.1	Cenpj-205	Cenpj	1315	protein_coding	55.092	51.3091	0.931334	-0.102629	0.360755	-0.284484	0.77604	0.909214
ENSMUST00000225490.1	ENSMUSG00000035958.3	OTTMUSG00000000605.5	OTTMUST00000165857.1	Tdp2-206	Tdp2	1771	processed_transcript	55.0956	70.4537	1.27875	0.35474	1.23251	0.287819	0.773485	0.908314
ENSMUST00000111393.7	ENSMUSG00000029478.16	OTTMUSG00000017150.6	OTTMUST00000041505.3	Ncor2-203	Ncor2	8661	protein_coding	55.0975	278.048	5.04648	2.33528	1.78888	1.30544	0.191744	0.46085
ENSMUST00000151511.7	ENSMUSG00000027498.14	OTTMUSG00000016157.5	OTTMUST00000038655.2	Cstf1-202	Cstf1	674	protein_coding	55.1109	73.0447	1.32541	0.406441	0.361128	1.12548	0.260387	0.543209
ENSMUST00000130032.7	ENSMUSG00000032185.15	OTTMUSG00000020639.3	OTTMUST00000048892.2	Carm1-204	Carm1	3336	nonsense_mediated_decay	55.1187	94.7541	1.71909	0.781647	0.407726	1.91709	0.0552268	0.228045
ENSMUST00000213729.1	ENSMUSG00000032279.11	OTTMUSG00000063242.1	OTTMUST00000154038.1	Idh3a-202	Idh3a	2517	retained_intron	55.1441	58.7859	1.06604	0.0922631	0.406866	0.226765	0.820606	0.929319
ENSMUST00000221006.1	ENSMUSG00000021532.11	OTTMUSG00000067255.1	OTTMUST00000162942.1	Fastkd3-202	Fastkd3	5134	retained_intron	55.1673	63.3743	1.14877	0.200086	0.304457	0.657189	0.511059	0.760247
ENSMUST00000026377.8	ENSMUSG00000025328.9	OTTMUSG00000010034.3	OTTMUST00000023353.2	Padi3-201	Padi3	3072	protein_coding	55.1784	47.6784	0.864077	-0.210768	0.339732	-0.620393	0.534999	0.775029
ENSMUST00000133175.1	ENSMUSG00000024750.10	OTTMUSG00000032984.2	OTTMUST00000082247.1	Zfand5-202	Zfand5	4260	retained_intron	55.192	66.9857	1.21369	0.279395	0.286986	0.973551	0.330279	0.615388
ENSMUST00000115633.2	ENSMUSG00000022718.12	OTTMUSG00000023707.4	OTTMUST00000172839.1	Dgcr8-202	Dgcr8	3436	retained_intron	55.2087	72.6537	1.31598	0.396141	0.321933	1.23051	0.218507	0.495766
ENSMUST00000186927.1	ENSMUSG00000022587.14	OTTMUSG00000045205.8	OTTMUST00000118766.1	Ly6e-205	Ly6e	1201	retained_intron	55.2216	55.3249	1.00187	0.00269828	0.437597	0.00616614	0.99508	0.998093
ENSMUST00000209034.1	ENSMUSG00000030591.17	OTTMUSG00000043396.2	OTTMUST00000145312.1	Psmd8-207	Psmd8	1983	protein_coding	55.2247	49.528	0.896844	-0.15707	0.379714	-0.413655	0.679127	0.86168
ENSMUST00000226860.1	ENSMUSG00000022556.11	OTTMUSG00000069881.3	OTTMUST00000169148.1	Hsf1-203	Hsf1	1975	nonsense_mediated_decay	55.2362	62.0906	1.12409	0.168763	0.327755	0.514905	0.60662	0.819628
ENSMUST00000143017.7	ENSMUSG00000027185.15	OTTMUSG00000014874.6	OTTMUST00000035343.1	Nat10-209	Nat10	4107	retained_intron	55.2661	51.7979	0.937246	-0.0934997	0.650089	-0.143826	0.885638	0.957771
ENSMUST00000176093.1	ENSMUSG00000010110.17	OTTMUSG00000039850.3	OTTMUST00000103608.1	Stx5a-209	Stx5a	3015	retained_intron	55.2665	87.5884	1.58484	0.664334	0.29942	2.21874	0.0265046	0.146655
ENSMUST00000197569.1	ENSMUSG00000105509.1	OTTMUSG00000052689.1	OTTMUST00000131956.1	C130013H08Rik-201	C130013H08Rik	3692	antisense	55.2801	50.7444	0.91795	-0.123512	0.372967	-0.331161	0.740523	0.892046
ENSMUST00000050958.8	ENSMUSG00000049555.10	OTTMUSG00000021713.3	OTTMUST00000051525.3	Tmie-201	Tmie	2802	protein_coding	55.2861	56.7431	1.02635	0.037529	0.413761	0.0907023	0.927729	0.97459
ENSMUST00000159239.7	ENSMUSG00000039233.12	OTTMUSG00000035030.2	OTTMUST00000089083.1	Tbce-202	Tbce	1855	retained_intron	55.2896	47.1503	0.852788	-0.229741	0.497018	-0.46224	0.643909	0.841715
ENSMUST00000234968.1	ENSMUSG00000039183.6	OTTMUSG00000073163.5	OTTMUST00000177175.1	Nubp2-214	Nubp2	1502	protein_coding	55.3026	61.2161	1.10693	0.146562	0.458722	0.3195	0.749347	0.896781
ENSMUST00000161537.7	ENSMUSG00000032115.14	OTTMUSG00000034194.3	OTTMUST00000086719.1	Hyou1-207	Hyou1	4925	retained_intron	55.3157	53.9085	0.97456	-0.037177	0.340289	-0.109251	0.913003	0.968847
ENSMUST00000220144.1	ENSMUSG00000112690.1	OTTMUSG00000065742.1	OTTMUST00000159990.1	Gm2446-201	Gm2446	772	unprocessed_pseudogene	55.3214	52.2402	0.944303	-0.0826779	2.64619	-0.0312441	0.975075	0.990993
ENSMUST00000166940.2	ENSMUSG00000021044.15	OTTMUSG00000066836.1	OTTMUST00000162081.1	Adck1-202	Adck1	2199	protein_coding	55.3316	66.7627	1.20659	0.270939	1.33664	0.202702	0.839368	0.938016
ENSMUST00000156653.7	ENSMUSG00000015522.18	OTTMUSG00000016472.3	OTTMUST00000039720.1	Arnt-211	Arnt	2825	retained_intron	55.3359	69.1845	1.25027	0.322235	0.626348	0.514466	0.606926	0.819692
ENSMUST00000150571.1	ENSMUSG00000017999.16	OTTMUSG00000001151.4	OTTMUST00000002244.3	Ddx27-205	Ddx27	2151	protein_coding	55.3545	66.1519	1.19506	0.257083	0.295622	0.869632	0.384501	0.662884
ENSMUST00000050288.8	ENSMUSG00000033326.15	OTTMUSG00000008717.4	OTTMUST00000019805.3	Kdm4a-201	Kdm4a	3279	protein_coding	55.369	102.526	1.85169	0.888843	0.355057	2.50338	0.0123012	0.0922661
ENSMUST00000162237.1	ENSMUSG00000024949.17	OTTMUSG00000018615.5	OTTMUST00000086784.2	Sf1-215	Sf1	513	protein_coding	55.3726	51.702	0.933711	-0.0989526	0.399437	-0.24773	0.804343	0.921233
ENSMUST00000147132.7	ENSMUSG00000020131.14	OTTMUSG00000000019.2	OTTMUST00000045845.1	Pcsk4-206	Pcsk4	1197	retained_intron	55.3874	56.6501	1.0228	0.0325215	0.540439	0.0601761	0.952015	0.983599
ENSMUST00000202323.3	ENSMUSG00000029146.14	OTTMUSG00000022491.5	OTTMUST00000053839.1	Snx17-210	Snx17	2332	retained_intron	55.3894	47.2867	0.853713	-0.228176	0.333357	-0.68448	0.493672	0.748954
ENSMUST00000182147.1	ENSMUSG00000024073.16	OTTMUSG00000042370.7	OTTMUST00000114591.1	Birc6-205	Birc6	784	retained_intron	55.3934	76.9107	1.38844	0.473469	0.69212	0.684085	0.493922	0.74899
ENSMUST00000191258.1	ENSMUSG00000006299.13	OTTMUSG00000047667.2	OTTMUST00000122851.1	Aamp-206	Aamp	1001	retained_intron	55.3947	56.9196	1.02753	0.0391771	0.320616	0.122193	0.902746	0.9647
ENSMUST00000137799.1	ENSMUSG00000019338.13	OTTMUSG00000019659.5	OTTMUST00000047027.2	Zfp687-205	Zfp687	4147	nonsense_mediated_decay	55.403	92.1856	1.66391	0.734578	0.46269	1.58762	0.112371	0.339481
ENSMUST00000213382.1	ENSMUSG00000034863.9	OTTMUSG00000062157.2	OTTMUST00000152735.1	Ano8-204	Ano8	3785	protein_coding	55.4303	63.5345	1.1462	0.196864	0.563854	0.34914	0.726984	0.886434
ENSMUST00000204807.1	ENSMUSG00000003031.14	OTTMUSG00000021172.2	OTTMUST00000140811.1	Cdkn1b-203	Cdkn1b	1757	protein_coding	55.4364	74.0018	1.3349	0.416729	1.25806	0.331248	0.740457	0.892046
ENSMUST00000223385.1	ENSMUSG00000113606.1	OTTMUSG00000066384.1	OTTMUST00000161296.1	Gm47441-201	Gm47441	117	processed_pseudogene	55.4386	52.6173	0.949109	-0.0753539	0.316844	-0.237827	0.812015	0.924789
ENSMUST00000133159.7	ENSMUSG00000020775.13	OTTMUSG00000003757.2	OTTMUST00000008235.1	Mrpl38-203	Mrpl38	913	retained_intron	55.4444	62.3	1.12365	0.16819	0.289283	0.581404	0.560968	0.79114
ENSMUST00000003203.13	ENSMUSG00000003119.14	OTTMUSG00000002637.2	OTTMUST00000005151.1	Cdk12-201	Cdk12	4837	protein_coding	55.4562	107.463	1.9378	0.954418	0.398573	2.39459	0.016639	0.110872
ENSMUST00000134578.1	ENSMUSG00000021288.18	OTTMUSG00000027507.3	OTTMUST00000068257.1	Klc1-206	Klc1	588	protein_coding	55.5169	55.893	1.00678	0.00974133	0.594238	0.016393	0.986921	0.995426
ENSMUST00000161906.1	ENSMUSG00000032374.14	OTTMUSG00000031153.3	OTTMUST00000077173.1	Plod2-204	Plod2	596	retained_intron	55.5346	62.3698	1.12308	0.167459	0.358159	0.467554	0.640104	0.839546
ENSMUST00000182742.1	ENSMUSG00000098234.7	OTTMUSG00000043382.2	OTTMUST00000113827.1	Snhg6-204	Snhg6	400	lincRNA	55.559	46.8696	0.843601	-0.245368	0.373515	-0.656916	0.511235	0.760271
ENSMUST00000128951.8	ENSMUSG00000005566.14	OTTMUSG00000023882.2	OTTMUST00000058343.2	Trim28-205	Trim28	1004	retained_intron	55.5642	88.4785	1.59237	0.671172	0.467882	1.43449	0.151433	0.404482
ENSMUST00000132099.7	ENSMUSG00000068329.12	OTTMUSG00000022486.4	OTTMUST00000053821.2	Htra2-205	Htra2	745	nonsense_mediated_decay	55.5815	47.3247	0.851447	-0.232012	0.42476	-0.546218	0.584916	0.806308
[truncated: 21,859 more rows]
