# Supplementary material for: Transcriptomic characterization of the molecular mechanisms induced by RGMa during skeletal muscle nuclei accretion and hypertrophy
Source: BMC Genomics. 2022 Mar 7;23:188. doi: 10.1186/s12864-022-08396-w (PMC8902710; doi:10.1186/s12864-022-08396-w)
Supplement: Supplementary file 2 — Additional file 2: Supplementary file 2. Differentially expressed genes modulated by RGMa treatment during the differentiation of C2C12 cell. [file 12864_2022_8396_MOESM2_ESM.xlsx]

## Sheet: erika_DEGs
Supplementary file 2. Differentially expressed genes modulated by RGMa treatment during the differentiation of C2C12 cells.
	baseMean	log2FoldChange	lfcSE	stat	pvalue	padj
ENSMUSG00000000374.8	2263.6	-0.236091	0.0720627	-3.27618	0.0010522	0.0126632
ENSMUSG00000000399.10	2075.96	0.218202	0.0674459	3.23521	0.00121552	0.0140107
ENSMUSG00000000563.17	6886.37	0.169657	0.0569602	2.97852	0.00289643	0.0256228
ENSMUSG00000000740.12	16325.8	0.323742	0.0751133	4.31004	1.63222e-05	0.000756052
ENSMUSG00000000753.15	28505.7	0.155919	0.0464974	3.35328	0.000798604	0.0107147
ENSMUSG00000000787.12	15019.8	-0.201168	0.0592392	-3.39586	0.000684131	0.00959283
ENSMUSG00000000804.14	1408.17	-0.274205	0.0948992	-2.88944	0.00385934	0.0306646
ENSMUSG00000000823.16	1562.05	-0.325438	0.0976127	-3.33397	0.000856149	0.0112185
ENSMUSG00000000826.16	4845.49	-0.213441	0.0794642	-2.68601	0.00723117	0.0462565
ENSMUSG00000000902.13	2403	0.209038	0.0695779	3.00437	0.00266129	0.0240112
ENSMUSG00000000976.13	1184.91	-0.334867	0.0853578	-3.9231	8.74172e-05	0.00234282
ENSMUSG00000001020.8	25804.7	0.256693	0.0937618	2.73771	0.00618684	0.0415262
ENSMUSG00000001025.8	9963.16	0.239081	0.0791764	3.0196	0.00253105	0.0232801
ENSMUSG00000001036.17	1059.01	-0.240081	0.0826005	-2.90653	0.00365459	0.0296936
ENSMUSG00000001056.3	1121.95	0.242491	0.0866024	2.80005	0.00510946	0.0365043
ENSMUSG00000001089.14	4520	-0.251731	0.0811439	-3.10227	0.00192041	0.0190656
ENSMUSG00000001105.15	1782.99	0.198903	0.0694866	2.86246	0.0042036	0.0320151
ENSMUSG00000001131.11	4801.73	0.272787	0.0715924	3.81027	0.000138813	0.00325522
ENSMUSG00000001151.10	974.325	0.247067	0.092172	2.6805	0.00735115	0.0467424
ENSMUSG00000001158.13	1189.23	0.212052	0.0775269	2.7352	0.00623417	0.0417184
ENSMUSG00000001280.13	3612.41	-0.353119	0.0768957	-4.59218	4.38636e-06	0.000326904
ENSMUSG00000001289.12	3442.19	0.300787	0.0775218	3.88003	0.000104443	0.00269301
ENSMUSG00000001323.17	785.174	-0.258026	0.0970089	-2.65982	0.00781822	0.0483628
ENSMUSG00000001416.13	9850.97	0.229417	0.0778857	2.94556	0.00322371	0.0274684
ENSMUSG00000001632.16	1227.72	-0.224047	0.0797714	-2.80861	0.00497555	0.0357584
ENSMUSG00000001794.13	7329.84	0.200296	0.056899	3.52021	0.00043121	0.00704917
ENSMUSG00000001911.16	14389.2	-0.294594	0.0719177	-4.09627	4.19863e-05	0.00145426
ENSMUSG00000001998.15	708.433	-0.36607	0.115101	-3.18042	0.00147063	0.0160501
ENSMUSG00000002014.12	3084.16	0.209581	0.0613233	3.41765	0.000631653	0.00916403
ENSMUSG00000002020.15	1645.39	-0.510852	0.102724	-4.97307	6.58995e-07	9.68802e-05
ENSMUSG00000002028.13	2404.36	-0.665482	0.122857	-5.41673	6.06994e-08	2.40241e-05
ENSMUSG00000002043.17	629.687	0.31548	0.108051	2.91972	0.00350341	0.0290332
ENSMUSG00000002102.15	8270.48	0.149188	0.056137	2.65758	0.00787049	0.0486308
ENSMUSG00000002103.15	1971.14	-0.201204	0.0699364	-2.87695	0.00401537	0.0312974
ENSMUSG00000002107.18	3774.03	-0.364311	0.0901395	-4.04164	5.30786e-05	0.0016644
ENSMUSG00000002233.13	3906.01	0.217044	0.0590865	3.67333	0.000239408	0.00478861
ENSMUSG00000002265.16	2811.63	-0.360799	0.0847043	-4.25951	2.04871e-05	0.000875216
ENSMUSG00000002332.16	1944.94	0.250969	0.0891379	2.81552	0.00486989	0.0352557
ENSMUSG00000002379.7	1304.34	0.269678	0.0789761	3.41467	0.000638588	0.00918207
ENSMUSG00000002395.14	1457.91	0.258488	0.0874325	2.95643	0.00311221	0.0267974
ENSMUSG00000002413.15	1116.31	-0.462845	0.0949186	-4.87624	1.08129e-06	0.000126953
ENSMUSG00000002416.13	1269.08	0.341215	0.083396	4.0915	4.28587e-05	0.00146896
ENSMUSG00000002489.16	2400.48	-0.301582	0.0875531	-3.44456	0.000571994	0.00852585
ENSMUSG00000002658.9	2131.91	0.192494	0.0666317	2.88893	0.00386556	0.0306792
ENSMUSG00000002660.8	1080.38	0.261557	0.0883891	2.95916	0.00308482	0.0266608
ENSMUSG00000002748.7	4544.11	-0.204498	0.0619798	-3.29943	0.000968823	0.0121449
ENSMUSG00000002768.8	1331.23	0.277414	0.0878217	3.15883	0.00158404	0.0169645
ENSMUSG00000002814.15	526.694	-0.376922	0.107079	-3.52005	0.000431463	0.00704917
ENSMUSG00000002844.9	2772.41	0.233603	0.0693136	3.37023	0.000751058	0.0102667
ENSMUSG00000003038.15	2591.39	0.229163	0.0796373	2.87758	0.00400732	0.0312902
ENSMUSG00000003068.16	3107.54	0.173353	0.0654904	2.64701	0.00812075	0.0495099
ENSMUSG00000003072.15	6314.65	0.270666	0.0641574	4.21879	2.45619e-05	0.000989843
ENSMUSG00000003119.14	1387.26	-0.378533	0.0992472	-3.81404	0.000136712	0.00322683
ENSMUSG00000003199.16	1658.25	0.257387	0.0879054	2.928	0.00341145	0.0285539
ENSMUSG00000003226.7	5550.7	-0.356668	0.0655467	-5.44143	5.28537e-08	2.30534e-05
ENSMUSG00000003233.12	2673.62	-0.206776	0.0742888	-2.7834	0.00537923	0.0378499
ENSMUSG00000003316.14	5550.3	-0.341403	0.0897329	-3.80466	0.000141999	0.00331564
ENSMUSG00000003346.14	1755.05	0.260301	0.0767552	3.39132	0.000695568	0.00971563
ENSMUSG00000003355.7	1261.18	0.33184	0.081651	4.06412	4.82135e-05	0.00156134
ENSMUSG00000003380.11	2632.4	0.303791	0.0668969	4.54119	5.5938e-06	0.000388582
ENSMUSG00000003382.18	713.358	-0.257396	0.0962708	-2.67367	0.00750257	0.047312
ENSMUSG00000003429.11	9476.24	0.243711	0.0654215	3.72525	0.000195124	0.00416303
ENSMUSG00000003528.15	1716.54	0.252605	0.0684435	3.69071	0.000223629	0.00459115
ENSMUSG00000003575.13	1465.66	-0.292487	0.0852899	-3.42932	0.000605089	0.00884943
ENSMUSG00000003604.14	451.061	0.335175	0.110014	3.04666	0.00231401	0.0218186
ENSMUSG00000003660.10	5095.33	-0.217967	0.0758916	-2.87209	0.0040777	0.0315034
ENSMUSG00000003731.13	4692.92	-0.240241	0.0727948	-3.30026	0.000965968	0.0121231
ENSMUSG00000003810.12	4336.83	-0.317547	0.0946939	-3.35341	0.000798237	0.0107147
ENSMUSG00000003847.16	7737.43	-0.577489	0.107748	-5.35963	8.33929e-08	2.74969e-05
ENSMUSG00000003873.11	2354.14	0.230039	0.0725534	3.17061	0.00152119	0.0164533
ENSMUSG00000003955.8	4448.34	0.237229	0.0840667	2.82192	0.00477378	0.0348163
ENSMUSG00000003970.9	26166.5	0.293857	0.065648	4.47626	7.59637e-06	0.000466865
ENSMUSG00000004044.9	10730.1	0.144789	0.0540099	2.68078	0.00734506	0.0467424
ENSMUSG00000004096.9	2156.66	0.295626	0.099399	2.97413	0.0029382	0.0258871
ENSMUSG00000004100.12	2161.63	0.224651	0.0711093	3.15923	0.00158185	0.0169578
ENSMUSG00000004263.15	4129.33	-0.257194	0.074558	-3.44958	0.000561454	0.00839173
ENSMUSG00000004268.11	1766.75	0.301894	0.0819752	3.68275	0.000230732	0.00466654
ENSMUSG00000004285.12	1335.65	0.255873	0.0890685	2.87276	0.00406901	0.0314676
ENSMUSG00000004317.14	5047.73	-0.427279	0.0868127	-4.92185	8.57297e-07	0.00011235
ENSMUSG00000004568.12	1402.54	-0.287523	0.0921777	-3.11923	0.00181324	0.0184391
ENSMUSG00000004591.16	2326.33	-0.301455	0.0830859	-3.62823	0.000285366	0.0053169
ENSMUSG00000004610.4	1345.33	0.280833	0.0913214	3.07522	0.00210346	0.0203086
ENSMUSG00000004667.18	1563.97	0.27599	0.0797275	3.46167	0.000536839	0.00810172
ENSMUSG00000004677.17	4471.45	-0.274974	0.0583229	-4.71468	2.42094e-06	0.00022324
ENSMUSG00000004865.16	1765.82	-0.262967	0.0837167	-3.14115	0.00168285	0.0176443
ENSMUSG00000004951.10	2637.11	0.254592	0.0705606	3.60814	0.000308403	0.00563988
ENSMUSG00000005102.13	948.72	-0.349953	0.0834434	-4.1939	2.74204e-05	0.00106558
ENSMUSG00000005124.10	23609.3	-0.256916	0.0838798	-3.0629	0.00219202	0.0209407
ENSMUSG00000005161.15	21708.9	0.282204	0.0768652	3.67141	0.000241214	0.00481588
ENSMUSG00000005198.15	6859.11	-0.362035	0.082131	-4.40802	1.04319e-05	0.000569971
ENSMUSG00000005354.16	4933.44	0.198326	0.0617613	3.21117	0.00132194	0.014829
ENSMUSG00000005397.8	3814.73	-0.3939	0.0948842	-4.15137	3.30485e-05	0.00121487
ENSMUSG00000005510.9	2452.96	0.195492	0.0678805	2.87994	0.00397752	0.0312036
ENSMUSG00000005533.10	1524.39	-0.283276	0.0845869	-3.34894	0.000811223	0.0108403
ENSMUSG00000005534.10	1514.71	-0.236896	0.0835491	-2.83541	0.00457665	0.0337388
ENSMUSG00000005566.14	6339.88	0.199592	0.0600307	3.32483	0.000884715	0.0114876
ENSMUSG00000005580.11	315.677	-0.489827	0.164664	-2.9747	0.00293275	0.02586
ENSMUSG00000005621.11	1011.99	-0.387943	0.120199	-3.22751	0.00124874	0.0142576
ENSMUSG00000005686.17	1274.76	-0.24109	0.0902224	-2.67217	0.00753617	0.047312
ENSMUSG00000005732.14	2005.06	0.264093	0.0788485	3.34937	0.000809956	0.0108403
ENSMUSG00000005779.12	4589.24	0.318633	0.063162	5.04469	4.54247e-07	8.10272e-05
ENSMUSG00000005802.12	2998.55	-0.200268	0.0643009	-3.11454	0.00184232	0.0186824
ENSMUSG00000005871.14	2733.96	-0.624714	0.116756	-5.35059	8.76689e-08	2.80566e-05
ENSMUSG00000005881.13	3935.88	0.202694	0.0734939	2.75797	0.00581612	0.0400286
ENSMUSG00000005886.14	1406.4	-0.466042	0.120661	-3.8624	0.000112281	0.00284122
ENSMUSG00000005893.14	1731.83	-0.335679	0.0797187	-4.2108	2.54473e-05	0.00101056
ENSMUSG00000005899.14	1340.88	-0.282307	0.0865367	-3.26228	0.00110518	0.0131858
ENSMUSG00000006005.18	5150.17	0.223105	0.0772528	2.88799	0.00387712	0.0307485
ENSMUSG00000006050.11	2594.13	0.202576	0.0702218	2.88481	0.00391655	0.0309193
ENSMUSG00000006057.15	2933.96	0.245345	0.0705543	3.4774	0.000506311	0.00782076
ENSMUSG00000006095.12	999.49	0.369495	0.100706	3.66904	0.000243458	0.00485178
ENSMUSG00000006262.15	1211.14	-0.313856	0.091327	-3.43662	0.000589031	0.00868462
ENSMUSG00000006299.13	5329.46	0.198544	0.0671532	2.95658	0.0031107	0.0267974
ENSMUSG00000006307.16	1592.08	-0.226836	0.0808677	-2.80503	0.00503125	0.0359928
ENSMUSG00000006315.9	1682.35	0.23524	0.0787405	2.98753	0.00281237	0.0251037
ENSMUSG00000006333.14	14801.8	0.266305	0.0708063	3.76104	0.000169211	0.00378068
ENSMUSG00000006356.10	15458.1	0.206696	0.0609702	3.39011	0.000698642	0.00974606
ENSMUSG00000006360.11	8391.08	0.314312	0.0712583	4.41088	1.02951e-05	0.000565765
ENSMUSG00000006442.10	3027.82	0.193607	0.0659336	2.93639	0.00332051	0.0280734
ENSMUSG00000006471.18	967.985	-0.445212	0.125706	-3.54169	0.000397572	0.00674677
ENSMUSG00000006589.8	1781.19	0.225671	0.0828744	2.72305	0.00646818	0.0427324
ENSMUSG00000006728.12	5302.01	0.202467	0.0704979	2.87195	0.00407943	0.0315034
ENSMUSG00000006818.5	2485.28	0.186473	0.0697483	2.67351	0.0075061	0.047312
ENSMUSG00000006931.15	5549.39	0.173753	0.0606667	2.86406	0.00418247	0.0319365
ENSMUSG00000007041.9	4615.11	0.180003	0.0606856	2.96616	0.00301543	0.0263965
ENSMUSG00000007682.6	3925.22	-0.176252	0.0642881	-2.7416	0.00611413	0.0414352
ENSMUSG00000007721.6	1446.82	0.234857	0.0792477	2.96358	0.00304082	0.0265294
ENSMUSG00000007817.15	9602.6	-0.391251	0.0997824	-3.92104	8.8168e-05	0.00235714
ENSMUSG00000007867.9	1082.52	0.239674	0.0791988	3.02623	0.00247624	0.0229116
ENSMUSG00000007880.16	2727.75	-0.394526	0.0842343	-4.68367	2.81782e-06	0.000253394
ENSMUSG00000007891.16	27748.7	0.15207	0.0528688	2.87637	0.00402276	0.0313326
ENSMUSG00000007892.8	31456.7	0.351336	0.0664456	5.28757	1.2395e-07	3.37174e-05
ENSMUSG00000008036.11	1633.74	0.322774	0.0838512	3.84936	0.000118427	0.00293531
ENSMUSG00000008683.16	6871.37	0.334697	0.0672433	4.97741	6.4441e-07	9.60525e-05
ENSMUSG00000008730.17	3252.49	-0.387059	0.0818479	-4.729	2.25626e-06	0.000213482
ENSMUSG00000009013.5	4668.29	0.234682	0.0707681	3.31621	0.000912482	0.0116946
ENSMUSG00000009073.16	3970.49	-0.22979	0.0662173	-3.47024	0.000519992	0.00792218
ENSMUSG00000009376.15	1749.33	-0.216165	0.0691094	-3.12787	0.00176079	0.0181108
ENSMUSG00000009418.15	5753.12	-0.77914	0.269841	-2.8874	0.00388441	0.0307583
ENSMUSG00000009470.17	3703.88	-0.246808	0.0819433	-3.01193	0.0025959	0.023686
ENSMUSG00000009549.14	3747.34	0.253114	0.072202	3.50563	0.00045552	0.00728899
ENSMUSG00000009569.14	1140.38	-0.393813	0.107821	-3.65247	0.000259727	0.00502279
ENSMUSG00000009575.14	11919.6	-0.334904	0.0772903	-4.33306	1.47052e-05	0.000711142
ENSMUSG00000009633.3	1735.5	0.280943	0.0889803	3.15736	0.00159204	0.017
ENSMUSG00000009863.14	2293.57	0.272348	0.0803505	3.3895	0.000700213	0.00975546
ENSMUSG00000009927.9	12906.4	0.278803	0.0673657	4.13865	3.49353e-05	0.0012671
ENSMUSG00000010097.14	2943.65	0.337936	0.0723821	4.66878	3.02991e-06	0.000257566
ENSMUSG00000010376.15	2928.87	0.273427	0.0629725	4.34201	1.41185e-05	0.000685817
ENSMUSG00000010406.12	1225.34	0.320232	0.0948925	3.37469	0.000739002	0.0101401
ENSMUSG00000011114.18	3721.4	0.165571	0.0595694	2.77946	0.00544501	0.0382239
ENSMUSG00000011256.16	5451.14	-0.281015	0.0842601	-3.33509	0.00085271	0.0111922
ENSMUSG00000011831.16	987.194	-0.286465	0.0887133	-3.22911	0.00124175	0.0142226
ENSMUSG00000012114.17	3523.37	-0.210603	0.0736197	-2.86068	0.00422731	0.0320763
ENSMUSG00000012819.15	294.693	-0.479256	0.170628	-2.80877	0.00497306	0.0357584
ENSMUSG00000012848.15	13227.8	0.302649	0.06874	4.40281	1.0686e-05	0.000569971
ENSMUSG00000013076.17	3704.49	-0.32641	0.0871167	-3.74682	0.000179093	0.00394477
ENSMUSG00000013236.17	8737.59	-0.288845	0.0932385	-3.09791	0.00194887	0.0192604
ENSMUSG00000013593.12	5846.68	0.187993	0.0607279	3.09566	0.00196378	0.0193725
ENSMUSG00000013622.15	2223.78	0.240982	0.0816253	2.95229	0.00315425	0.0270247
ENSMUSG00000013629.16	2965.49	-0.26718	0.073411	-3.63951	0.000273161	0.00519626
ENSMUSG00000013846.10	3536.22	-0.267115	0.0820603	-3.25511	0.00113349	0.0133624
ENSMUSG00000014294.4	1897.39	0.286225	0.0720127	3.97465	7.04832e-05	0.00201823
ENSMUSG00000014313.15	4523.85	0.246823	0.0794603	3.10624	0.0018948	0.0190021
ENSMUSG00000014496.8	1706.21	-0.334721	0.0995589	-3.36204	0.000773686	0.0104592
ENSMUSG00000014498.9	3146.21	-0.514877	0.102351	-5.03052	4.89157e-07	8.58471e-05
ENSMUSG00000014547.10	872.944	-0.279188	0.0850112	-3.28413	0.00102297	0.0124786
ENSMUSG00000014551.8	595.078	0.334423	0.116022	2.88241	0.0039465	0.0310722
ENSMUSG00000014769.10	4547.38	0.248653	0.0693823	3.58381	0.000338612	0.00600072
ENSMUSG00000014856.12	1369.96	0.25067	0.0877052	2.85809	0.00426198	0.0322343
ENSMUSG00000015002.18	4747.91	-0.273861	0.0773518	-3.54046	0.000399437	0.00674677
ENSMUSG00000015092.9	3431.88	0.274003	0.0707128	3.87488	0.000106677	0.00272583
ENSMUSG00000015143.15	9934.59	-0.192759	0.0725898	-2.65545	0.00792018	0.0488269
ENSMUSG00000015305.6	599.849	-0.35717	0.108873	-3.28062	0.00103578	0.0125785
ENSMUSG00000015501.10	1356.67	-0.418371	0.108105	-3.87006	0.000108807	0.00276618
ENSMUSG00000015522.18	2809.86	-0.254925	0.0681839	-3.73878	0.000184914	0.00403923
ENSMUSG00000015597.17	1014.57	-0.435507	0.148277	-2.93712	0.00331271	0.0280623
ENSMUSG00000015647.9	7709.08	0.438094	0.111153	3.94136	8.10223e-05	0.00222662
ENSMUSG00000015653.13	2347	-0.239782	0.0748805	-3.20219	0.00136386	0.0151585
ENSMUSG00000015659.12	255.889	-0.618286	0.167004	-3.70223	0.000213715	0.00444658
ENSMUSG00000015804.14	1192.63	0.272468	0.0837451	3.25354	0.00113978	0.0134221
ENSMUSG00000015829.13	443.521	-0.698416	0.141228	-4.94532	7.60187e-07	0.000106046
ENSMUSG00000015943.11	258.88	0.478696	0.145415	3.29192	0.000995044	0.0124018
ENSMUSG00000016128.14	3016.01	-0.264987	0.0722559	-3.66734	0.000245084	0.00486473
ENSMUSG00000016252.7	2837.78	0.308184	0.0887523	3.47241	0.000515814	0.00789338
ENSMUSG00000016253.12	885.428	0.304101	0.0917655	3.31389	0.000920078	0.0117781
ENSMUSG00000016256.10	5284.91	0.234741	0.0588311	3.99008	6.60502e-05	0.00192679
ENSMUSG00000016344.14	819.242	0.316204	0.104851	3.01575	0.00256348	0.0234594
ENSMUSG00000016487.15	13162.3	-0.247372	0.0741595	-3.33567	0.000850937	0.0111824
ENSMUSG00000016554.9	7208.63	0.158438	0.0570353	2.7779	0.00547119	0.0382645
ENSMUSG00000016831.12	2339.64	-0.208795	0.0722085	-2.89155	0.00383343	0.0305566
ENSMUSG00000017188.3	806.471	0.319791	0.111892	2.85803	0.00426283	0.0322343
ENSMUSG00000017291.13	4834.76	-0.343108	0.0783222	-4.38072	1.18287e-05	0.000601441
ENSMUSG00000017300.9	3234.19	0.343512	0.0929216	3.69679	0.000218342	0.00450811
ENSMUSG00000017404.12	25440.3	0.309753	0.0607431	5.09939	3.40746e-07	6.50467e-05
ENSMUSG00000017446.14	2053.44	-0.224572	0.0722079	-3.11008	0.00187036	0.0188578
ENSMUSG00000017778.14	1888.31	0.308655	0.0871609	3.54121	0.000398297	0.00674677
ENSMUSG00000018076.12	1568.35	-0.411644	0.105377	-3.90637	9.3692e-05	0.00246843
ENSMUSG00000018160.15	2531.3	-0.249684	0.0780349	-3.19965	0.00137596	0.015244
ENSMUSG00000018199.9	943.323	-0.261206	0.097659	-2.67467	0.00748022	0.0472936
ENSMUSG00000018286.6	3449.62	0.270713	0.0703776	3.84659	0.000119775	0.00296199
ENSMUSG00000018293.4	15594.6	0.225348	0.0615025	3.66404	0.000248267	0.00488725
ENSMUSG00000018363.16	1684.04	-0.256045	0.0723436	-3.53928	0.000401213	0.00674677
ENSMUSG00000018412.16	2160.8	-0.211349	0.0683143	-3.09378	0.00197624	0.0194641
ENSMUSG00000018476.7	2589.35	-0.347163	0.1059	-3.2782	0.00104471	0.0126305
ENSMUSG00000018481.9	2225.05	-0.263559	0.0743529	-3.54471	0.000393052	0.00673512
ENSMUSG00000018501.17	4834.65	-0.292945	0.0686248	-4.26879	1.96535e-05	0.000855399
ENSMUSG00000018567.14	9378.8	0.209291	0.0644183	3.24893	0.00115839	0.0135386
ENSMUSG00000018585.9	1371.52	0.260645	0.0859905	3.03109	0.00243676	0.0226619
ENSMUSG00000018669.14	2459.3	0.182114	0.0618665	2.94365	0.00324363	0.0276166
ENSMUSG00000018750.14	1761.63	-0.452939	0.0960189	-4.71719	2.39127e-06	0.000222389
ENSMUSG00000018800.14	938.074	-0.394801	0.124109	-3.18109	0.00146724	0.0160292
ENSMUSG00000018821.3	711.186	0.265696	0.0959203	2.76997	0.00560623	0.039009
ENSMUSG00000018909.15	407.882	-0.563929	0.163875	-3.44122	0.000579091	0.00860137
ENSMUSG00000019054.13	2578.58	0.274475	0.0869637	3.1562	0.00159839	0.0170177
ENSMUSG00000019158.9	489.571	0.348085	0.106814	3.25881	0.00111881	0.0132612
ENSMUSG00000019338.13	1087.98	-0.325999	0.0870885	-3.7433	0.000181618	0.00398425
ENSMUSG00000019362.8	5376.82	0.252534	0.0654721	3.85713	0.000114728	0.0028801
ENSMUSG00000019428.16	5151.25	0.216222	0.0587002	3.68349	0.000230061	0.00466654
ENSMUSG00000019433.9	3648.22	0.194064	0.0614509	3.15803	0.0015884	0.0169778
ENSMUSG00000019471.10	5540.23	0.179899	0.0515012	3.4931	0.000477455	0.0075075
ENSMUSG00000019494.14	2521.3	0.207979	0.0725865	2.86526	0.00416665	0.0318915
ENSMUSG00000019505.7	27355.1	0.234864	0.0574224	4.09011	4.31176e-05	0.00146896
ENSMUSG00000019518.11	977.01	-0.254946	0.0885604	-2.87878	0.00399211	0.0312729
ENSMUSG00000019539.11	10561.6	0.212918	0.0685914	3.10415	0.00190827	0.0190096
ENSMUSG00000019579.13	2671.62	0.177694	0.06306	2.81786	0.00483453	0.0351148
ENSMUSG00000019659.8	785.784	0.26976	0.0981895	2.74734	0.00600805	0.0409966
ENSMUSG00000019699.16	1478.39	-0.342353	0.0962578	-3.55662	0.00037565	0.00648802
ENSMUSG00000019715.14	1658.86	-0.197307	0.0712492	-2.76926	0.00561839	0.0390382
ENSMUSG00000019738.15	446.077	0.348542	0.120965	2.88135	0.00395976	0.0311316
ENSMUSG00000019768.16	593.478	-0.273033	0.0970008	-2.81475	0.0048815	0.0352927
ENSMUSG00000019782.10	1439.97	0.231697	0.0754887	3.06929	0.00214566	0.0205338
ENSMUSG00000019790.17	1147.25	-0.378084	0.100897	-3.74722	0.000178806	0.00394477
ENSMUSG00000019804.12	4353.94	0.204155	0.0637229	3.2038	0.00135628	0.0151051
ENSMUSG00000019820.11	4041.08	-0.255508	0.0946002	-2.70092	0.00691473	0.0448406
ENSMUSG00000019907.10	2652.83	-0.198513	0.0700762	-2.83282	0.00461396	0.0339679
ENSMUSG00000019947.10	1667.3	-0.279316	0.0908706	-3.07378	0.00211366	0.020389
ENSMUSG00000020003.16	351.015	0.378182	0.141942	2.66434	0.00771404	0.0478543
ENSMUSG00000020022.17	1202.34	0.27846	0.0950352	2.93007	0.00338883	0.0284521
ENSMUSG00000020070.18	584.19	-0.360517	0.11851	-3.04209	0.00234945	0.0220382
ENSMUSG00000020074.7	3522.81	-0.257031	0.0757303	-3.39403	0.00068873	0.00964488
ENSMUSG00000020075.8	5976.88	-0.148578	0.0546087	-2.72078	0.0065129	0.0429461
ENSMUSG00000020107.10	1572.19	0.197905	0.069448	2.84968	0.00437634	0.0328633
ENSMUSG00000020114.12	5900.78	-0.25675	0.0792136	-3.24124	0.00119011	0.0138203
ENSMUSG00000020130.9	1804.97	-0.232889	0.0758119	-3.07193	0.00212681	0.0204253
ENSMUSG00000020133.8	991.046	0.293151	0.0807174	3.63181	0.000281436	0.00526323
ENSMUSG00000020150.13	617.374	0.308997	0.116448	2.65353	0.00796554	0.0489402
ENSMUSG00000020153.14	1468.87	0.312946	0.0819033	3.82093	0.000132952	0.00319349
ENSMUSG00000020163.12	2944.82	0.346348	0.0788984	4.3898	1.13457e-05	0.000588382
ENSMUSG00000020170.4	1730.28	-0.263287	0.0797224	-3.30255	0.000958111	0.0120627
ENSMUSG00000020181.16	438.205	-0.460598	0.155034	-2.97095	0.00296878	0.0261143
ENSMUSG00000020189.14	1040.54	-0.288156	0.107115	-2.69015	0.00714189	0.0457931
ENSMUSG00000020196.10	2667.41	-0.432806	0.0949668	-4.55745	5.17788e-06	0.000372602
ENSMUSG00000020216.13	2415.91	0.318807	0.0844033	3.77719	0.000158606	0.00361045
ENSMUSG00000020219.7	1468.31	0.321669	0.0884375	3.63725	0.000275568	0.00523291
ENSMUSG00000020224.15	869.084	0.231538	0.0867952	2.66764	0.00763864	0.0476336
ENSMUSG00000020231.15	895.253	-0.282318	0.090084	-3.13394	0.00172474	0.0178903
ENSMUSG00000020255.8	1727.92	-0.204729	0.0691738	-2.95963	0.00308008	0.026641
ENSMUSG00000020262.15	2375.33	-0.24178	0.0780702	-3.09696	0.00195518	0.0193052
ENSMUSG00000020267.6	3695.39	0.283842	0.0778232	3.64727	0.000265039	0.00510424
ENSMUSG00000020307.15	2046.94	0.262246	0.0864096	3.03491	0.00240606	0.0224339
ENSMUSG00000020308.6	546.035	0.344226	0.113561	3.03118	0.00243597	0.0226619
ENSMUSG00000020315.18	13674.6	-0.205884	0.0555051	-3.70928	0.00020785	0.00434926
ENSMUSG00000020354.15	434.593	-0.444336	0.131647	-3.3752	0.000737629	0.010134
ENSMUSG00000020362.13	2171.32	-0.241	0.0771527	-3.12368	0.00178605	0.0182479
ENSMUSG00000020372.15	35632.2	0.249722	0.0512193	4.87555	1.08507e-06	0.000126953
ENSMUSG00000020388.12	6516.73	0.227514	0.0555602	4.09491	4.22338e-05	0.00145426
ENSMUSG00000020422.13	12642.9	-0.292749	0.0785632	-3.72628	0.000194325	0.00416303
ENSMUSG00000020440.13	2382.48	0.276017	0.0803115	3.43683	0.000588555	0.00868462
ENSMUSG00000020444.19	1133.49	0.371959	0.0916955	4.05645	4.98233e-05	0.00159607
ENSMUSG00000020460.15	19210.1	0.304425	0.0673237	4.52181	6.13128e-06	0.000416965
ENSMUSG00000020463.15	1738.09	-0.2088	0.071252	-2.93044	0.00338477	0.0284399
ENSMUSG00000020477.10	666.865	0.398944	0.100782	3.95849	7.5425e-05	0.0021137
ENSMUSG00000020527.14	512.251	-0.317897	0.117747	-2.69984	0.00693731	0.0449582
ENSMUSG00000020532.18	4335.59	-0.463463	0.0847288	-5.46996	4.50138e-08	2.12995e-05
ENSMUSG00000020546.14	749.801	-0.262766	0.0910829	-2.88491	0.00391529	0.0309193
ENSMUSG00000020571.12	10761.5	0.147791	0.0542718	2.72316	0.006466	0.0427324
ENSMUSG00000020576.10	1945.42	0.232256	0.076309	3.04363	0.00233742	0.0219652
ENSMUSG00000020580.10	5121.92	-0.225069	0.0685148	-3.28496	0.00101995	0.0124558
ENSMUSG00000020590.16	2291.36	-0.275087	0.0831725	-3.30742	0.000941583	0.0119689
ENSMUSG00000020593.15	1628.44	-0.232489	0.0875732	-2.6548	0.0079355	0.0488383
ENSMUSG00000020634.12	643.455	-0.375479	0.109407	-3.43196	0.000599231	0.00878737
ENSMUSG00000020640.10	1967.48	-0.25984	0.0808081	-3.21552	0.0013021	0.0146973
ENSMUSG00000020647.10	1310.01	-0.253186	0.0861941	-2.93739	0.00330986	0.0280623
ENSMUSG00000020668.10	991.758	-0.321109	0.117526	-2.73223	0.00629069	0.0419933
ENSMUSG00000020674.17	15768.5	-0.214818	0.0742077	-2.89483	0.00379365	0.0303074
ENSMUSG00000020708.12	4288.54	0.195064	0.0603995	3.22956	0.0012398	0.0142152
ENSMUSG00000020715.9	1371.7	-0.366358	0.0883108	-4.14851	3.34647e-05	0.00122602
ENSMUSG00000020716.16	1834.01	-0.327434	0.0945298	-3.46382	0.00053256	0.00805951
ENSMUSG00000020721.16	1388.14	-0.558692	0.122485	-4.56132	5.08335e-06	0.000368746
ENSMUSG00000020722.5	2969	0.210386	0.071348	2.94874	0.00319077	0.0272517
ENSMUSG00000020776.18	1458.6	-0.269547	0.100851	-2.67271	0.00752411	0.047312
ENSMUSG00000020790.14	3421.75	-0.248356	0.0846684	-2.93328	0.00335404	0.028269
ENSMUSG00000020829.9	398.854	0.345273	0.120598	2.86301	0.00419642	0.0320151
ENSMUSG00000020841.5	3311.28	-0.277618	0.0835252	-3.32377	0.000888107	0.0115179
ENSMUSG00000020850.14	11303.5	-0.259815	0.0667519	-3.89225	9.93169e-05	0.00258533
ENSMUSG00000020857.11	10383.5	0.275291	0.0655357	4.20063	2.66176e-05	0.00103809
ENSMUSG00000020859.16	5542.74	-0.281263	0.0737312	-3.81471	0.000136341	0.00322506
ENSMUSG00000020883.18	1348.6	-0.292324	0.102344	-2.8563	0.00428614	0.0323646
ENSMUSG00000020898.18	791.371	0.394321	0.104165	3.78553	0.00015338	0.00351352
ENSMUSG00000020900.15	2034.06	0.178234	0.0656504	2.7149	0.00662954	0.0434816
ENSMUSG00000020902.12	1759.77	-0.220037	0.0816805	-2.69387	0.00706268	0.0453939
ENSMUSG00000020961.15	1658.61	-0.444502	0.0954149	-4.65862	3.18332e-06	0.000262407
ENSMUSG00000020982.9	2059.9	-0.256196	0.0935655	-2.73814	0.00617876	0.0415262
ENSMUSG00000021024.14	3181.37	0.209135	0.0720638	2.90208	0.00370691	0.0299343
ENSMUSG00000021037.7	4009.13	0.179916	0.064407	2.79342	0.0052154	0.0370181
ENSMUSG00000021068.16	1442.82	-0.318168	0.116728	-2.72572	0.00641622	0.042622
ENSMUSG00000021102.4	957.612	0.313872	0.113207	2.77255	0.00556187	0.0387692
ENSMUSG00000021103.12	1109.85	0.222978	0.0834552	2.67182	0.00754401	0.047312
ENSMUSG00000021109.13	7329.41	-0.190974	0.057972	-3.29425	0.000986833	0.012328
ENSMUSG00000021114.9	2026.44	0.242955	0.0782591	3.10449	0.00190604	0.0190096
ENSMUSG00000021124.13	1803.98	0.255143	0.0794912	3.2097	0.00132874	0.0148443
ENSMUSG00000021156.17	2584.94	-0.300781	0.0825706	-3.64271	0.000269786	0.00515913
ENSMUSG00000021178.9	4406.34	0.203041	0.0742295	2.73532	0.00623203	0.0417184
ENSMUSG00000021182.16	987.475	-0.485327	0.122618	-3.95805	7.55656e-05	0.0021137
ENSMUSG00000021188.14	2383.15	-0.312211	0.0880967	-3.54396	0.000394164	0.00674355
ENSMUSG00000021254.9	919.324	-0.242769	0.0908282	-2.67284	0.00752129	0.047312
ENSMUSG00000021262.15	814.35	0.314789	0.0962212	3.27152	0.00106972	0.0128238
ENSMUSG00000021277.16	1664.51	-0.268085	0.0830369	-3.22851	0.00124437	0.0142376
ENSMUSG00000021280.9	219.795	0.435481	0.160901	2.70651	0.00679937	0.0443815
ENSMUSG00000021290.6	1609.68	0.282542	0.0775152	3.64499	0.000267405	0.00513163
ENSMUSG00000021302.10	890.059	-0.250177	0.0870605	-2.8736	0.00405824	0.0314255
ENSMUSG00000021311.9	1289.75	-0.323274	0.100151	-3.22786	0.00124718	0.0142548
ENSMUSG00000021318.15	1038.06	-0.324039	0.0869658	-3.72604	0.000194508	0.00416303
ENSMUSG00000021339.4	1320.31	-0.56732	0.111208	-5.10145	3.37058e-07	6.50467e-05
ENSMUSG00000021361.7	1562.18	0.196243	0.0726558	2.701	0.00691312	0.0448406
ENSMUSG00000021374.10	1999.32	-0.331088	0.0898195	-3.68615	0.000227673	0.0046429
ENSMUSG00000021375.10	1109.34	-0.278493	0.086608	-3.21556	0.00130191	0.0146973
ENSMUSG00000021417.15	1252.65	0.231827	0.0823147	2.81635	0.00485731	0.035188
ENSMUSG00000021420.13	378.416	0.409238	0.116905	3.50061	0.000464192	0.00736278
ENSMUSG00000021427.10	7529.61	-0.197239	0.0696583	-2.83153	0.00463266	0.0340354
ENSMUSG00000021453.2	6364.43	0.215693	0.05641	3.82367	0.00013148	0.00316513
ENSMUSG00000021477.9	8292.83	0.155116	0.0581096	2.66937	0.00759932	0.0474946
ENSMUSG00000021486.7	6460.6	0.255507	0.0656879	3.88971	0.000100365	0.00260018
ENSMUSG00000021488.8	1281.69	-0.510474	0.090685	-5.62909	1.81165e-08	9.85627e-06
ENSMUSG00000021493.15	4875.04	0.166114	0.0621539	2.67262	0.00752604	0.047312
ENSMUSG00000021520.4	2280.68	0.22617	0.0746952	3.02791	0.00246253	0.022843
ENSMUSG00000021606.8	987.071	0.288297	0.0878027	3.28347	0.00102539	0.0124802
ENSMUSG00000021660.14	6664.59	0.222002	0.0728949	3.04551	0.0023229	0.0218646
ENSMUSG00000021690.10	1226.6	-0.247379	0.0859818	-2.87711	0.0040134	0.0312974
ENSMUSG00000021699.17	660.503	-0.31067	0.117012	-2.65502	0.0079303	0.048834
ENSMUSG00000021703.9	1701.18	-0.234269	0.083737	-2.79767	0.00514723	0.0366794
ENSMUSG00000021704.8	730.262	-0.284578	0.104607	-2.72046	0.00651909	0.0429461
ENSMUSG00000021709.14	3341.75	-0.27102	0.0712757	-3.80242	0.000143288	0.00333859
ENSMUSG00000021733.10	3450.96	-0.354974	0.110594	-3.20969	0.00132877	0.0148443
ENSMUSG00000021737.4	3222.18	0.19055	0.0668973	2.84839	0.00439413	0.0329328
ENSMUSG00000021738.5	666.666	-0.423371	0.123931	-3.4162	0.000635025	0.00917623
ENSMUSG00000021745.14	1836.86	-0.339607	0.105662	-3.2141	0.00130856	0.0147396
ENSMUSG00000021756.12	5723.14	-0.29934	0.0756595	-3.95641	7.60842e-05	0.00211642
ENSMUSG00000021764.8	1322.51	0.250684	0.0820627	3.05479	0.00225218	0.0213839
ENSMUSG00000021767.18	1370.9	-0.553414	0.107364	-5.15455	2.54244e-07	5.53287e-05
ENSMUSG00000021770.11	2199.15	-0.283739	0.0977428	-2.90292	0.00369702	0.0298989
ENSMUSG00000021773.11	301.818	0.453326	0.131681	3.4426	0.000576148	0.00857602
ENSMUSG00000021775.11	1754.99	-0.223274	0.0722124	-3.09191	0.00198876	0.0195147
ENSMUSG00000021796.15	4893.91	-0.209323	0.0634608	-3.29845	0.000972194	0.0121731
ENSMUSG00000021807.6	3281.77	0.199335	0.068795	2.89753	0.0037612	0.0301145
ENSMUSG00000021824.13	2497.22	-0.348411	0.090694	-3.8416	0.000122233	0.00299419
ENSMUSG00000021838.17	2056.56	-0.279245	0.0863069	-3.23549	0.00121434	0.0140107
ENSMUSG00000021843.17	3163.9	-0.175766	0.0606013	-2.90037	0.00372722	0.0299936
ENSMUSG00000021870.17	2394.78	-0.194866	0.0632546	-3.08066	0.00206545	0.0200615
ENSMUSG00000021890.6	3188.82	-0.198384	0.0724126	-2.73963	0.00615075	0.0415015
ENSMUSG00000021905.14	910.682	0.256287	0.091291	2.80736	0.00499496	0.0358216
ENSMUSG00000021910.15	21989.7	-0.265412	0.0657499	-4.03669	5.42102e-05	0.001695
ENSMUSG00000021917.16	3922.88	0.19349	0.0727909	2.65816	0.00785693	0.0485746
ENSMUSG00000021951.6	668.473	0.277654	0.103619	2.67956	0.00737194	0.0467993
ENSMUSG00000021967.4	547.964	0.335171	0.115508	2.90172	0.00371118	0.0299343
ENSMUSG00000021972.14	1026.68	-0.377684	0.113693	-3.32198	0.000893816	0.0115781
ENSMUSG00000021978.9	3597.7	-0.236736	0.0826255	-2.86517	0.00416779	0.0318915
ENSMUSG00000022000.11	1550.02	0.34738	0.102204	3.39888	0.000676628	0.00954914
ENSMUSG00000022008.4	1339.07	-0.215188	0.0779081	-2.76207	0.00574357	0.0396045
ENSMUSG00000022010.19	8508.53	0.150791	0.0561208	2.6869	0.00721195	0.0461607
ENSMUSG00000022013.4	674.329	0.405627	0.100769	4.02531	5.68997e-05	0.00175888
ENSMUSG00000022016.16	2660.05	-0.31527	0.0773967	-4.07343	4.63265e-05	0.00152751
ENSMUSG00000022048.8	605.982	0.452027	0.118492	3.81484	0.000136273	0.00322506
ENSMUSG00000022094.15	3378.11	-0.289024	0.0964292	-2.99727	0.00272411	0.0243959
ENSMUSG00000022100.14	2590.33	-0.171679	0.0647438	-2.65166	0.00800967	0.0491004
ENSMUSG00000022141.7	3830.7	-0.334089	0.0897719	-3.72153	0.000198017	0.00420824
ENSMUSG00000022142.8	1896.11	-0.294361	0.0804869	-3.65726	0.000254928	0.00498003
ENSMUSG00000022146.12	2795.67	-0.295518	0.0656958	-4.49828	6.85048e-06	0.000443691
ENSMUSG00000022150.16	943.717	-0.293177	0.0952647	-3.0775	0.00208746	0.0201899
ENSMUSG00000022174.8	3987.17	0.194424	0.0610703	3.18361	0.00145449	0.0159218
ENSMUSG00000022193.7	2226.4	0.306751	0.0720881	4.25522	2.08841e-05	0.000886238
ENSMUSG00000022195.7	1770.96	-0.207286	0.069989	-2.9617	0.00305949	0.0265294
ENSMUSG00000022231.10	1251.29	-0.449847	0.104821	-4.29157	1.77417e-05	0.000799476
ENSMUSG00000022234.15	11043.2	0.170321	0.0504423	3.37656	0.000733985	0.0100967
ENSMUSG00000022241.6	7139.97	0.186844	0.0517413	3.61112	0.000304881	0.00558486
ENSMUSG00000022255.16	7485.17	-0.190745	0.0557515	-3.42134	0.000623131	0.00907669
ENSMUSG00000022272.17	8406.22	-0.206064	0.0609413	-3.38135	0.000721296	0.00998527
ENSMUSG00000022312.11	6282.23	0.170565	0.0606914	2.81037	0.00494846	0.0356584
ENSMUSG00000022353.10	2632.45	-0.263036	0.0734802	-3.57968	0.000344009	0.00608645
ENSMUSG00000022354.4	3202.01	0.318775	0.067973	4.68973	2.73562e-06	0.000248053
ENSMUSG00000022370.13	1536.39	0.252286	0.0821869	3.06966	0.00214302	0.0205266
ENSMUSG00000022390.11	4446.8	-0.211256	0.0644117	-3.27978	0.00103887	0.0125905
ENSMUSG00000022407.10	2203.22	0.207859	0.0784825	2.64848	0.0080854	0.0493977
ENSMUSG00000022412.14	1665.68	-0.288865	0.104445	-2.7657	0.00568	0.0392407
ENSMUSG00000022419.16	6847.73	-0.342772	0.0764444	-4.48394	7.32763e-06	0.000460878
ENSMUSG00000022443.17	49393.3	-0.226242	0.0759159	-2.98016	0.00288094	0.0255481
ENSMUSG00000022450.6	2325.23	0.298072	0.0818071	3.6436	0.000268854	0.00515035
ENSMUSG00000022452.16	1891.22	0.257612	0.0850485	3.029	0.00245365	0.02278
ENSMUSG00000022471.14	1179.9	0.217342	0.0760569	2.85762	0.00426827	0.0322521
ENSMUSG00000022474.15	1087.24	0.249381	0.0886076	2.81444	0.00488623	0.0353035
ENSMUSG00000022521.10	1417.5	-0.414019	0.0950917	-4.35389	1.3374e-05	0.000652568
ENSMUSG00000022533.14	10545.7	-0.254933	0.0569881	-4.47344	7.69705e-06	0.000467478
ENSMUSG00000022565.15	30194.9	-0.340206	0.0896914	-3.79307	0.000148794	0.00343743
ENSMUSG00000022568.17	2929.05	0.289167	0.0581858	4.96972	6.7048e-07	9.68802e-05
ENSMUSG00000022637.11	1270.92	-0.279649	0.0890624	-3.13993	0.00168991	0.0176977
ENSMUSG00000022641.15	2123.12	-0.304945	0.0930511	-3.27718	0.00104848	0.012662
ENSMUSG00000022671.13	442.057	0.389941	0.11283	3.45601	0.000548245	0.00821688
ENSMUSG00000022672.8	954.079	-0.402759	0.106564	-3.77949	0.000157152	0.00358486
ENSMUSG00000022707.16	541.522	0.37306	0.105825	3.52525	0.000423084	0.00696456
ENSMUSG00000022708.16	4824.89	-0.766415	0.224465	-3.4144	0.000639219	0.00918207
ENSMUSG00000022710.17	3926.01	-0.219032	0.081944	-2.67295	0.00751873	0.047312
ENSMUSG00000022799.4	764.723	-0.367207	0.11105	-3.30667	0.00094411	0.011987
ENSMUSG00000022801.13	2252.12	-0.295188	0.0756249	-3.90332	9.48817e-05	0.00248773
ENSMUSG00000022811.17	1862.9	-0.298167	0.0952286	-3.13106	0.00174175	0.0179981
ENSMUSG00000022812.14	3037.38	-0.399757	0.0886077	-4.51154	6.43589e-06	0.000421861
ENSMUSG00000022822.16	3504.77	-0.245203	0.0786597	-3.11726	0.00182542	0.0185283
ENSMUSG00000022836.11	1709.53	-0.38628	0.106065	-3.64193	0.0002706	0.00516562
ENSMUSG00000022905.12	2536.35	-0.20459	0.0727961	-2.81046	0.00494708	0.0356584
ENSMUSG00000022952.17	7780.71	-0.23041	0.0853083	-2.70091	0.00691505	0.0448406
ENSMUSG00000022956.11	5088.54	0.247617	0.0656717	3.77053	0.000162904	0.00368514
ENSMUSG00000022982.10	3811.28	0.242708	0.0843901	2.87602	0.00402724	0.0313451
ENSMUSG00000022995.16	6723.34	-0.198148	0.0649298	-3.05173	0.00227529	0.0215282
ENSMUSG00000023004.8	45721.2	0.175475	0.0548464	3.1994	0.00137716	0.015244
ENSMUSG00000023020.2	1781.59	0.278136	0.0800978	3.47246	0.000515718	0.00789338
ENSMUSG00000023025.16	2967.8	-0.207902	0.077066	-2.69772	0.00698164	0.045138
ENSMUSG00000023026.16	1018.74	-0.249491	0.0937086	-2.66241	0.00775829	0.048074
ENSMUSG00000023032.12	302.645	-0.582271	0.210223	-2.76978	0.00560944	0.039009
ENSMUSG00000023036.14	3251.07	0.97129	0.266808	3.64041	0.000272207	0.00518719
ENSMUSG00000023089.12	896.279	0.307993	0.0911962	3.37725	0.000732135	0.010084
ENSMUSG00000023169.15	2176.76	-0.302527	0.0906532	-3.33719	0.000846315	0.0111743
ENSMUSG00000023175.15	21600.6	0.199757	0.0543621	3.67456	0.000238258	0.00477438
ENSMUSG00000023830.14	3425.19	-0.340534	0.0859737	-3.96092	7.46629e-05	0.00210468
ENSMUSG00000023845.7	4455.96	-0.365204	0.0808743	-4.5157	6.31066e-06	0.00041914
ENSMUSG00000023861.17	1723.38	0.248266	0.0751215	3.30486	0.000950241	0.0120088
ENSMUSG00000023883.13	3363.43	0.165681	0.0583295	2.84042	0.00450537	0.0333716
ENSMUSG00000023885.9	4446.5	-0.188793	0.0630948	-2.99221	0.00276966	0.0247631
ENSMUSG00000023904.10	2148.02	0.253996	0.0799808	3.17572	0.00149467	0.0162635
ENSMUSG00000023905.15	5201.85	0.172697	0.0633967	2.72408	0.00644818	0.0427324
ENSMUSG00000023939.7	1005.02	0.239293	0.0887437	2.69645	0.00700819	0.0452075
ENSMUSG00000023977.15	4105.25	-0.30906	0.0938006	-3.29486	0.000984706	0.0123156
ENSMUSG00000024002.17	3330.67	-0.280179	0.0793077	-3.53281	0.000411169	0.00684088
ENSMUSG00000024007.15	615.866	0.318527	0.101301	3.14436	0.00166449	0.0176009
ENSMUSG00000024012.18	17394.3	0.149517	0.0503993	2.96664	0.00301069	0.0263763
ENSMUSG00000024038.16	2185.53	0.225909	0.0734003	3.07776	0.00208561	0.0201899
ENSMUSG00000024044.18	2358.69	-0.200551	0.0724816	-2.76692	0.00565882	0.0391454
ENSMUSG00000024048.15	12619.4	0.242816	0.0595361	4.07846	4.53343e-05	0.00150662
ENSMUSG00000024052.17	1480.47	-0.342224	0.103956	-3.29201	0.000994738	0.0124018
ENSMUSG00000024054.14	1772.06	0.302572	0.0805225	3.7576	0.000171548	0.00381721
ENSMUSG00000024070.15	2507.47	-0.183126	0.0647749	-2.82711	0.00469695	0.034439
ENSMUSG00000024079.4	815.07	-0.469483	0.122957	-3.81827	0.000134391	0.00320595
ENSMUSG00000024099.15	2758.1	0.299518	0.0626129	4.78365	1.72143e-06	0.000176707
ENSMUSG00000024121.13	6080.96	0.217393	0.0747082	2.90989	0.00361555	0.029513
ENSMUSG00000024122.16	2553.9	-0.286923	0.0868185	-3.30486	0.00095024	0.0120088
ENSMUSG00000024163.17	4285.3	-0.240148	0.0750363	-3.20043	0.00137223	0.015236
ENSMUSG00000024181.8	1403.89	0.233718	0.0815516	2.86588	0.00415847	0.0318875
ENSMUSG00000024194.15	1085.73	0.272827	0.0941398	2.8981	0.00375429	0.0300979
ENSMUSG00000024208.15	2457.15	0.355051	0.0808263	4.39276	1.1192e-05	0.000588306
ENSMUSG00000024217.10	1302.86	0.311372	0.0893604	3.48445	0.000493152	0.00767666
ENSMUSG00000024238.15	4686.13	-0.312526	0.0633367	-4.93436	8.04122e-07	0.000110755
ENSMUSG00000024241.7	1289.92	-0.314162	0.0890228	-3.52901	0.000417121	0.0069082
ENSMUSG00000024248.14	3638.48	0.219347	0.0768544	2.85406	0.00431642	0.0325256
ENSMUSG00000024260.14	2063.82	-0.226619	0.0824344	-2.74908	0.00597623	0.040872
ENSMUSG00000024298.15	2028.82	-0.405246	0.0958863	-4.22632	2.3754e-05	0.000976336
ENSMUSG00000024346.5	1235.92	0.214719	0.0801804	2.67794	0.00740761	0.0469709
ENSMUSG00000024381.16	16015.2	0.145803	0.0524769	2.77842	0.00546247	0.0382507
ENSMUSG00000024383.9	1285.66	-0.362944	0.104533	-3.47205	0.000516505	0.00789338
ENSMUSG00000024384.4	1597.91	-0.237695	0.0769604	-3.08854	0.00201142	0.0196642
ENSMUSG00000024393.14	12474.1	0.294073	0.0703626	4.17939	2.92298e-05	0.00111206
ENSMUSG00000024423.6	2140.43	-0.208517	0.0773024	-2.69742	0.00698793	0.0451518
ENSMUSG00000024429.9	2560.4	0.22088	0.0757497	2.91591	0.00354648	0.0292564
ENSMUSG00000024431.14	4168.04	-0.229112	0.067658	-3.38632	0.000708369	0.00984389
ENSMUSG00000024462.17	1523.05	-0.414232	0.109079	-3.79755	0.000146134	0.00339036
ENSMUSG00000024483.18	2232.99	-0.26301	0.0681936	-3.85681	0.000114876	0.0028801
ENSMUSG00000024491.15	1075.9	-0.240579	0.0835161	-2.88063	0.00396877	0.0311799
ENSMUSG00000024501.19	6172.23	-0.192606	0.0550416	-3.49928	0.000466513	0.0073781
ENSMUSG00000024516.12	1120.25	0.284889	0.0925314	3.07884	0.00207806	0.0201348
ENSMUSG00000024533.16	3093.67	-0.207586	0.0744099	-2.78976	0.00527473	0.0373421
ENSMUSG00000024548.11	1595.29	-0.420171	0.105588	-3.97934	6.91081e-05	0.00198933
ENSMUSG00000024608.10	17952.7	0.326941	0.0735754	4.44361	8.84604e-06	0.000506599
ENSMUSG00000024639.5	2264.32	-0.235044	0.0673951	-3.48756	0.000487457	0.00760978
ENSMUSG00000024646.13	1028.32	0.295645	0.092605	3.19254	0.0014103	0.0155476
ENSMUSG00000024661.6	24398	0.317186	0.0795544	3.98703	6.69048e-05	0.0019465
ENSMUSG00000024754.12	2268.18	-0.212295	0.073735	-2.87916	0.00398742	0.0312587
ENSMUSG00000024759.13	3645.24	-0.33384	0.0723439	-4.61462	3.93812e-06	0.000303905
ENSMUSG00000024769.7	460.944	-0.380905	0.114836	-3.31695	0.000910073	0.0116853
ENSMUSG00000024773.14	1575.27	-0.199687	0.0734121	-2.72009	0.00652644	0.0429608
ENSMUSG00000024787.13	787.659	0.237246	0.0880892	2.69324	0.00707605	0.0454513
ENSMUSG00000024811.11	3781.04	-0.227095	0.0705588	-3.21852	0.00128852	0.0146046
ENSMUSG00000024844.14	2803.79	0.199084	0.0734484	2.71053	0.00671762	0.0439534
ENSMUSG00000024845.17	1665.87	0.294281	0.0728048	4.04206	5.29833e-05	0.0016644
ENSMUSG00000024847.14	2169.19	0.245436	0.0717972	3.41847	0.000629752	0.00914864
ENSMUSG00000024856.10	2123.15	0.190125	0.0701363	2.71079	0.0067123	0.043945
ENSMUSG00000024900.4	3618.66	-0.184709	0.0579305	-3.18846	0.00143035	0.015705
ENSMUSG00000024901.14	116.23	-0.991476	0.22258	-4.45448	8.40973e-06	0.000486735
ENSMUSG00000024908.15	3741.72	-0.189745	0.0643349	-2.94933	0.00318465	0.0272208
ENSMUSG00000024911.6	1172.2	0.263784	0.0906041	2.91139	0.00359825	0.0294997
ENSMUSG00000024913.16	4547.76	-0.164621	0.0565986	-2.90858	0.0036308	0.029593
ENSMUSG00000024914.16	3245.71	0.276676	0.0742531	3.72612	0.00019445	0.00416303
ENSMUSG00000024939.6	1191.78	0.247757	0.0850984	2.91141	0.00359796	0.0294997
ENSMUSG00000024944.5	1551.21	0.288708	0.0816651	3.53527	0.000407354	0.00678928
ENSMUSG00000024949.17	6084.52	-0.176152	0.0660568	-2.66667	0.0076606	0.0476836
ENSMUSG00000024953.16	4598.56	0.284924	0.0551551	5.16587	2.39318e-07	5.39505e-05
ENSMUSG00000024978.10	1969.23	-0.319135	0.084719	-3.76699	0.000165231	0.00370696
ENSMUSG00000025019.15	157.184	-0.692937	0.221823	-3.12383	0.00178512	0.0182479
ENSMUSG00000025060.14	2445.11	-0.2528	0.0843367	-2.99751	0.00272192	0.0243959
ENSMUSG00000025078.8	632.49	-0.292587	0.11052	-2.64736	0.00811218	0.0495057
ENSMUSG00000025085.16	16510.7	-0.286708	0.0693544	-4.13396	3.56565e-05	0.00128476
ENSMUSG00000025135.12	1252.81	0.261939	0.0835126	3.13652	0.00170968	0.0178147
ENSMUSG00000025204.10	2341.56	0.260166	0.0702026	3.70593	0.000210616	0.00439868
ENSMUSG00000025208.8	1059.48	0.235683	0.0837158	2.81527	0.00487362	0.0352592
ENSMUSG00000025234.11	4020.19	-0.29985	0.078642	-3.81285	0.000137374	0.00322844
ENSMUSG00000025239.3	1581.79	-0.232955	0.0873708	-2.66628	0.00766962	0.0476836
ENSMUSG00000025241.16	1918.11	-0.454264	0.106265	-4.27482	1.91295e-05	0.000839305
ENSMUSG00000025246.13	2678.47	-0.267397	0.0725027	-3.6881	0.000225937	0.00462109
ENSMUSG00000025255.18	1655.76	-0.595528	0.112013	-5.31662	1.05714e-07	3.10884e-05
ENSMUSG00000025261.17	11442.3	-0.632022	0.0972974	-6.49577	8.26097e-11	1.12359e-07
ENSMUSG00000025262.8	463.006	-0.393566	0.125751	-3.12971	0.00174976	0.0180637
ENSMUSG00000025278.9	10677.5	-0.41609	0.0846872	-4.91326	8.95743e-07	0.000113332
ENSMUSG00000025290.17	22009.3	0.289417	0.0685535	4.22177	2.42395e-05	0.000985346
ENSMUSG00000025323.10	151.995	-0.53045	0.184753	-2.87112	0.00409015	0.0315638
ENSMUSG00000025324.8	506.33	-0.345286	0.125979	-2.74082	0.00612865	0.0414455
ENSMUSG00000025326.12	2402.71	-0.365012	0.0986805	-3.69893	0.000216512	0.00447882
ENSMUSG00000025332.14	5521.34	-0.197928	0.0666344	-2.97036	0.0029745	0.0261434
ENSMUSG00000025351.14	33694.3	0.240061	0.0706453	3.39811	0.000678524	0.0095635
ENSMUSG00000025362.6	7749.54	0.398348	0.0732116	5.44105	5.29672e-08	2.30534e-05
ENSMUSG00000025369.15	4101.85	-0.216868	0.0641253	-3.38194	0.00071977	0.00997684
ENSMUSG00000025371.12	1049.69	0.290291	0.0850669	3.41251	0.000643687	0.0091964
ENSMUSG00000025381.3	2154.88	0.295209	0.0879755	3.35558	0.000791977	0.010652
ENSMUSG00000025393.12	39702.6	0.174762	0.0526409	3.31989	0.000900522	0.0116373
ENSMUSG00000025423.15	1965.2	-0.1862	0.0680175	-2.73753	0.0061902	0.0415262
ENSMUSG00000025437.15	1542.17	-0.237341	0.0797359	-2.97658	0.00291479	0.0257225
ENSMUSG00000025453.18	330.034	-0.482889	0.165447	-2.91868	0.00351512	0.0290859
ENSMUSG00000025499.18	1188.74	0.304017	0.0819501	3.70978	0.000207438	0.00434926
ENSMUSG00000025503.5	2745.02	0.238769	0.0652794	3.65764	0.000254545	0.00498003
ENSMUSG00000025508.13	8264.5	0.352738	0.0720686	4.89448	9.85673e-07	0.000121876
ENSMUSG00000025511.14	1587.99	0.225533	0.0727199	3.1014	0.00192609	0.0191047
ENSMUSG00000025531.14	839.944	-0.355084	0.114359	-3.10499	0.00190286	0.0190096
ENSMUSG00000025555.14	4006.25	-0.20864	0.0764353	-2.72963	0.00634049	0.0422221
ENSMUSG00000025571.13	1358.49	-0.35303	0.0944245	-3.73876	0.00018493	0.00403923
ENSMUSG00000025574.13	252.905	0.409026	0.154011	2.65582	0.00791158	0.0488015
ENSMUSG00000025580.15	2831.63	0.261823	0.0716959	3.65186	0.000260349	0.00502279
ENSMUSG00000025586.17	665.23	-0.33851	0.120428	-2.81089	0.00494039	0.0356475
ENSMUSG00000025651.14	4936.36	0.194712	0.0588065	3.31107	0.000929405	0.0118418
ENSMUSG00000025764.14	2150.12	-0.213392	0.0776854	-2.74688	0.00601658	0.0410191
ENSMUSG00000025794.9	14198	0.291139	0.0637188	4.56912	4.89784e-06	0.000357674
ENSMUSG00000025810.9	668.965	-0.314007	0.102783	-3.05505	0.00225021	0.0213839
ENSMUSG00000025869.11	991.767	0.326969	0.0811633	4.02853	5.61257e-05	0.0017399
ENSMUSG00000025949.16	1234	-0.367833	0.0906068	-4.05966	4.91437e-05	0.00158674
ENSMUSG00000025958.14	993.001	-0.380667	0.114766	-3.3169	0.00091021	0.0116853
ENSMUSG00000025959.13	737.052	-0.376224	0.135035	-2.78613	0.00533414	0.0376156
ENSMUSG00000025967.16	12613.9	0.276877	0.0643203	4.30466	1.67242e-05	0.000767833
ENSMUSG00000025969.15	8937.63	-0.243319	0.0603248	-4.03348	5.49577e-05	0.00171345
ENSMUSG00000026004.15	943.533	-0.241062	0.0903701	-2.66749	0.00764198	0.0476336
ENSMUSG00000026014.15	1736.42	-0.570054	0.105303	-5.41345	6.1821e-08	2.40241e-05
ENSMUSG00000026032.8	938.176	0.300138	0.089907	3.33831	0.000842882	0.0111439
ENSMUSG00000026072.12	2720.13	-0.187211	0.0644154	-2.90631	0.00365717	0.0296936
ENSMUSG00000026074.15	7545.01	-0.246753	0.0571643	-4.31656	1.5848e-05	0.000743286
ENSMUSG00000026087.11	1317.1	0.233391	0.0732755	3.18512	0.00144696	0.0158553
ENSMUSG00000026103.14	2372.3	-0.180604	0.0681011	-2.652	0.00800175	0.0490795
ENSMUSG00000026116.11	2693.15	-0.457561	0.099531	-4.59717	4.28264e-06	0.000322287
ENSMUSG00000026131.18	15175.4	-0.244392	0.0780191	-3.13246	0.00173348	0.0179467
ENSMUSG00000026135.17	1014.3	-0.359439	0.116597	-3.08274	0.00205106	0.0199442
ENSMUSG00000026153.15	1199.94	-0.284151	0.0952647	-2.98275	0.00285672	0.0253954
ENSMUSG00000026185.8	26187.4	-0.247901	0.0802745	-3.08816	0.002014	0.0196717
ENSMUSG00000026207.16	3446.04	-0.228951	0.081519	-2.80856	0.00497637	0.0357584
ENSMUSG00000026219.14	8968.7	-0.178666	0.0574032	-3.11247	0.00185528	0.0187614
ENSMUSG00000026238.14	10360.7	0.195705	0.0644788	3.03519	0.00240385	0.0224325
ENSMUSG00000026276.20	2315.73	-0.407647	0.0847893	-4.80776	1.52627e-06	0.000166074
ENSMUSG00000026311.16	1116.24	-0.230729	0.0833499	-2.7682	0.00563666	0.0390902
ENSMUSG00000026313.16	1223.72	-0.535664	0.112132	-4.77708	1.77856e-06	0.000180865
ENSMUSG00000026339.18	1535.67	-0.286702	0.0758393	-3.7804	0.00015658	0.00357929
ENSMUSG00000026349.14	1904.99	-0.40656	0.096664	-4.20592	2.60027e-05	0.00102143
ENSMUSG00000026361.9	1585.49	-0.270148	0.0771032	-3.50372	0.000458799	0.00731993
ENSMUSG00000026384.13	1015.15	-0.523659	0.121254	-4.31871	1.56944e-05	0.000739268
ENSMUSG00000026385.16	4672.32	0.252301	0.0685516	3.68045	0.000232822	0.00468195
ENSMUSG00000026409.14	448.073	-0.385662	0.119243	-3.23426	0.00121957	0.0140425
ENSMUSG00000026414.13	18894.3	0.206774	0.0699887	2.95439	0.00313284	0.0269048
ENSMUSG00000026418.16	10339.7	0.255004	0.094479	2.69905	0.00695371	0.0450109
ENSMUSG00000026463.17	6724	-0.543299	0.198272	-2.74017	0.00614068	0.0415011
ENSMUSG00000026466.16	3148.97	-0.188924	0.0650778	-2.90304	0.00369556	0.0298989
ENSMUSG00000026469.14	2130.4	-0.294424	0.0823511	-3.57523	0.000349923	0.00616823
ENSMUSG00000026490.18	3630.7	-0.390114	0.089368	-4.36525	1.26979e-05	0.000633786
ENSMUSG00000026494.12	1427.92	-0.332997	0.121012	-2.75176	0.0059276	0.040616
ENSMUSG00000026502.13	2129.26	-0.249035	0.090929	-2.73879	0.00616659	0.0415167
ENSMUSG00000026520.8	1211.3	0.230704	0.080451	2.86763	0.00413554	0.0317564
ENSMUSG00000026526.14	2598.43	0.291536	0.0678526	4.29661	1.73428e-05	0.00078957
ENSMUSG00000026565.18	651.811	-0.617362	0.119573	-5.16305	2.42953e-07	5.39505e-05
ENSMUSG00000026586.16	5717.33	-0.195293	0.0600869	-3.25017	0.00115335	0.0135048
ENSMUSG00000026604.17	4683.67	-0.374117	0.0934689	-4.00258	6.26556e-05	0.0018526
ENSMUSG00000026618.11	2225.41	-0.209734	0.0721768	-2.90584	0.00366263	0.0296968
ENSMUSG00000026623.16	2132.72	-0.261415	0.0737976	-3.54233	0.000396614	0.00674677
ENSMUSG00000026640.12	2082.85	-0.383552	0.0841795	-4.55635	5.20499e-06	0.000372602
ENSMUSG00000026667.14	2114.09	-0.305227	0.0679031	-4.49504	6.95566e-06	0.000445203
ENSMUSG00000026674.9	4831.06	-0.383737	0.102054	-3.76013	0.000169826	0.00378663
ENSMUSG00000026675.12	1676.48	-0.31902	0.0835614	-3.8178	0.000134649	0.00320595
ENSMUSG00000026688.5	324.442	0.348623	0.13076	2.66612	0.00767317	0.0476836
ENSMUSG00000026728.9	54544	0.149426	0.0533785	2.79936	0.00512034	0.036558
ENSMUSG00000026750.6	4120.46	0.23282	0.0630359	3.69345	0.000221235	0.00455921
ENSMUSG00000026755.14	1530.3	0.285132	0.0862901	3.30435	0.000951979	0.0120168
ENSMUSG00000026773.19	525.877	-0.300499	0.101974	-2.94683	0.00321046	0.0273984
ENSMUSG00000026788.13	971.688	-0.370829	0.0886045	-4.18522	2.84896e-05	0.0010877
ENSMUSG00000026812.16	1222.63	-0.349389	0.0921969	-3.78959	0.000150894	0.00347856
ENSMUSG00000026857.9	922.629	0.256092	0.0825448	3.10246	0.00191918	0.0190656
ENSMUSG00000026860.16	1115.56	0.281382	0.0915675	3.07295	0.00211954	0.0204253
ENSMUSG00000026867.18	3148.9	-0.246901	0.0600986	-4.10828	3.98624e-05	0.00139917
ENSMUSG00000026872.17	1753.37	-0.429876	0.102022	-4.21356	2.51375e-05	0.00100191
ENSMUSG00000026883.17	3234.29	-0.323966	0.0723004	-4.48083	7.43534e-06	0.000463531
ENSMUSG00000026895.7	2464.05	0.263059	0.0792919	3.3176	0.00090794	0.0116853
ENSMUSG00000026918.16	1483.29	-0.310269	0.0965097	-3.2149	0.00130492	0.0147138
ENSMUSG00000026923.15	1787.78	-0.439821	0.111968	-3.92808	8.56279e-05	0.00232348
ENSMUSG00000026924.17	5181.28	-0.172925	0.064644	-2.67503	0.00747231	0.047271
ENSMUSG00000026932.14	2095.18	-0.192826	0.0700735	-2.75177	0.00592735	0.040616
ENSMUSG00000026933.17	1467.79	-0.516797	0.111797	-4.62264	3.7889e-06	0.000296597
ENSMUSG00000026944.18	1621.57	-0.395661	0.10499	-3.76855	0.000164196	0.00369901
ENSMUSG00000026980.15	799.188	-0.247713	0.0925452	-2.67667	0.00743583	0.047095
ENSMUSG00000026987.16	1360.96	-0.306653	0.102067	-3.00443	0.00266082	0.0240112
ENSMUSG00000027035.10	1885.04	-0.245653	0.0847028	-2.90017	0.00372956	0.0299936
ENSMUSG00000027076.10	469.595	0.320325	0.110032	2.91121	0.00360037	0.0294997
ENSMUSG00000027087.11	5053	-0.195477	0.0717383	-2.72486	0.00643289	0.0427067
ENSMUSG00000027130.15	1206.89	-0.288636	0.100421	-2.87426	0.0040498	0.0314255
ENSMUSG00000027131.3	1908.74	0.196163	0.0703468	2.78852	0.00529498	0.0374607
ENSMUSG00000027133.3	1292.1	0.237172	0.0793865	2.98756	0.00281213	0.0251037
ENSMUSG00000027165.16	493.052	0.405984	0.12492	3.24995	0.00115425	0.0135048
ENSMUSG00000027177.14	3615.08	-0.283427	0.086176	-3.28893	0.00100568	0.0124325
ENSMUSG00000027189.16	4473.86	-0.246222	0.0631932	-3.89634	9.76561e-05	0.00254819
ENSMUSG00000027253.15	13829.3	-0.314657	0.0703127	-4.47511	7.63734e-06	0.000466865
ENSMUSG00000027254.13	3529.16	-0.596977	0.210774	-2.83232	0.0046212	0.0339752
ENSMUSG00000027263.12	1539.74	-0.233132	0.0705158	-3.30609	0.000946076	0.011998
ENSMUSG00000027272.5	2174.09	-0.358358	0.0997725	-3.59175	0.000328466	0.00588803
ENSMUSG00000027287.14	1467.61	-0.2357	0.0799917	-2.94655	0.00321338	0.0274019
ENSMUSG00000027288.16	12386.1	-0.324208	0.0797201	-4.06682	4.76585e-05	0.0015561
ENSMUSG00000027291.15	1357.21	-0.339465	0.104426	-3.25076	0.00115098	0.0135048
ENSMUSG00000027309.18	1639.5	-0.383603	0.105631	-3.63154	0.000281731	0.00526323
ENSMUSG00000027312.14	2190.9	-0.322252	0.0932082	-3.45734	0.000545537	0.00819888
ENSMUSG00000027340.15	1740.88	-0.258111	0.0892421	-2.89226	0.00382481	0.0305339
ENSMUSG00000027363.15	3157.71	-0.255227	0.0728218	-3.50482	0.000456916	0.00730059
ENSMUSG00000027366.12	3218.09	-0.244615	0.0691201	-3.53899	0.000401659	0.00674677
ENSMUSG00000027404.15	4859.35	0.250856	0.0702162	3.57263	0.000353419	0.0062025
ENSMUSG00000027422.15	17335.5	0.190162	0.0628749	3.02445	0.00249088	0.0229884
ENSMUSG00000027447.6	15007	0.277666	0.0940971	2.95085	0.00316906	0.0271089
ENSMUSG00000027566.15	3005.58	0.25955	0.0758063	3.42386	0.000617395	0.00900519
ENSMUSG00000027580.17	1103.67	-0.414983	0.102551	-4.04661	5.19641e-05	0.0016393
ENSMUSG00000027589.14	1321.84	-0.212429	0.078891	-2.69269	0.0070878	0.0454999
ENSMUSG00000027598.16	2470.35	-0.230333	0.0717286	-3.21117	0.00132195	0.014829
ENSMUSG00000027602.9	4115.12	0.24302	0.0680555	3.5709	0.00035575	0.00623337
ENSMUSG00000027613.15	3284.21	0.215696	0.0640681	3.36668	0.000760798	0.0103626
ENSMUSG00000027630.13	2029.19	-0.300944	0.0855832	-3.5164	0.000437448	0.0071149
ENSMUSG00000027637.3	1852.76	0.204647	0.0758897	2.69664	0.00700431	0.0452075
ENSMUSG00000027652.15	2507.99	-0.343261	0.0724971	-4.73483	2.19241e-06	0.000211112
ENSMUSG00000027673.12	1806.5	0.250155	0.079623	3.14175	0.00167942	0.0176388
ENSMUSG00000027677.17	1834.61	-0.282715	0.0765641	-3.69253	0.000222034	0.00456702
ENSMUSG00000027679.13	523.15	0.349639	0.125952	2.77597	0.00550368	0.0384374
ENSMUSG00000027712.13	8189.53	0.167617	0.0610633	2.74496	0.00605174	0.0411556
ENSMUSG00000027722.14	655.563	0.512376	0.106526	4.80986	1.51038e-06	0.000166004
ENSMUSG00000027751.13	1404.96	-0.216206	0.0760224	-2.84398	0.00445545	0.0331372
ENSMUSG00000027763.13	10711.8	-0.314146	0.0876532	-3.58396	0.000338422	0.00600072
ENSMUSG00000027784.10	1068.79	-0.317292	0.0930142	-3.41122	0.000646739	0.00922302
ENSMUSG00000027806.9	2182.96	-0.236447	0.0765874	-3.08728	0.00201997	0.0197124
ENSMUSG00000027854.12	1538.26	-0.29749	0.0996016	-2.9868	0.00281918	0.0251438
ENSMUSG00000027864.9	27045.6	-0.182444	0.0581527	-3.13732	0.00170501	0.0178044
ENSMUSG00000027878.11	10099	-0.336891	0.0742762	-4.53565	5.74263e-06	0.000395478
ENSMUSG00000027893.14	6879.35	-0.149147	0.0524868	-2.8416	0.00448877	0.0333024
ENSMUSG00000027907.4	11167.8	0.173715	0.0597624	2.90676	0.0036519	0.0296936
ENSMUSG00000027944.13	2986.92	0.229324	0.06631	3.45836	0.000543466	0.00817906
ENSMUSG00000027947.11	392.175	-0.402582	0.114833	-3.5058	0.000455239	0.00728899
ENSMUSG00000027951.16	1237.62	-0.386737	0.103531	-3.73548	0.000187361	0.00407735
ENSMUSG00000027952.16	1921.72	0.214565	0.0691019	3.10505	0.00190247	0.0190096
ENSMUSG00000027953.13	746.945	0.274355	0.0999078	2.74608	0.00603114	0.0410668
ENSMUSG00000028028.11	1274.72	-0.284662	0.0812592	-3.50313	0.000459816	0.00732542
ENSMUSG00000028041.17	2439.97	0.254532	0.084341	3.0179	0.00254536	0.0233722
ENSMUSG00000028044.6	611.927	0.409131	0.114932	3.55976	0.000371193	0.00643144
ENSMUSG00000028053.13	3134.12	-0.498617	0.101461	-4.91438	8.90639e-07	0.000113332
ENSMUSG00000028070.7	1522.37	0.237578	0.0870498	2.72922	0.00634849	0.0422495
ENSMUSG00000028082.13	9890.75	-0.373928	0.0795385	-4.70122	2.58609e-06	0.000236464
ENSMUSG00000028140.13	1410.27	0.211594	0.0749234	2.82413	0.00474086	0.0346443
ENSMUSG00000028167.15	226.027	0.406823	0.152552	2.66679	0.00765797	0.0476836
ENSMUSG00000028211.11	899.729	-0.341648	0.104291	-3.27591	0.00105323	0.0126632
ENSMUSG00000028226.15	1069.95	-0.252507	0.0868884	-2.90611	0.00365951	0.0296936
ENSMUSG00000028228.5	2892.75	-0.304822	0.0794612	-3.83611	0.000124997	0.00303591
ENSMUSG00000028234.6	14019.8	0.346894	0.0816644	4.24781	2.15874e-05	0.000906922
ENSMUSG00000028246.13	504.504	-0.645624	0.145176	-4.44719	8.69991e-06	0.000500866
ENSMUSG00000028248.15	3117.05	-0.249692	0.0877076	-2.84687	0.00441516	0.0330067
ENSMUSG00000028333.10	5120.16	0.211622	0.0726663	2.91224	0.00358844	0.0294997
ENSMUSG00000028367.5	4661.54	0.231283	0.0730867	3.16451	0.00155346	0.0167359
ENSMUSG00000028369.15	392.384	-0.419697	0.122323	-3.43107	0.000601211	0.00880455
ENSMUSG00000028378.6	980.854	0.258083	0.0908712	2.84009	0.00451002	0.0333833
ENSMUSG00000028382.15	2505.28	-0.277353	0.086942	-3.19009	0.00142226	0.015635
ENSMUSG00000028399.18	570.93	-0.509039	0.105944	-4.80482	1.54895e-06	0.000166872
ENSMUSG00000028402.18	3158.61	-0.218776	0.0697989	-3.13437	0.00172221	0.0178903
ENSMUSG00000028414.17	1544.09	-0.257448	0.0820829	-3.13644	0.00171013	0.0178147
ENSMUSG00000028445.7	1489.14	0.29278	0.109845	2.66539	0.00768983	0.0477314
ENSMUSG00000028465.16	16733.6	-0.27156	0.0861135	-3.15352	0.00161316	0.0171015
ENSMUSG00000028468.15	2566.5	-0.299466	0.0962956	-3.10986	0.00187174	0.0188578
ENSMUSG00000028478.18	3846.59	0.271566	0.0690095	3.9352	8.31292e-05	0.00226699
ENSMUSG00000028487.18	603.683	-0.577207	0.142489	-4.05088	5.10244e-05	0.00162152
ENSMUSG00000028495.14	20807.1	0.256545	0.0563537	4.55242	5.30335e-06	0.000377162
ENSMUSG00000028514.15	2572.65	-0.384809	0.0859209	-4.47864	7.51206e-06	0.000464425
ENSMUSG00000028613.14	477.912	-0.528312	0.156346	-3.37913	0.000727159	0.0100536
ENSMUSG00000028634.17	244.75	-0.630369	0.197402	-3.19332	0.00140648	0.0155213
ENSMUSG00000028643.11	1391.35	0.276911	0.0921652	3.0045	0.00266015	0.0240112
ENSMUSG00000028648.13	1689.58	0.301932	0.0791774	3.81337	0.000137086	0.00322844
ENSMUSG00000028651.12	829.541	0.312991	0.0845636	3.70124	0.000214544	0.00444658
ENSMUSG00000028670.14	1488.88	0.208695	0.0729182	2.86204	0.00420925	0.0320151
ENSMUSG00000028676.17	3264.11	-0.194166	0.0674646	-2.87805	0.0040014	0.0312902
ENSMUSG00000028692.14	13844.2	0.153176	0.053984	2.83743	0.00454785	0.033609
ENSMUSG00000028743.7	846.944	0.323576	0.113745	2.84475	0.00444459	0.0330791
ENSMUSG00000028798.16	4702.01	0.259139	0.0605803	4.27761	1.88914e-05	0.000832214
ENSMUSG00000028809.16	4288.99	-0.248107	0.0699478	-3.54704	0.000389589	0.00668631
ENSMUSG00000028842.15	1585.01	-0.312164	0.111955	-2.78829	0.00529863	0.0374622
ENSMUSG00000028843.8	2614.68	0.269593	0.0755986	3.56612	0.000362311	0.00629761
ENSMUSG00000028851.6	2992.04	0.24188	0.0659618	3.66696	0.00024545	0.00486473
ENSMUSG00000028868.13	8108.84	-0.226061	0.0788871	-2.86563	0.00416177	0.0318903
ENSMUSG00000028886.15	1627.64	-0.223682	0.0778334	-2.87385	0.00405496	0.0314255
ENSMUSG00000028898.15	1127.45	0.28145	0.0886814	3.17373	0.00150496	0.0163169
ENSMUSG00000028926.15	2811.68	-0.205829	0.0682092	-3.01761	0.00254773	0.0233742
ENSMUSG00000028932.7	4454.55	0.189097	0.0655456	2.88497	0.00391453	0.0309193
ENSMUSG00000028936.15	7236.67	0.263536	0.0757901	3.47718	0.000506721	0.00782076
ENSMUSG00000028937.14	2113.89	0.240616	0.0792002	3.03808	0.00238094	0.0222569
ENSMUSG00000028964.14	2855.41	0.212941	0.0753661	2.82543	0.00472177	0.0345512
ENSMUSG00000028970.9	727.188	-0.286999	0.107448	-2.67106	0.00756125	0.0473383
ENSMUSG00000028995.14	1773.66	-0.237653	0.0722759	-3.28814	0.00100852	0.0124325
ENSMUSG00000028998.6	1415.14	0.275048	0.0984534	2.79368	0.00521119	0.0370124
ENSMUSG00000029004.15	2981.33	-0.59465	0.211645	-2.80966	0.00495934	0.0357132
ENSMUSG00000029009.17	2194.56	-0.253913	0.0743032	-3.41726	0.000632552	0.00916485
ENSMUSG00000029016.13	2428.02	-0.311982	0.071454	-4.3662	1.26428e-05	0.000633786
ENSMUSG00000029066.12	1266.27	0.252467	0.0838715	3.01016	0.00261108	0.0237353
ENSMUSG00000029076.14	5133.05	0.1666	0.0593264	2.80819	0.00498205	0.0357584
ENSMUSG00000029094.12	2429.4	-0.279383	0.0941176	-2.96845	0.00299307	0.026243
ENSMUSG00000029104.15	2243.58	-0.50639	0.0985008	-5.14097	2.73321e-07	5.71925e-05
ENSMUSG00000029135.10	8944.1	-0.208664	0.0534136	-3.90658	9.36119e-05	0.00246843
ENSMUSG00000029178.14	2385.1	-0.349896	0.0886392	-3.94742	7.89971e-05	0.00218164
ENSMUSG00000029198.3	1777.66	0.193471	0.0662526	2.92021	0.00349797	0.0290254
ENSMUSG00000029231.15	734.844	-0.314725	0.105564	-2.98137	0.00286965	0.0254895
ENSMUSG00000029238.11	2452.96	-0.435519	0.0933499	-4.66544	3.07953e-06	0.000259755
ENSMUSG00000029313.18	2112.19	-0.374028	0.106429	-3.51434	0.000440854	0.00713729
ENSMUSG00000029361.18	2146.69	-0.638602	0.218763	-2.91914	0.00350994	0.0290652
ENSMUSG00000029394.11	8136.99	0.165701	0.0626757	2.64379	0.00819846	0.0498923
ENSMUSG00000029401.8	566.934	0.305668	0.10124	3.01923	0.0025342	0.0232894
ENSMUSG00000029404.15	985.648	0.299707	0.0824664	3.63429	0.000278744	0.00525946
ENSMUSG00000029406.15	1217.61	-0.30685	0.0878071	-3.49459	0.000474789	0.00748721
ENSMUSG00000029430.13	9442.4	0.172312	0.0546439	3.15337	0.00161399	0.0171015
ENSMUSG00000029461.17	3158.82	-0.231456	0.0838379	-2.76076	0.00576673	0.0397138
ENSMUSG00000029471.13	1240.56	-0.219905	0.0753998	-2.91651	0.00353967	0.029235
ENSMUSG00000029480.13	1082.06	0.514184	0.117769	4.36602	1.26528e-05	0.000633786
ENSMUSG00000029502.14	2983.77	-0.32982	0.0809531	-4.0742	4.61719e-05	0.00152704
ENSMUSG00000029512.11	2258.27	-0.241599	0.0892226	-2.70782	0.00677264	0.0442335
ENSMUSG00000029535.4	600.183	0.283117	0.0998322	2.83593	0.00456929	0.0337075
ENSMUSG00000029614.13	25540.2	0.250738	0.0625476	4.00875	6.10404e-05	0.0018224
ENSMUSG00000029616.9	2788.26	0.211472	0.0689352	3.06769	0.00215719	0.020626
ENSMUSG00000029623.14	3519.64	0.160805	0.058102	2.76764	0.00564637	0.0391326
ENSMUSG00000029632.7	3987.57	0.268799	0.0754591	3.56218	0.000367789	0.00638263
ENSMUSG00000029642.11	2510.36	0.251977	0.0817348	3.08286	0.00205023	0.0199442
ENSMUSG00000029649.10	2392.5	0.207005	0.0757783	2.73171	0.00630058	0.0420077
ENSMUSG00000029713.15	7449.81	0.19435	0.0583957	3.32817	0.000874198	0.0113918
ENSMUSG00000029714.11	1294.78	-0.308986	0.0890465	-3.46994	0.000520574	0.00792218
ENSMUSG00000029729.12	1875.99	-0.253575	0.0795545	-3.18743	0.00143542	0.0157448
ENSMUSG00000029775.14	2981.83	-0.213184	0.0736309	-2.89531	0.00378784	0.0302833
ENSMUSG00000029823.16	6044.75	-0.229098	0.0725865	-3.1562	0.00159838	0.0170177
ENSMUSG00000029918.9	958.508	0.366479	0.103514	3.54036	0.000399574	0.00674677
ENSMUSG00000029992.14	3000.4	-0.293381	0.0718185	-4.08503	4.4072e-05	0.00147553
ENSMUSG00000029993.16	940.384	0.260449	0.0866188	3.00684	0.0026398	0.0239563
ENSMUSG00000029998.14	4263.92	-0.178773	0.0582356	-3.06982	0.00214191	0.0205266
ENSMUSG00000030002.15	4280.72	-0.338366	0.0775406	-4.36373	1.27862e-05	0.000635282
ENSMUSG00000030007.8	7965.63	0.220375	0.0585344	3.76489	0.000166623	0.0037305
ENSMUSG00000030037.9	925.636	0.272564	0.0900569	3.02658	0.00247339	0.0229047
ENSMUSG00000030067.17	2155.01	-0.227446	0.0853113	-2.66607	0.00767448	0.0476836
ENSMUSG00000030096.8	34201.9	-0.363017	0.0991666	-3.66068	0.000251544	0.00494052
ENSMUSG00000030122.12	13375.7	0.228171	0.0821393	2.77786	0.00547189	0.0382645
ENSMUSG00000030172.15	2380.41	-0.313885	0.0939873	-3.33966	0.000838825	0.0111037
ENSMUSG00000030180.15	2012.64	-0.288806	0.097411	-2.96482	0.00302865	0.0264697
ENSMUSG00000030201.15	2665.6	-0.261829	0.0724363	-3.61461	0.000300797	0.00553802
ENSMUSG00000030213.12	1592.39	-0.486593	0.0834101	-5.83374	5.41973e-09	4.53632e-06
ENSMUSG00000030218.2	421.129	0.483566	0.164407	2.94127	0.0032687	0.0277865
ENSMUSG00000030257.16	1252.51	-0.318377	0.0946819	-3.36259	0.000772137	0.0104592
ENSMUSG00000030275.6	2666.57	-0.260361	0.0766018	-3.3989	0.000676584	0.00954914
ENSMUSG00000030287.15	1298.16	-0.600992	0.099156	-6.06108	1.35211e-09	1.60687e-06
ENSMUSG00000030313.15	821.897	-0.348939	0.121151	-2.88021	0.00397415	0.0311996
ENSMUSG00000030319.8	2008.79	-0.225593	0.0844651	-2.67084	0.00756618	0.0473419
ENSMUSG00000030399.2	2180.36	0.373832	0.118901	3.14407	0.00166617	0.0176016
ENSMUSG00000030409.15	11035.9	0.148699	0.0552482	2.69148	0.00711359	0.0456385
ENSMUSG00000030417.15	990.753	0.29102	0.0827475	3.51696	0.000436515	0.00711036
ENSMUSG00000030432.12	6054.17	0.35541	0.076757	4.63033	3.65091e-06	0.000287866
ENSMUSG00000030465.19	579.868	-0.421359	0.10711	-3.93391	8.35763e-05	0.00227348
ENSMUSG00000030469.10	434.459	-0.368725	0.118626	-3.10831	0.00188161	0.0189222
ENSMUSG00000030536.10	7582.18	-0.240892	0.0867396	-2.77719	0.00548315	0.0383187
ENSMUSG00000030557.17	11350.5	-0.229159	0.0664248	-3.44991	0.000560781	0.00839173
ENSMUSG00000030588.12	1286.16	0.219474	0.0778315	2.81986	0.00480444	0.034968
ENSMUSG00000030591.17	3925.09	0.172337	0.0605575	2.84583	0.00442953	0.0330574
ENSMUSG00000030592.18	5748.09	-0.471107	0.0965831	-4.87773	1.07312e-06	0.000126953
ENSMUSG00000030603.16	3164.31	0.182381	0.0632249	2.88465	0.00391854	0.0309193
ENSMUSG00000030647.8	685.936	0.330449	0.119868	2.75677	0.00583761	0.0401511
ENSMUSG00000030655.15	3822.82	-0.626694	0.116452	-5.38157	7.3841e-08	2.59182e-05
ENSMUSG00000030672.12	27339.9	0.229721	0.0834466	2.75291	0.0059068	0.0405623
ENSMUSG00000030688.15	759.838	0.306673	0.111418	2.75245	0.00591518	0.040582
ENSMUSG00000030697.7	1792.3	0.254067	0.0721753	3.52014	0.000431321	0.00704917
ENSMUSG00000030714.14	223.111	0.436218	0.150465	2.89914	0.00374188	0.0300383
ENSMUSG00000030744.13	14871.4	0.203585	0.0610675	3.33377	0.000856776	0.0112185
ENSMUSG00000030759.16	2092.09	-0.246336	0.089666	-2.74726	0.00600952	0.0409966
ENSMUSG00000030814.17	836.475	0.378092	0.0941694	4.01502	5.94416e-05	0.00179165
ENSMUSG00000030842.12	1822.18	0.236799	0.0662521	3.57422	0.000351278	0.00617489
ENSMUSG00000030876.7	1792.37	0.232296	0.0747096	3.10932	0.00187516	0.0188748
ENSMUSG00000030879.10	1631.3	0.274027	0.0814247	3.3654	0.000764337	0.0103779
ENSMUSG00000030956.15	660.875	-0.35794	0.115726	-3.093	0.00198144	0.0194761
ENSMUSG00000031010.17	9575.08	-0.227309	0.0614125	-3.70135	0.000214457	0.00444658
ENSMUSG00000031029.6	3724.11	0.20888	0.0706981	2.95453	0.00313145	0.0269048
ENSMUSG00000031059.9	2079.56	0.259817	0.076497	3.39644	0.000682697	0.00959283
ENSMUSG00000031097.15	3850.91	0.311766	0.0998587	3.12207	0.00179583	0.0183146
ENSMUSG00000031158.11	914.551	0.281687	0.0911056	3.09188	0.00198896	0.0195147
ENSMUSG00000031231.4	4894.76	0.270326	0.0728092	3.7128	0.000204981	0.00432248
ENSMUSG00000031232.16	3360.79	-0.229599	0.0787092	-2.91705	0.00353354	0.0292162
ENSMUSG00000031278.12	3516.81	-0.206068	0.0643281	-3.2034	0.00135816	0.0151106
ENSMUSG00000031284.16	669.11	-0.282925	0.0915748	-3.08955	0.00200459	0.0196327
ENSMUSG00000031292.14	148.862	-0.508549	0.185318	-2.74419	0.00606598	0.0412267
ENSMUSG00000031295.13	1405.5	-0.202925	0.0761182	-2.66592	0.00767776	0.0476836
ENSMUSG00000031310.16	1420.65	-0.259678	0.0917829	-2.82926	0.00466558	0.0342321
ENSMUSG00000031312.5	583.244	0.372728	0.115884	3.21638	0.00129818	0.0146835
ENSMUSG00000031320.9	31510.9	0.258444	0.0616872	4.18959	2.79464e-05	0.00107344
ENSMUSG00000031365.13	1524.23	-0.22452	0.0758215	-2.96117	0.00306474	0.0265294
ENSMUSG00000031392.18	3819.02	-0.18469	0.0632194	-2.92141	0.00348446	0.0289616
ENSMUSG00000031393.16	2381.82	-0.400331	0.0797565	-5.01941	5.1831e-07	8.67652e-05
ENSMUSG00000031398.13	1705.96	-0.282652	0.0711746	-3.97125	7.14975e-05	0.00203124
ENSMUSG00000031433.15	267.325	-0.441318	0.143293	-3.07984	0.00207113	0.0200855
ENSMUSG00000031441.15	6764.26	-0.338163	0.0955668	-3.5385	0.000402413	0.00674677
ENSMUSG00000031490.6	3112.59	0.249862	0.0768195	3.25258	0.00114362	0.0134527
ENSMUSG00000031503.13	17308.1	-0.168268	0.0633939	-2.65433	0.00794668	0.0488795
ENSMUSG00000031529.5	2733	-0.42163	0.0904742	-4.66022	3.15869e-06	0.000262364
ENSMUSG00000031540.13	2061.84	-0.506992	0.108379	-4.67797	2.8973e-06	0.000256305
ENSMUSG00000031561.16	4609.95	-0.433233	0.104894	-4.1302	3.62454e-05	0.00129307
ENSMUSG00000031583.13	490.408	-0.359494	0.119607	-3.00564	0.00265024	0.0239911
ENSMUSG00000031592.10	3564.59	-0.261818	0.0796405	-3.2875	0.00101082	0.0124325
ENSMUSG00000031596.15	3755.28	-0.350983	0.065784	-5.33538	9.53422e-08	2.96405e-05
ENSMUSG00000031622.16	2240.51	0.177702	0.0635892	2.79453	0.00519759	0.0369595
ENSMUSG00000031633.4	10818.8	0.215024	0.0686099	3.13401	0.00172434	0.0178903
ENSMUSG00000031652.11	3625.54	-0.174368	0.0606784	-2.87364	0.00405776	0.0314255
ENSMUSG00000031659.13	21001.3	-0.253165	0.0842187	-3.00605	0.00264669	0.0239789
ENSMUSG00000031666.15	3041.4	-0.163737	0.0606608	-2.69923	0.0069501	0.0450109
ENSMUSG00000031691.14	9492.47	-0.189888	0.0657621	-2.8875	0.00388311	0.0307583
ENSMUSG00000031708.16	17062.5	0.227835	0.0543725	4.19027	2.78627e-05	0.00107344
ENSMUSG00000031732.12	529.719	-0.366344	0.11663	-3.14109	0.00168319	0.0176443
ENSMUSG00000031748.16	10429.8	-0.236507	0.0808543	-2.9251	0.00344347	0.0287555
ENSMUSG00000031749.12	2038.35	-0.198453	0.0721719	-2.74972	0.00596456	0.0408179
ENSMUSG00000031765.8	3999.48	0.319922	0.10114	3.16316	0.00156065	0.0167967
ENSMUSG00000031807.10	1955.16	0.309045	0.0827985	3.7325	0.000189589	0.00411711
ENSMUSG00000031812.16	4055.61	0.201679	0.0613102	3.28949	0.00100368	0.0124325
ENSMUSG00000031818.12	5383.51	0.248163	0.0668308	3.7133	0.000204571	0.0043222
ENSMUSG00000031822.20	1783.93	-0.424461	0.113218	-3.74905	0.000177509	0.00392576
ENSMUSG00000031848.15	733.994	0.269613	0.0937804	2.87494	0.004041	0.0314037
ENSMUSG00000031902.10	1838.57	-0.245414	0.0776506	-3.16049	0.00157506	0.016935
ENSMUSG00000031925.17	1410.34	-0.388055	0.0918235	-4.2261	2.37781e-05	0.000976336
ENSMUSG00000032009.8	2537.27	-0.232831	0.0772413	-3.01433	0.00257544	0.023549
ENSMUSG00000032030.16	2024.15	-0.195044	0.0650381	-2.99892	0.00270939	0.0243442
ENSMUSG00000032060.10	8734.37	0.189959	0.0680084	2.79316	0.00521951	0.0370231
ENSMUSG00000032064.17	234.892	-0.772095	0.216255	-3.57029	0.000356579	0.00623785
ENSMUSG00000032085.5	5893.22	0.189255	0.0593267	3.19004	0.00142254	0.015635
ENSMUSG00000032086.12	2690.94	-0.182271	0.0683269	-2.66763	0.00763888	0.0476336
ENSMUSG00000032097.10	5662.27	-0.188461	0.0689761	-2.73227	0.00628999	0.0419933
ENSMUSG00000032171.7	1484.94	0.190834	0.0718765	2.65502	0.00793028	0.048834
ENSMUSG00000032175.11	1264.04	-0.215474	0.080287	-2.6838	0.00727917	0.0464816
ENSMUSG00000032187.16	5830.59	-0.176753	0.0611578	-2.8901	0.00385113	0.0306317
ENSMUSG00000032216.14	42425.1	-0.244551	0.0542844	-4.505	6.63744e-06	0.000432467
ENSMUSG00000032228.16	6848.06	-0.18252	0.0581653	-3.13796	0.00170126	0.0177824
ENSMUSG00000032231.14	27735.7	0.201363	0.0618365	3.25638	0.00112842	0.0133316
ENSMUSG00000032252.14	2976.68	-0.259887	0.0932283	-2.78764	0.00530929	0.0375132
ENSMUSG00000032253.13	1032.67	-0.306891	0.103618	-2.96176	0.00305889	0.0265294
ENSMUSG00000032288.9	795.699	0.327921	0.0934924	3.50746	0.000452407	0.00726098
ENSMUSG00000032293.8	2750.66	-0.261038	0.0748132	-3.4892	0.000484471	0.00759024
ENSMUSG00000032299.10	771.187	0.325842	0.112398	2.89901	0.00374339	0.0300383
ENSMUSG00000032301.13	3897.05	0.1845	0.0665745	2.77133	0.00558273	0.0388897
ENSMUSG00000032330.7	2884.04	0.253686	0.0760384	3.33629	0.000849049	0.0111824
ENSMUSG00000032340.8	3620.39	-0.328564	0.0983035	-3.34234	0.000830738	0.0110131
ENSMUSG00000032353.9	4410.44	0.215457	0.0685357	3.14372	0.00166815	0.0176054
ENSMUSG00000032383.7	9982.65	0.179582	0.0568901	3.15665	0.0015959	0.0170177
ENSMUSG00000032384.16	1074.51	-0.304016	0.104548	-2.9079	0.00363861	0.0296159
ENSMUSG00000032393.15	4133.59	-0.226975	0.0832181	-2.72747	0.00638223	0.0424364
ENSMUSG00000032399.8	34029.4	0.151865	0.0537337	2.82626	0.00470954	0.0344848
ENSMUSG00000032410.13	1439.26	-0.373874	0.0927968	-4.02895	5.6026e-05	0.0017399
ENSMUSG00000032411.15	705.019	-0.414426	0.108377	-3.82393	0.000131343	0.00316513
ENSMUSG00000032440.13	16541.2	-0.249705	0.0621906	-4.01515	5.94073e-05	0.00179165
ENSMUSG00000032449.13	2757.97	-0.275544	0.0840358	-3.27888	0.00104219	0.012614
ENSMUSG00000032504.15	6108.18	-0.222381	0.0617519	-3.6012	0.000316751	0.00574142
ENSMUSG00000032518.6	45501.3	0.289496	0.0577371	5.01403	5.33018e-07	8.78753e-05
ENSMUSG00000032525.15	5531.88	-0.433758	0.103228	-4.20194	2.64636e-05	0.00103579
ENSMUSG00000032527.13	1563	0.191075	0.0714572	2.67398	0.00749571	0.047312
ENSMUSG00000032558.19	512.034	-0.851753	0.111363	-7.64845	2.03412e-14	1.10666e-10
ENSMUSG00000032575.16	4512.64	0.192607	0.066603	2.89186	0.00382968	0.0305504
ENSMUSG00000032621.8	2010.19	-0.26343	0.080519	-3.27165	0.00106921	0.0128238
ENSMUSG00000032625.14	3903.14	-0.207342	0.0757544	-2.73703	0.00619958	0.0415635
ENSMUSG00000032705.9	708.08	-0.330015	0.107787	-3.06172	0.00220066	0.0210048
ENSMUSG00000032712.16	3061.6	-0.287654	0.0818324	-3.51516	0.000439495	0.00713729
ENSMUSG00000032740.16	1318.78	-0.321173	0.110258	-2.91292	0.00358063	0.0294934
ENSMUSG00000032743.15	720.868	-0.367622	0.110535	-3.32586	0.000881468	0.0114689
ENSMUSG00000032816.15	873.021	-0.244992	0.0834237	-2.93672	0.00331702	0.0280657
ENSMUSG00000032850.16	190.035	-0.442363	0.162827	-2.71677	0.00659223	0.0432891
ENSMUSG00000032855.6	13101.9	-0.193601	0.0681153	-2.84226	0.00447948	0.0332704
ENSMUSG00000032875.8	3536.97	-0.302744	0.0770861	-3.92734	8.58894e-05	0.00232478
ENSMUSG00000032913.13	864.939	-0.292179	0.0986213	-2.96263	0.00305019	0.0265294
ENSMUSG00000032959.12	8710.81	0.185737	0.059866	3.10255	0.00191863	0.0190656
ENSMUSG00000032966.14	6721.2	0.18292	0.0628519	2.91033	0.00361042	0.029513
ENSMUSG00000033004.15	2384.29	-0.280441	0.0877014	-3.19768	0.00138538	0.0153194
ENSMUSG00000033039.10	1895.31	-0.327384	0.0913157	-3.58519	0.000336835	0.00598873
ENSMUSG00000033054.7	639.361	-0.453402	0.10165	-4.46043	8.17951e-06	0.000478502
ENSMUSG00000033099.10	1290.09	0.251221	0.0749763	3.35068	0.000806133	0.0108024
ENSMUSG00000033209.17	1112.98	-0.470716	0.120194	-3.91631	8.99157e-05	0.00238628
ENSMUSG00000033237.19	2498.09	-0.23637	0.0667945	-3.53876	0.000402011	0.00674677
ENSMUSG00000033253.18	1572.27	-0.289234	0.0842673	-3.43234	0.000598399	0.00878737
ENSMUSG00000033257.14	1607.5	-0.289251	0.10052	-2.87754	0.00400783	0.0312902
ENSMUSG00000033282.14	1650.27	-0.311182	0.102349	-3.04039	0.00236274	0.0221438
ENSMUSG00000033295.14	1691.2	-0.259203	0.095281	-2.7204	0.00652027	0.0429461
ENSMUSG00000033306.15	3959.42	-0.430182	0.0819604	-5.24866	1.53209e-07	3.90478e-05
ENSMUSG00000033307.7	11144.3	0.271957	0.0682561	3.98436	6.76623e-05	0.00195807
ENSMUSG00000033352.11	2044.03	-0.215917	0.0651759	-3.31283	0.000923576	0.0117951
ENSMUSG00000033364.13	510.579	-0.352341	0.106501	-3.30832	0.00093858	0.0119447
ENSMUSG00000033379.13	4120.58	0.178895	0.0611817	2.92399	0.00345575	0.0288138
ENSMUSG00000033382.15	1764.76	-0.215669	0.0791825	-2.7237	0.00645551	0.0427324
ENSMUSG00000033400.14	2671.35	-0.272626	0.0764113	-3.56788	0.000359879	0.00626958
ENSMUSG00000033444.14	4259.32	-0.203342	0.0661778	-3.07266	0.0021216	0.0204253
ENSMUSG00000033475.15	1688.02	0.254196	0.0940177	2.70371	0.00685704	0.0446241
ENSMUSG00000033487.14	2217.01	-0.269259	0.0669494	-4.02183	5.77488e-05	0.00177607
ENSMUSG00000033526.16	878.236	-0.310027	0.0942015	-3.29111	0.000997944	0.0124018
ENSMUSG00000033624.10	574.062	-0.517075	0.134958	-3.83138	0.000127427	0.00308118
ENSMUSG00000033658.16	871.697	-0.297971	0.10062	-2.96135	0.00306296	0.0265294
ENSMUSG00000033671.18	1479.21	-0.449974	0.112911	-3.98523	6.74161e-05	0.00195614
ENSMUSG00000033701.13	981.244	0.293914	0.100123	2.93553	0.00332978	0.0281299
ENSMUSG00000033728.14	1205.04	0.209262	0.0753177	2.77839	0.00546288	0.0382507
ENSMUSG00000033751.5	2399.42	0.198813	0.0657562	3.02348	0.00249883	0.0230227
ENSMUSG00000033792.12	558.249	-0.841797	0.154961	-5.43231	5.56291e-08	2.32808e-05
ENSMUSG00000033799.10	1615.58	-0.263831	0.0975172	-2.70548	0.00682049	0.0444926
ENSMUSG00000033845.13	1087.36	0.238304	0.0874999	2.72348	0.00645975	0.0427324
ENSMUSG00000033855.15	1151.95	-0.348579	0.106068	-3.28638	0.00101484	0.0124352
ENSMUSG00000033871.14	180.744	-0.560932	0.176519	-3.17775	0.00148424	0.0161824
ENSMUSG00000033916.5	1826.61	0.242897	0.0849047	2.86081	0.00422556	0.0320763
ENSMUSG00000033938.5	4982.55	0.354905	0.06895	5.14728	2.64296e-07	5.63883e-05
ENSMUSG00000033940.8	3087.05	0.209896	0.0764217	2.74654	0.0060227	0.0410351
ENSMUSG00000033943.15	1459.46	-0.566612	0.126955	-4.46309	8.07878e-06	0.000476998
ENSMUSG00000033960.6	3026.31	-0.297389	0.0927305	-3.20702	0.00134116	0.014952
ENSMUSG00000033964.12	951.242	-0.286968	0.0971536	-2.95376	0.00313932	0.0269392
ENSMUSG00000034066.13	502.533	-0.947486	0.162899	-5.81641	6.01247e-09	4.60074e-06
ENSMUSG00000034075.10	3972.45	-0.227574	0.0784504	-2.90087	0.00372131	0.0299715
ENSMUSG00000034088.15	29435.5	-0.229359	0.0671546	-3.41539	0.000636913	0.00918207
ENSMUSG00000034101.14	9751.24	-0.186748	0.0539609	-3.4608	0.000538578	0.00811671
ENSMUSG00000034120.18	5940.16	0.189705	0.057449	3.30214	0.000959491	0.0120627
ENSMUSG00000034160.13	5972.56	-0.313819	0.075443	-4.15968	3.18692e-05	0.00117549
ENSMUSG00000034161.8	3156.83	0.310678	0.0705268	4.40511	1.05728e-05	0.000569971
ENSMUSG00000034210.13	2226.64	-0.236292	0.0677338	-3.48854	0.000485662	0.00759266
ENSMUSG00000034211.14	1751.23	0.200015	0.0745472	2.68307	0.00729491	0.0465548
ENSMUSG00000034235.17	1100.04	-0.50436	0.0998687	-5.05023	4.41279e-07	8.0026e-05
ENSMUSG00000034259.8	1043.79	0.278889	0.0855125	3.26139	0.00110867	0.0132034
ENSMUSG00000034269.12	4769.68	-0.368635	0.088451	-4.16768	3.07715e-05	0.00114666
ENSMUSG00000034297.14	2467.57	-0.462978	0.0886725	-5.22121	1.77754e-07	4.29809e-05
ENSMUSG00000034312.14	3340.5	-0.320147	0.0708807	-4.51671	6.28073e-06	0.00041914
ENSMUSG00000034320.14	1688.04	-0.260748	0.080878	-3.22397	0.00126426	0.0144047
ENSMUSG00000034342.9	1631.22	-0.596008	0.103965	-5.73276	9.88073e-09	6.71951e-06
ENSMUSG00000034345.14	1590.6	0.23267	0.0850528	2.7356	0.00622667	0.0417184
ENSMUSG00000034354.17	3493.68	-0.179602	0.0606251	-2.96251	0.00305142	0.0265294
ENSMUSG00000034377.10	10453.4	-0.383381	0.0831787	-4.60913	4.04362e-06	0.00030985
ENSMUSG00000034390.16	703.246	-0.316371	0.0975641	-3.2427	0.00118403	0.013779
ENSMUSG00000034462.9	2311.54	-0.205645	0.0711744	-2.88931	0.0038609	0.0306646
ENSMUSG00000034566.10	4266.98	0.265998	0.0725364	3.6671	0.000245314	0.00486473
ENSMUSG00000034593.16	4956.1	-0.385198	0.0891045	-4.32299	1.53927e-05	0.000734596
ENSMUSG00000034621.14	1649.12	-0.291026	0.10474	-2.77856	0.00546001	0.0382507
ENSMUSG00000034636.9	2431.5	-0.26191	0.071164	-3.68038	0.000232887	0.00468195
ENSMUSG00000034723.11	1502.65	-0.216201	0.0776296	-2.78504	0.00535217	0.0377182
ENSMUSG00000034724.18	2082.82	-0.451734	0.0994249	-4.54346	5.53371e-06	0.000388466
ENSMUSG00000034731.11	190.696	-0.558497	0.173908	-3.21145	0.00132065	0.014829
ENSMUSG00000034751.16	1906.52	-0.38645	0.113398	-3.4079	0.000654641	0.00930586
ENSMUSG00000034832.15	1513.39	-0.365356	0.0984925	-3.70949	0.000207681	0.00434926
ENSMUSG00000034892.8	10159.7	0.340496	0.0733411	4.64264	3.43991e-06	0.000275218
ENSMUSG00000034903.18	663.05	-0.4395	0.126457	-3.4755	0.000509901	0.00784757
ENSMUSG00000034928.16	1979.55	-0.283887	0.0902246	-3.14645	0.00165266	0.0174928
ENSMUSG00000034932.4	573.879	0.347301	0.111818	3.10594	0.00189675	0.0190042
ENSMUSG00000034940.15	1574.82	-0.252198	0.0786265	-3.20755	0.00133871	0.01494
ENSMUSG00000035011.15	1974.89	-0.290825	0.0832564	-3.49312	0.000477409	0.0075075
ENSMUSG00000035027.18	2943.27	0.215661	0.0647101	3.33272	0.000860004	0.0112472
ENSMUSG00000035093.16	2086.13	-0.285466	0.0785607	-3.6337	0.000279383	0.00525946
ENSMUSG00000035133.9	3301.4	-0.178197	0.0593093	-3.00454	0.00265981	0.0240112
ENSMUSG00000035152.14	6089.05	-0.17194	0.0606001	-2.83729	0.00454977	0.033609
ENSMUSG00000035161.7	1128.01	-0.520237	0.113076	-4.60076	4.20953e-06	0.000320307
ENSMUSG00000035164.8	280.364	-0.394508	0.138495	-2.84854	0.00439199	0.0329328
ENSMUSG00000035173.14	1834.95	-0.341582	0.103777	-3.2915	0.000996562	0.0124018
ENSMUSG00000035181.6	2645.41	-0.310512	0.0984706	-3.15334	0.00161412	0.0171015
ENSMUSG00000035215.9	588.805	0.386628	0.10717	3.60762	0.000309022	0.00564173
ENSMUSG00000035242.15	11422.3	0.216142	0.0696283	3.10423	0.00190777	0.0190096
ENSMUSG00000035247.16	6590.51	-0.29776	0.0706047	-4.21729	2.47261e-05	0.000992783
ENSMUSG00000035268.14	8437.41	0.204697	0.0627992	3.25955	0.00111589	0.0132555
ENSMUSG00000035279.8	5192.69	-0.171465	0.0578955	-2.96163	0.00306016	0.0265294
ENSMUSG00000035311.16	1033.41	-0.238026	0.0836203	-2.84651	0.0044201	0.0330097
ENSMUSG00000035325.16	13634.2	0.150399	0.0542029	2.77474	0.00552459	0.0385587
ENSMUSG00000035370.9	137.581	-0.671217	0.200019	-3.35577	0.000791436	0.010652
ENSMUSG00000035401.9	1415.61	-0.292495	0.0986698	-2.96438	0.00303296	0.026486
ENSMUSG00000035478.14	3218.76	0.265519	0.0765077	3.47049	0.000519518	0.00792218
ENSMUSG00000035521.13	1070.67	0.234407	0.0844897	2.77438	0.00553069	0.0385766
ENSMUSG00000035530.13	14560	0.198032	0.0588268	3.36635	0.000761702	0.0103626
ENSMUSG00000035545.13	3471.42	-0.325827	0.0915475	-3.5591	0.000372123	0.00643732
ENSMUSG00000035597.19	1725.07	-0.228387	0.0738228	-3.09372	0.00197664	0.0194641
ENSMUSG00000035615.12	2945.57	-0.261991	0.0792609	-3.30543	0.000948314	0.0120088
ENSMUSG00000035666.14	2149.92	-0.202445	0.0757679	-2.67191	0.00754203	0.047312
ENSMUSG00000035673.10	3717.31	-0.25424	0.0706046	-3.6009	0.000317121	0.00574142
ENSMUSG00000035674.13	879.027	0.336527	0.105443	3.19154	0.00141517	0.0155855
ENSMUSG00000035696.15	1325.55	-0.347009	0.117039	-2.96489	0.00302787	0.0264697
ENSMUSG00000035770.8	3469.39	-0.267519	0.0693758	-3.85609	0.000115215	0.00288197
ENSMUSG00000035783.8	103940	0.149522	0.0522503	2.86166	0.00421435	0.0320226
ENSMUSG00000035847.15	2043.71	-0.217593	0.0763047	-2.85163	0.00434956	0.0327074
ENSMUSG00000035877.17	2803.23	-0.269372	0.0794864	-3.3889	0.000701731	0.00976411
ENSMUSG00000035885.4	5755.27	0.231882	0.0619398	3.74366	0.000181356	0.00398425
ENSMUSG00000035933.5	1057.18	-0.283361	0.0964113	-2.93908	0.00329183	0.0279613
ENSMUSG00000035941.15	2316.64	-0.268051	0.0684934	-3.91354	9.09537e-05	0.00240795
ENSMUSG00000035960.14	2361.97	0.238283	0.0784994	3.03547	0.00240159	0.0224306
ENSMUSG00000035992.15	1520.77	-0.216116	0.080591	-2.68164	0.00732615	0.0466994
ENSMUSG00000036040.14	3788.45	0.22814	0.0846629	2.69469	0.00704547	0.0453889
ENSMUSG00000036097.7	1781.53	-0.294887	0.076845	-3.83743	0.000124328	0.00303321
ENSMUSG00000036114.3	487.34	0.344112	0.117327	2.93292	0.00335787	0.0282794
ENSMUSG00000036138.16	1630.39	0.23459	0.0753986	3.11133	0.0018625	0.0188169
ENSMUSG00000036155.13	1103.98	-0.251459	0.0775632	-3.24198	0.00118701	0.013799
ENSMUSG00000036181.2	1905.6	0.252759	0.0863528	2.92705	0.00342192	0.0286179
ENSMUSG00000036197.16	1090.27	-0.273124	0.093534	-2.92005	0.0034998	0.0290254
ENSMUSG00000036199.9	2525.79	0.398335	0.0809695	4.91957	8.67327e-07	0.00011235
ENSMUSG00000036256.13	6577.73	0.199832	0.0688748	2.90138	0.00371527	0.029945
ENSMUSG00000036278.6	643.357	0.266276	0.0972316	2.73858	0.00617053	0.0415167
ENSMUSG00000036299.4	1916.56	0.267446	0.0787202	3.39742	0.000680233	0.00957519
ENSMUSG00000036315.13	653.661	0.298858	0.0992036	3.01257	0.00259045	0.0236664
ENSMUSG00000036333.11	7967.06	-0.227328	0.0788191	-2.88418	0.00392438	0.0309429
ENSMUSG00000036334.12	833.362	-0.275678	0.098642	-2.79473	0.00519432	0.0369595
ENSMUSG00000036352.16	1906.7	0.207114	0.072255	2.86643	0.00415126	0.0318546
ENSMUSG00000036372.14	2071.61	0.300489	0.0806232	3.72708	0.000193708	0.00416303
ENSMUSG00000036391.16	1254.25	-0.379479	0.102272	-3.7105	0.000206854	0.00434926
ENSMUSG00000036403.15	291.389	-0.379326	0.133225	-2.84725	0.00440989	0.0330013
ENSMUSG00000036430.8	597.622	0.321925	0.111983	2.87475	0.00404344	0.0314037
ENSMUSG00000036438.13	9006.82	0.148173	0.0558918	2.65106	0.00802389	0.049138
ENSMUSG00000036450.4	2124.06	-0.209911	0.0754186	-2.78328	0.00538129	0.0378499
ENSMUSG00000036473.16	1162.49	-0.425533	0.104534	-4.07077	4.68573e-05	0.00154034
ENSMUSG00000036499.9	2012.09	-0.292082	0.0914544	-3.19375	0.0014044	0.015514
ENSMUSG00000036501.6	1282.42	-0.292313	0.0858403	-3.40531	0.000660895	0.00937575
ENSMUSG00000036504.6	982.116	0.330648	0.0936221	3.53173	0.000412856	0.00685846
ENSMUSG00000036523.16	1023.19	-0.581714	0.155967	-3.72972	0.000191693	0.00414674
ENSMUSG00000036565.7	2186.1	-0.218926	0.0768845	-2.84746	0.0044069	0.0330013
ENSMUSG00000036568.7	708.03	-0.303553	0.111624	-2.71942	0.00653974	0.0430223
ENSMUSG00000036591.16	3034.79	-0.524292	0.112073	-4.67814	2.8949e-06	0.000256305
ENSMUSG00000036606.17	10522.4	0.224616	0.0614661	3.65431	0.000257874	0.00501058
ENSMUSG00000036676.14	1043.46	-0.295407	0.103302	-2.85963	0.00424137	0.0321606
ENSMUSG00000036698.11	5176.76	-0.479323	0.0979764	-4.89223	9.96993e-07	0.000121891
ENSMUSG00000036733.16	1807.17	0.234622	0.0738546	3.1768	0.00148907	0.0162188
ENSMUSG00000036745.15	1704.05	-0.274102	0.0895842	-3.05972	0.00221544	0.0210903
ENSMUSG00000036748.15	1476.19	0.241965	0.0783915	3.08663	0.00202442	0.0197381
ENSMUSG00000036751.7	4017.97	0.264628	0.0700936	3.77535	0.000159783	0.00362965
ENSMUSG00000036781.13	2773.91	0.247798	0.0802049	3.08956	0.00200454	0.0196327
ENSMUSG00000036792.12	879.99	-0.464323	0.138658	-3.34869	0.000811953	0.0108403
ENSMUSG00000036817.14	4330.35	-0.171455	0.061077	-2.8072	0.00499745	0.0358216
ENSMUSG00000036835.7	987.431	0.331543	0.0921069	3.59954	0.000318778	0.00576184
ENSMUSG00000036850.4	693.166	0.307886	0.112158	2.74512	0.00604896	0.0411556
ENSMUSG00000036932.14	2011.53	0.195491	0.071251	2.7437	0.00607513	0.0412631
ENSMUSG00000036934.9	1268.54	0.239598	0.0762276	3.14319	0.00167119	0.0176197
ENSMUSG00000036959.15	329.989	-0.537039	0.155386	-3.45616	0.000547921	0.00821688
ENSMUSG00000036977.8	1264.83	0.250226	0.0912937	2.7409	0.0061272	0.0414455
ENSMUSG00000036990.13	5760.33	-0.227485	0.0667561	-3.40771	0.000655113	0.00930586
ENSMUSG00000037111.9	4800.07	-0.35046	0.0818104	-4.2838	1.83724e-05	0.000815961
ENSMUSG00000037119.4	3199.24	-0.186623	0.065199	-2.86235	0.00420511	0.0320151
ENSMUSG00000037152.11	1002.64	0.427174	0.0995863	4.28949	1.79088e-05	0.000801916
ENSMUSG00000037172.14	264.641	-0.45469	0.14521	-3.13125	0.00174062	0.0179981
ENSMUSG00000037225.13	564.222	-0.377632	0.141261	-2.6733	0.00751092	0.047312
ENSMUSG00000037234.17	2570.81	-0.429994	0.100207	-4.29108	1.77808e-05	0.000799476
ENSMUSG00000037331.15	5685.68	-0.167723	0.0615581	-2.72463	0.00643733	0.0427101
ENSMUSG00000037361.8	1615.2	0.256027	0.0749418	3.41635	0.000634676	0.00917623
ENSMUSG00000037369.17	1045.12	-0.281961	0.08633	-3.26608	0.00109047	0.0130389
ENSMUSG00000037416.13	1516.3	-0.472427	0.123704	-3.81902	0.000133982	0.00320408
ENSMUSG00000037426.17	821.309	-0.322062	0.121036	-2.66087	0.0077938	0.0482464
ENSMUSG00000037458.15	5949.75	-0.276596	0.0611161	-4.52575	6.01808e-06	0.000411841
ENSMUSG00000037470.14	4957.91	-0.164551	0.058083	-2.83303	0.00461092	0.0339679
ENSMUSG00000037486.18	1471.12	-0.495095	0.128351	-3.85736	0.000114618	0.0028801
ENSMUSG00000037499.9	1537.9	0.32969	0.0907019	3.63488	0.000278114	0.00525946
ENSMUSG00000037533.19	1059.41	-0.405796	0.112512	-3.60668	0.00031014	0.00565264
ENSMUSG00000037563.15	7809.09	0.292361	0.076624	3.81553	0.000135891	0.00322506
ENSMUSG00000037601.11	2467.41	0.333449	0.0971582	3.43202	0.000599093	0.00878737
ENSMUSG00000037613.16	3173.39	-0.248628	0.0837215	-2.9697	0.00298092	0.0261666
ENSMUSG00000037646.10	2919.88	-0.448512	0.106158	-4.22495	2.38991e-05	0.000977618
ENSMUSG00000037652.15	2284.08	-0.475573	0.09285	-5.12195	3.02392e-07	6.09319e-05
ENSMUSG00000037674.15	2130.82	-0.320399	0.0806636	-3.97204	7.12611e-05	0.00202982
ENSMUSG00000037692.14	2130.03	-0.246283	0.090839	-2.7112	0.00670401	0.0439171
ENSMUSG00000037710.8	1367.84	0.251347	0.0789723	3.18272	0.00145899	0.015955
ENSMUSG00000037725.8	279.196	0.372709	0.136845	2.72359	0.00645759	0.0427324
ENSMUSG00000037740.8	1007.22	0.300811	0.0922958	3.25921	0.00111723	0.0132569
ENSMUSG00000037742.14	267531	0.160003	0.0535859	2.98592	0.00282726	0.0251952
ENSMUSG00000037805.15	13163.6	0.313492	0.0552836	5.67063	1.42277e-08	8.25509e-06
ENSMUSG00000037857.16	2303.23	-0.263657	0.0771035	-3.41952	0.000627317	0.00912545
ENSMUSG00000037876.17	2323.49	-0.319022	0.0877932	-3.63379	0.000279291	0.00525946
ENSMUSG00000037885.18	698.959	-0.316413	0.110317	-2.86821	0.00412804	0.0317495
ENSMUSG00000037894.13	4336.53	0.223243	0.0791491	2.82054	0.0047943	0.0349175
ENSMUSG00000037905.13	936.365	0.311632	0.0931203	3.34655	0.000818232	0.0108895
ENSMUSG00000037926.15	605.24	-0.416545	0.123495	-3.37297	0.000743619	0.0101906
ENSMUSG00000038024.17	1141.15	-0.491639	0.0912704	-5.38662	7.17938e-08	2.59182e-05
ENSMUSG00000038025.8	1945.56	-0.25266	0.0769434	-3.28372	0.00102448	0.0124802
ENSMUSG00000038056.15	1584.55	-0.420715	0.0791103	-5.31807	1.04872e-07	3.10884e-05
ENSMUSG00000038084.16	2311.99	-0.275435	0.0762099	-3.61417	0.000301316	0.00553821
ENSMUSG00000038086.4	1131.68	0.227401	0.0812905	2.79739	0.00515173	0.0366859
ENSMUSG00000038095.15	2323.25	-0.420845	0.0802583	-5.24363	1.57447e-07	3.90478e-05
ENSMUSG00000038119.15	13755.3	-0.265337	0.0738898	-3.59098	0.000329439	0.00589577
ENSMUSG00000038121.6	2108.56	-0.211996	0.0735737	-2.88142	0.00395892	0.0311316
ENSMUSG00000038127.14	3740.36	-0.199796	0.0702264	-2.84502	0.0044408	0.0330735
ENSMUSG00000038145.17	2441.05	-0.339747	0.0876814	-3.87479	0.000106719	0.00272583
ENSMUSG00000038146.7	3122.3	-0.352529	0.0819484	-4.30183	1.6939e-05	0.000774425
ENSMUSG00000038172.14	2278.4	-0.280535	0.0849452	-3.30254	0.000958139	0.0120627
ENSMUSG00000038174.14	373.033	-0.483034	0.143296	-3.37088	0.000749272	0.0102551
ENSMUSG00000038241.16	1495.86	-0.29192	0.0928978	-3.14238	0.00167579	0.0176197
ENSMUSG00000038244.14	9114.98	-0.289975	0.0768441	-3.77355	0.000160941	0.00364832
ENSMUSG00000038256.15	701.249	-0.504454	0.107961	-4.67257	2.9745e-06	0.000256933
ENSMUSG00000038274.12	12106.7	0.345515	0.0639627	5.40182	6.59681e-08	2.47517e-05
ENSMUSG00000038342.15	1852.07	-0.299913	0.0950889	-3.15403	0.00161034	0.0171015
ENSMUSG00000038351.14	1165.47	-0.245333	0.0795625	-3.08353	0.00204561	0.0199268
ENSMUSG00000038371.15	2101.98	-0.328342	0.0895529	-3.66646	0.000245936	0.00486551
ENSMUSG00000038374.10	1749.74	0.322412	0.0739758	4.35835	1.31047e-05	0.000642309
ENSMUSG00000038384.16	1229.36	-0.409687	0.101243	-4.04656	5.19768e-05	0.0016393
ENSMUSG00000038467.15	4144.82	0.177891	0.0653188	2.72342	0.0064609	0.0427324
ENSMUSG00000038485.5	1411.04	-0.273574	0.0970927	-2.81766	0.00483752	0.0351148
ENSMUSG00000038489.8	989.732	0.334283	0.0877443	3.80974	0.000139113	0.00325525
ENSMUSG00000038495.14	2438.92	-0.25677	0.0878489	-2.92286	0.00346833	0.0288745
ENSMUSG00000038502.17	3226.65	0.288104	0.0852961	3.37769	0.000730968	0.0100807
ENSMUSG00000038510.12	748.301	0.325602	0.113532	2.86793	0.00413173	0.0317495
ENSMUSG00000038538.17	2447.58	-0.321685	0.0995611	-3.23103	0.00123346	0.0141575
ENSMUSG00000038593.18	565.713	-0.40354	0.129179	-3.12388	0.00178484	0.0182479
ENSMUSG00000038622.8	742.531	0.276111	0.0905964	3.04771	0.00230593	0.0217614
ENSMUSG00000038648.5	3985.27	-0.268192	0.0786619	-3.40943	0.000650987	0.00927145
ENSMUSG00000038650.15	4709.45	0.175932	0.0601101	2.92683	0.00342437	0.0286179
ENSMUSG00000038664.16	3678.74	-0.385685	0.0904642	-4.26339	2.01346e-05	0.000865945
ENSMUSG00000038679.16	690.655	-0.302741	0.0996112	-3.03923	0.00237185	0.0222101
ENSMUSG00000038690.15	2795.4	0.349648	0.0723994	4.82943	1.36925e-06	0.00015683
ENSMUSG00000038702.6	1109.22	-0.340223	0.103552	-3.28553	0.0010179	0.0124558
ENSMUSG00000038717.8	4722.71	0.262537	0.0722209	3.6352	0.000277766	0.00525946
ENSMUSG00000038722.17	1664.12	0.204183	0.0772081	2.64457	0.00817936	0.0498039
ENSMUSG00000038729.23	6044.96	-0.234301	0.0616794	-3.79869	0.000145461	0.00338196
ENSMUSG00000038733.13	6166.73	-0.202514	0.0610447	-3.31747	0.000908356	0.0116853
ENSMUSG00000038764.14	434.612	-0.369722	0.133052	-2.77877	0.00545643	0.0382507
ENSMUSG00000038766.16	1597.49	-0.340201	0.0846318	-4.01977	5.82545e-05	0.00177998
ENSMUSG00000038773.11	2150.85	-0.244293	0.0743617	-3.2852	0.00101912	0.0124558
ENSMUSG00000038803.7	4078.38	0.260529	0.0688143	3.78597	0.000153112	0.00351352
ENSMUSG00000038827.11	1003.52	-0.286998	0.0923655	-3.1072	0.00188871	0.0189586
ENSMUSG00000038872.10	673.398	-0.423308	0.115913	-3.65195	0.000260254	0.00502279
ENSMUSG00000038880.13	968.593	0.302159	0.0961571	3.14235	0.00167598	0.0176197
ENSMUSG00000038886.10	2314.35	-0.444099	0.0891295	-4.98263	6.27273e-07	9.60525e-05
ENSMUSG00000038900.17	1979.23	0.241035	0.0671078	3.59176	0.000328447	0.00588803
ENSMUSG00000038902.14	1667.08	-0.268568	0.0895791	-2.99811	0.00271657	0.0243886
ENSMUSG00000038914.15	2061.34	-0.344341	0.0933534	-3.68857	0.000225516	0.00462109
ENSMUSG00000038970.7	770.652	-0.312629	0.108145	-2.89083	0.00384231	0.0305839
ENSMUSG00000039001.12	7984.13	0.344137	0.0772232	4.4564	8.33493e-06	0.000484986
ENSMUSG00000039005.13	886.75	-0.400944	0.0961056	-4.17191	3.0206e-05	0.00113335
ENSMUSG00000039041.15	3656.51	0.213889	0.0642484	3.3291	0.00087127	0.0113672
ENSMUSG00000039046.15	826.471	-0.339634	0.101818	-3.33569	0.000850887	0.0111824
ENSMUSG00000039068.16	1858.18	-0.1907	0.0717887	-2.6564	0.0078979	0.0487448
ENSMUSG00000039087.17	1701.27	-0.480188	0.118473	-4.05314	5.05346e-05	0.00161251
ENSMUSG00000039105.6	11008.3	0.212762	0.0609777	3.48918	0.000484509	0.00759024
ENSMUSG00000039126.10	17264.1	-0.529907	0.185705	-2.85349	0.00432416	0.0325586
ENSMUSG00000039153.16	2160.44	-0.239456	0.0756521	-3.16522	0.00154963	0.0167112
ENSMUSG00000039205.16	1721.89	-0.275971	0.0755548	-3.65259	0.000259607	0.00502279
ENSMUSG00000039220.16	2607.82	-0.215768	0.0656476	-3.28676	0.00101347	0.0124325
ENSMUSG00000039221.10	2329.07	0.304166	0.093864	3.24049	0.00119323	0.0138316
ENSMUSG00000039262.16	9460.59	-0.381486	0.0792931	-4.81108	1.50114e-06	0.000166004
ENSMUSG00000039270.9	729.655	-0.291361	0.0963535	-3.02388	0.00249556	0.0230121
ENSMUSG00000039286.12	7494.69	-0.290963	0.0885232	-3.28686	0.00101312	0.0124325
ENSMUSG00000039463.14	1729.2	-0.311451	0.0746234	-4.17363	2.99785e-05	0.00112871
ENSMUSG00000039477.16	4025.77	-0.461377	0.108641	-4.24682	2.16826e-05	0.000907417
ENSMUSG00000039615.8	2441.95	0.263745	0.0921556	2.86195	0.00421042	0.0320151
ENSMUSG00000039630.10	11900.8	-0.149452	0.0488199	-3.0613	0.00220379	0.0210161
ENSMUSG00000039640.7	2228.42	0.345308	0.0727258	4.74808	2.05356e-06	0.000201304
ENSMUSG00000039680.10	1070.47	0.344271	0.116654	2.95121	0.00316535	0.0270985
ENSMUSG00000039704.7	1656.02	-0.296058	0.0884497	-3.3472	0.000816335	0.0108855
ENSMUSG00000039747.11	1027.83	-0.298303	0.0984787	-3.02911	0.00245272	0.02278
ENSMUSG00000039831.16	1529.84	-0.363079	0.0946328	-3.83671	0.000124693	0.00303531
ENSMUSG00000039835.16	1607.99	-0.250983	0.0832179	-3.01597	0.00256158	0.0234594
ENSMUSG00000039840.7	1737.55	-0.378216	0.0941249	-4.01824	5.86349e-05	0.00177998
ENSMUSG00000039841.14	325.876	-0.54373	0.167874	-3.23891	0.00119987	0.0138743
ENSMUSG00000039852.17	3285.56	-0.41892	0.0639762	-6.54806	5.82905e-11	1.0571e-07
ENSMUSG00000039929.14	613.765	-0.36555	0.131202	-2.78615	0.00533381	0.0376156
ENSMUSG00000039952.15	29207.9	-0.275817	0.0703583	-3.92018	8.84814e-05	0.00235972
ENSMUSG00000039959.13	5518.26	-0.281672	0.0899147	-3.13266	0.0017323	0.0179467
ENSMUSG00000039967.14	1378.51	-0.333224	0.0961498	-3.46568	0.000528902	0.00802647
ENSMUSG00000040021.13	2537.87	-0.327774	0.0793174	-4.13243	3.58944e-05	0.00128476
ENSMUSG00000040029.14	1986.65	-0.199812	0.0726358	-2.75088	0.00594361	0.0407001
ENSMUSG00000040033.16	774.692	-0.407545	0.0912408	-4.4667	7.94359e-06	0.000472318
ENSMUSG00000040048.14	2253.58	0.304521	0.0797255	3.81962	0.000133658	0.00320338
ENSMUSG00000040054.16	2650.87	-0.360747	0.0899087	-4.01237	6.01129e-05	0.00180687
ENSMUSG00000040078.9	133.456	-0.609042	0.201332	-3.02507	0.00248576	0.0229606
ENSMUSG00000040118.15	3985.68	-0.168295	0.061259	-2.74726	0.00600951	0.0409966
ENSMUSG00000040225.15	6232.81	-0.331853	0.0795684	-4.17067	3.0371e-05	0.00113563
ENSMUSG00000040249.15	43420.5	0.171106	0.0541504	3.15983	0.00157861	0.0169397
ENSMUSG00000040254.11	1706.33	-0.23834	0.0760405	-3.13438	0.0017222	0.0178903
ENSMUSG00000040260.8	4062.73	-0.332145	0.0739263	-4.49292	7.02534e-06	0.000447033
ENSMUSG00000040274.11	867.36	-0.507478	0.158588	-3.19998	0.00137435	0.015244
ENSMUSG00000040297.12	1095.74	-0.470331	0.0954026	-4.92996	8.22476e-07	0.000111613
ENSMUSG00000040325.16	1434.35	-0.32029	0.108849	-2.94251	0.00325563	0.0276971
ENSMUSG00000040354.14	4441.23	0.193425	0.059363	3.25834	0.00112067	0.0132688
ENSMUSG00000040372.2	167.268	-0.633555	0.202451	-3.12943	0.00175148	0.0180644
ENSMUSG00000040385.6	8142.83	0.147491	0.0537829	2.74234	0.00610027	0.0413822
ENSMUSG00000040435.12	1694.8	0.350203	0.120801	2.89901	0.00374341	0.0300383
ENSMUSG00000040455.17	1057.57	-0.380393	0.0959627	-3.96397	7.37148e-05	0.00208335
ENSMUSG00000040511.14	2541.16	-0.276584	0.0961204	-2.87748	0.00400869	0.0312902
ENSMUSG00000040524.9	1410.44	-0.458327	0.10492	-4.36836	1.25181e-05	0.000633534
ENSMUSG00000040540.6	190.344	-0.479356	0.170393	-2.81323	0.00490461	0.0354128
ENSMUSG00000040565.7	1526.52	-0.417521	0.0951159	-4.38961	1.13556e-05	0.000588382
ENSMUSG00000040661.6	1320.72	-0.336414	0.0957257	-3.51435	0.000440823	0.00713729
ENSMUSG00000040711.7	2678.12	-0.247922	0.0825548	-3.00312	0.00267229	0.0240818
ENSMUSG00000040720.15	2780.36	-0.255995	0.0717135	-3.56969	0.000357401	0.00624219
ENSMUSG00000040721.9	121.98	-0.771304	0.230773	-3.34227	0.000830968	0.0110131
ENSMUSG00000040761.16	1404.06	-0.455792	0.133991	-3.40165	0.000669792	0.00947725
ENSMUSG00000040785.19	5647.86	-0.228245	0.0542341	-4.20851	2.57062e-05	0.00101448
ENSMUSG00000040813.16	2328.19	0.258883	0.0621757	4.16373	3.13092e-05	0.00116271
ENSMUSG00000040824.3	1420.55	0.23355	0.0770084	3.03278	0.00242309	0.0225733
ENSMUSG00000040865.15	1561.33	-0.428541	0.0894859	-4.78893	1.67676e-06	0.000175431
ENSMUSG00000040883.17	427.248	0.307944	0.11401	2.70104	0.00691233	0.0448406
ENSMUSG00000040943.12	642.29	-0.356933	0.134847	-2.64696	0.00812197	0.0495099
ENSMUSG00000040952.16	11392.1	0.343143	0.0700744	4.89683	9.7394e-07	0.00012181
ENSMUSG00000041084.8	3064.37	0.182203	0.0634829	2.87011	0.0041033	0.0316204
ENSMUSG00000041126.16	1194.54	0.282759	0.103213	2.73956	0.00615219	0.0415015
ENSMUSG00000041147.10	199.042	-0.440812	0.156967	-2.80831	0.0049802	0.0357584
ENSMUSG00000041203.9	4631.22	0.301797	0.0713108	4.23213	2.31492e-05	0.000965083
ENSMUSG00000041298.15	597.281	-0.449755	0.157529	-2.85506	0.00430284	0.0324457
ENSMUSG00000041308.6	1409.55	-0.356516	0.0901226	-3.9559	7.62462e-05	0.00211642
ENSMUSG00000041313.14	2867.91	-0.291425	0.0993324	-2.93383	0.00334805	0.0282623
ENSMUSG00000041355.13	4954.31	0.210428	0.0604875	3.47886	0.000503547	0.00780498
ENSMUSG00000041415.10	1830.5	-0.289537	0.0959647	-3.01713	0.00255184	0.0233922
ENSMUSG00000041453.12	3943.85	0.201527	0.0612364	3.29097	0.000998436	0.0124018
ENSMUSG00000041530.16	1558.84	-0.25577	0.0932588	-2.74259	0.00609574	0.0413773
ENSMUSG00000041571.9	1106.28	0.281524	0.090006	3.12784	0.00176098	0.0181108
ENSMUSG00000041685.16	1151.63	-0.278663	0.0891341	-3.12634	0.00176999	0.0181691
ENSMUSG00000041688.16	2175.36	-0.278965	0.0787734	-3.54136	0.000398072	0.00674677
ENSMUSG00000041695.2	469.987	-0.357074	0.128958	-2.76892	0.00562427	0.0390491
ENSMUSG00000041697.8	4608.3	0.338915	0.0725335	4.67252	2.97523e-06	0.000256933
ENSMUSG00000041702.7	2023.74	-0.350075	0.0896609	-3.90443	9.44475e-05	0.00248233
ENSMUSG00000041734.15	5657.61	-0.219973	0.0669238	-3.28692	0.0010129	0.0124325
ENSMUSG00000041736.7	4297.85	0.204401	0.0654701	3.12205	0.00179594	0.0183146
ENSMUSG00000041779.5	1178.52	-0.247489	0.09221	-2.68398	0.00727521	0.0464816
ENSMUSG00000041801.5	5772.3	0.211579	0.058499	3.6168	0.000298272	0.00551018
ENSMUSG00000041841.8	11125.2	0.347006	0.0802994	4.32141	1.55036e-05	0.000736658
ENSMUSG00000041852.15	1832.38	-0.385085	0.114432	-3.36519	0.000764915	0.0103779
ENSMUSG00000041879.13	3911.83	-0.184569	0.0597547	-3.08878	0.00200979	0.0196642
ENSMUSG00000041881.13	2458.38	0.336562	0.080855	4.16253	3.14736e-05	0.00116484
ENSMUSG00000041915.9	1307.62	-0.372878	0.0912083	-4.0882	4.34727e-05	0.00146896
ENSMUSG00000041935.10	1879.24	-0.233688	0.0696301	-3.35614	0.000790382	0.010652
ENSMUSG00000041959.14	7928.49	0.300262	0.0861086	3.48702	0.000488432	0.00761408
ENSMUSG00000041961.14	1039.59	-0.269778	0.0905482	-2.97939	0.00288822	0.0255918
ENSMUSG00000041977.18	1549.51	-0.20723	0.0734364	-2.8219	0.00477401	0.0348163
ENSMUSG00000042035.11	2496.79	-0.297063	0.0728446	-4.07805	4.54159e-05	0.00150662
ENSMUSG00000042063.11	776.725	-0.263391	0.0900654	-2.92444	0.00345074	0.0287941
ENSMUSG00000042121.16	777.955	-0.345919	0.0984538	-3.51352	0.000442215	0.00713909
ENSMUSG00000042185.14	961.679	-0.320044	0.0937384	-3.41422	0.000639648	0.00918207
ENSMUSG00000042190.12	2082.62	-0.405412	0.134661	-3.01061	0.00260727	0.0237205
ENSMUSG00000042302.14	876.131	-0.268317	0.0865827	-3.09897	0.00194194	0.0192268
ENSMUSG00000042308.14	2078.87	-0.286217	0.0802245	-3.5677	0.000360122	0.00626958
ENSMUSG00000042312.9	910.431	0.272477	0.0917558	2.96959	0.00298195	0.0261666
ENSMUSG00000042323.17	3335.39	-0.43292	0.090961	-4.7594	1.94168e-06	0.000193829
ENSMUSG00000042331.13	2246.8	-0.264603	0.0865944	-3.05566	0.00224564	0.0213591
ENSMUSG00000042350.13	1556.31	-0.345646	0.0901291	-3.83501	0.00012556	0.00304281
ENSMUSG00000042406.8	13834.1	0.216806	0.0515189	4.20828	2.57326e-05	0.00101448
ENSMUSG00000042444.10	1950.94	-0.228461	0.0802529	-2.84676	0.00441667	0.0330067
ENSMUSG00000042446.16	1462.01	-0.263992	0.074675	-3.53521	0.000407444	0.00678928
ENSMUSG00000042462.4	247.949	0.441245	0.149148	2.95843	0.00309206	0.0267022
ENSMUSG00000042473.8	1560.98	-0.246746	0.0913098	-2.7023	0.00688623	0.0447605
ENSMUSG00000042485.7	900.755	0.24102	0.0902539	2.67047	0.00757461	0.0473674
ENSMUSG00000042507.15	1403.4	-0.280638	0.0919542	-3.05193	0.00227376	0.0215282
ENSMUSG00000042520.16	7225.42	-0.237139	0.0669415	-3.54248	0.000396388	0.00674677
ENSMUSG00000042523.12	1262.28	-0.293186	0.0957992	-3.06042	0.00221028	0.0210596
ENSMUSG00000042548.14	2576.5	-0.208824	0.06946	-3.0064	0.00264365	0.0239713
ENSMUSG00000042557.14	1734.3	-0.262969	0.0717392	-3.66563	0.000246734	0.00487243
ENSMUSG00000042599.8	854.617	-0.458723	0.107334	-4.27378	1.92186e-05	0.000839831
ENSMUSG00000042644.8	2709	-0.342588	0.0984768	-3.47887	0.000503525	0.00780498
ENSMUSG00000042675.15	1799.95	0.225271	0.0798601	2.82082	0.00479005	0.0349099
ENSMUSG00000042682.9	2728.99	0.182352	0.061185	2.98033	0.00287938	0.0255481
ENSMUSG00000042688.16	6218.43	-0.238084	0.0736677	-3.23186	0.00122989	0.0141314
ENSMUSG00000042694.17	759.032	0.262311	0.0965607	2.71654	0.00659691	0.0432937
ENSMUSG00000042699.11	5496.26	-0.237614	0.0738381	-3.21804	0.0012907	0.0146141
ENSMUSG00000042700.16	2802.38	-0.386632	0.0976801	-3.95815	7.55337e-05	0.0021137
ENSMUSG00000042712.10	2448.28	0.239551	0.0661539	3.62112	0.000293334	0.00542818
ENSMUSG00000042719.17	2508.08	-0.236372	0.0814292	-2.90279	0.00369855	0.0298989
ENSMUSG00000042744.16	1811.31	-0.597566	0.125459	-4.76302	1.9072e-06	0.00019215
ENSMUSG00000042745.9	529.448	0.318297	0.11846	2.68695	0.00721082	0.0461607
ENSMUSG00000042747.12	2214.33	0.271308	0.0807323	3.36059	0.000777758	0.0104997
ENSMUSG00000042772.15	1908.65	-0.232413	0.077174	-3.01154	0.00259928	0.023686
ENSMUSG00000042790.16	857.144	-0.319993	0.10305	-3.10523	0.00190132	0.0190096
ENSMUSG00000042870.15	2290.61	0.201536	0.0692335	2.91095	0.00360326	0.0295012
ENSMUSG00000043019.12	2305.03	-0.298996	0.08118	-3.68312	0.000230394	0.00466654
ENSMUSG00000043091.9	5751.53	0.164149	0.057301	2.86467	0.0041744	0.0319196
ENSMUSG00000043279.9	1813.99	-0.464123	0.108968	-4.25925	2.0511e-05	0.000875216
ENSMUSG00000043384.15	726.601	-0.299745	0.0913934	-3.27972	0.00103909	0.0125905
ENSMUSG00000043467.19	735.416	-0.771014	0.130072	-5.92762	3.07358e-09	3.04033e-06
ENSMUSG00000043535.13	1973.36	-0.429988	0.100434	-4.28131	1.858e-05	0.000821823
ENSMUSG00000043671.14	1154.42	-0.478714	0.146686	-3.26353	0.00110035	0.0131426
ENSMUSG00000043716.13	24057.6	0.234062	0.0600501	3.89777	9.70825e-05	0.00253932
ENSMUSG00000043770.10	2251.77	0.364986	0.076719	4.75744	1.96062e-06	0.000193941
ENSMUSG00000043801.7	1540.05	0.434615	0.0741805	5.85888	4.65999e-09	4.22544e-06
ENSMUSG00000043866.11	1309.41	0.249393	0.0901277	2.7671	0.00565573	0.0391454
ENSMUSG00000043909.16	2151.34	-0.371512	0.109493	-3.39302	0.000691274	0.00966806
ENSMUSG00000043940.15	2107.28	-0.465216	0.114692	-4.05622	4.98727e-05	0.00159607
ENSMUSG00000043943.14	1298.76	-0.213153	0.0795301	-2.68016	0.00735868	0.0467424
ENSMUSG00000043962.16	5651.13	-0.217266	0.0660575	-3.28904	0.00100529	0.0124325
ENSMUSG00000044022.5	606.429	-0.390998	0.135603	-2.88341	0.00393396	0.030996
ENSMUSG00000044042.18	1054.86	-0.541656	0.127307	-4.25471	2.09322e-05	0.000886238
ENSMUSG00000044080.9	930.294	0.273997	0.0961489	2.84972	0.00437582	0.0328633
ENSMUSG00000044452.10	1178.87	-0.330226	0.0930337	-3.54953	0.000385915	0.00663372
ENSMUSG00000044712.15	729.854	-0.354782	0.104474	-3.39588	0.00068409	0.00959283
ENSMUSG00000044783.16	2017.67	-0.236874	0.0856097	-2.76691	0.00565902	0.0391454
ENSMUSG00000044795.12	453.755	-0.302435	0.112266	-2.69392	0.00706176	0.0453939
ENSMUSG00000044864.16	2126.18	-0.396159	0.0896317	-4.41985	9.87692e-06	0.000553973
ENSMUSG00000044894.14	3114.56	0.320151	0.0742369	4.31256	1.61377e-05	0.000753623
ENSMUSG00000045098.18	1563.62	-0.335842	0.0795796	-4.2202	2.44088e-05	0.000987331
ENSMUSG00000045128.9	26668.2	0.301036	0.0622579	4.8353	1.32943e-06	0.000153889
ENSMUSG00000045205.16	956.214	-0.315625	0.114302	-2.76132	0.00575678	0.0396704
ENSMUSG00000045210.8	1502.81	-0.279762	0.0885296	-3.1601	0.00157714	0.0169397
ENSMUSG00000045636.16	2868.99	-0.257871	0.0763371	-3.37805	0.000730011	0.0100803
ENSMUSG00000045752.13	798.312	0.245068	0.0909587	2.69428	0.00705404	0.0453939
ENSMUSG00000045948.8	806.662	0.322666	0.0919947	3.50744	0.000452435	0.00726098
ENSMUSG00000045991.18	302.266	-0.539891	0.148644	-3.63211	0.000281113	0.00526323
ENSMUSG00000046138.15	945.423	-0.368846	0.114478	-3.22199	0.00127305	0.0144897
ENSMUSG00000046201.9	2134.84	-0.250757	0.0764174	-3.28141	0.00103289	0.0125574
ENSMUSG00000046229.9	494.133	0.388442	0.122438	3.17256	0.00151104	0.0163598
ENSMUSG00000046324.12	839.802	-0.34322	0.0905901	-3.78871	0.00015143	0.00348352
ENSMUSG00000046330.10	10878.9	0.279761	0.0819144	3.41528	0.000637155	0.00918207
ENSMUSG00000046364.14	6419.61	0.23854	0.0799705	2.98284	0.00285583	0.0253954
ENSMUSG00000046432.12	1123.94	0.256766	0.084163	3.05081	0.00228222	0.021575
ENSMUSG00000046516.10	1266.19	0.285163	0.0979291	2.91193	0.00359199	0.0294997
ENSMUSG00000046743.6	1424.74	-0.545207	0.115284	-4.72924	2.25363e-06	0.000213482
ENSMUSG00000046785.8	1927.21	-0.224492	0.0786781	-2.8533	0.00432678	0.0325586
ENSMUSG00000046814.3	830.633	0.374732	0.116716	3.21062	0.00132448	0.014842
ENSMUSG00000046836.13	2653.37	-0.168141	0.0624163	-2.69386	0.00706293	0.0453939
ENSMUSG00000046865.7	1987.61	0.225736	0.0786432	2.87038	0.00409981	0.0316159
ENSMUSG00000046873.18	1032.06	-0.305684	0.115176	-2.65407	0.00795278	0.0488894
ENSMUSG00000047036.8	3641.81	-0.442249	0.0996782	-4.43677	9.13201e-06	0.000517528
ENSMUSG00000047153.4	1085.58	-0.239889	0.08551	-2.80539	0.00502562	0.0359762
ENSMUSG00000047193.16	674.65	-0.475145	0.157052	-3.0254	0.00248304	0.0229549
ENSMUSG00000047215.14	18343.1	0.27241	0.0605844	4.49637	6.91238e-06	0.000445051
ENSMUSG00000047260.4	1086.91	0.250544	0.09376	2.67218	0.00753599	0.047312
ENSMUSG00000047414.6	4334.17	-0.289333	0.0841157	-3.43971	0.000582342	0.00862104
ENSMUSG00000047459.14	2906.86	0.196993	0.0647235	3.0436	0.00233763	0.0219652
ENSMUSG00000047497.10	638.489	-0.441508	0.15516	-2.8455	0.00443414	0.0330691
ENSMUSG00000047675.15	22049	0.317759	0.0680339	4.6706	3.00321e-06	0.000257307
ENSMUSG00000047694.12	960.387	-0.32734	0.0843474	-3.88085	0.000104092	0.00269033
ENSMUSG00000047747.10	5739.53	-0.348892	0.0947145	-3.68362	0.000229944	0.00466654
ENSMUSG00000047843.16	901.199	0.313038	0.0856611	3.65437	0.00025781	0.00501058
ENSMUSG00000047866.18	5245.52	0.197997	0.06044	3.27592	0.00105317	0.0126632
ENSMUSG00000047888.10	3038.43	-0.541564	0.117819	-4.59658	4.29478e-06	0.000322287
ENSMUSG00000047910.6	391.003	-0.495301	0.136711	-3.62299	0.000291213	0.00540733
ENSMUSG00000048047.3	758.133	-0.306417	0.0943811	-3.24659	0.00116796	0.0136066
ENSMUSG00000048058.17	2129.43	-0.208322	0.064901	-3.20984	0.00132811	0.0148443
ENSMUSG00000048118.17	375.95	-0.354084	0.124312	-2.84835	0.00439467	0.0329328
ENSMUSG00000048126.16	47625.2	-0.218851	0.0755198	-2.89793	0.00375635	0.0300979
ENSMUSG00000048264.16	1682.89	-0.333417	0.109228	-3.05248	0.00226962	0.0215119
ENSMUSG00000048271.14	2641.18	-0.35969	0.0933395	-3.85357	0.000116407	0.00289846
ENSMUSG00000048279.19	1302.95	-0.450624	0.116169	-3.87905	0.000104867	0.00269754
ENSMUSG00000048280.18	345.359	-0.528351	0.150502	-3.51059	0.00044711	0.00720075
ENSMUSG00000048410.16	579.243	-0.279415	0.10534	-2.65252	0.00798945	0.0490317
ENSMUSG00000048490.14	697.196	-0.264952	0.0998593	-2.65325	0.0079721	0.0489528
ENSMUSG00000048612.16	9483.14	0.187759	0.064231	2.92318	0.0034648	0.0288671
ENSMUSG00000048732.5	275.005	-0.558609	0.159498	-3.5023	0.000461259	0.00732695
ENSMUSG00000048755.9	692.644	0.26133	0.0898265	2.90927	0.00362273	0.0295494
ENSMUSG00000048758.14	1836.06	0.311127	0.0700505	4.44147	8.93483e-06	0.000509005
ENSMUSG00000048807.2	1859.55	0.202711	0.0732895	2.7659	0.00567668	0.0392407
ENSMUSG00000048833.9	2450.91	-0.233267	0.0750713	-3.10728	0.00188818	0.0189586
ENSMUSG00000048874.15	2256.44	-0.22896	0.0728502	-3.14288	0.00167294	0.0176197
ENSMUSG00000048911.15	1079.46	-0.265282	0.089056	-2.97883	0.00289354	0.0256181
ENSMUSG00000049076.11	1648.77	-0.305947	0.0747088	-4.0952	4.21809e-05	0.00145426
ENSMUSG00000049299.14	1157.05	0.246315	0.0846425	2.91007	0.00361352	0.029513
ENSMUSG00000049323.8	1833.88	-0.293485	0.0843749	-3.47834	0.000504535	0.00780917
ENSMUSG00000049470.13	6905.21	-0.456979	0.0927317	-4.92797	8.30868e-07	0.000111613
ENSMUSG00000049517.8	7131.2	0.29095	0.0766964	3.79353	0.000148523	0.00343743
ENSMUSG00000049553.11	2508.71	-0.254115	0.0744519	-3.41314	0.000642179	0.0091964
ENSMUSG00000049658.13	860.775	-0.361686	0.0891504	-4.05703	4.97009e-05	0.00159607
ENSMUSG00000049739.10	1210.16	-0.399388	0.102658	-3.89049	0.000100041	0.00259797
ENSMUSG00000049751.6	3855.15	0.365058	0.0695102	5.25187	1.50562e-07	3.90478e-05
ENSMUSG00000049760.6	1430.12	0.288541	0.0914444	3.15537	0.00160293	0.0170494
ENSMUSG00000049775.16	16846.3	0.255276	0.0616719	4.13926	3.48422e-05	0.0012671
ENSMUSG00000049800.13	2313.14	-0.266667	0.0910481	-2.92886	0.00340211	0.0285195
ENSMUSG00000049960.4	1044.2	0.301748	0.0917247	3.28971	0.0010029	0.0124325
ENSMUSG00000050310.9	1208.18	-0.37621	0.0920102	-4.08879	4.33628e-05	0.00146896
ENSMUSG00000050332.7	919.037	-0.363812	0.0834382	-4.36025	1.29912e-05	0.000640875
ENSMUSG00000050335.17	11080.5	0.261552	0.0729423	3.58574	0.000336126	0.0059859
ENSMUSG00000050373.13	850.471	0.251837	0.0889114	2.83246	0.0046192	0.0339752
ENSMUSG00000050608.11	2307.38	0.247737	0.0823713	3.00756	0.00263353	0.0239194
ENSMUSG00000050708.16	21165.4	0.241077	0.0759631	3.17361	0.00150557	0.0163169
ENSMUSG00000050730.17	2335.63	-0.273457	0.068399	-3.99796	6.3891e-05	0.00187812
ENSMUSG00000050732.9	1466.4	0.343098	0.0778746	4.40578	1.05405e-05	0.000569971
ENSMUSG00000050777.7	1778.82	0.290608	0.0873847	3.32562	0.000882223	0.0114689
ENSMUSG00000050856.16	1146.88	0.278236	0.101634	2.73763	0.00618844	0.0415262
ENSMUSG00000051256.10	1230.67	0.199662	0.072829	2.74151	0.0061157	0.0414352
ENSMUSG00000051285.17	1559.41	-0.29119	0.0811117	-3.58999	0.000330687	0.0058987
ENSMUSG00000051344.13	555.488	-0.499461	0.116511	-4.28681	1.8126e-05	0.000808317
ENSMUSG00000051355.18	1149.72	0.238042	0.088034	2.70397	0.00685158	0.0446153
ENSMUSG00000051403.9	1897.35	0.201988	0.0706741	2.85802	0.00426296	0.0322343
ENSMUSG00000051413.17	499.39	-0.299084	0.112303	-2.66318	0.0077407	0.0479924
ENSMUSG00000051469.14	1567.67	-0.213823	0.0793047	-2.69622	0.00701317	0.0452075
ENSMUSG00000051579.10	2462.34	0.20378	0.073293	2.78034	0.00543017	0.038169
ENSMUSG00000051586.16	1339.15	-0.353724	0.0884613	-3.99863	6.3709e-05	0.00187812
ENSMUSG00000051747.14	39543	-0.489812	0.181104	-2.70459	0.00683888	0.0445592
ENSMUSG00000052033.13	532.867	0.311861	0.116354	2.68027	0.00735626	0.0467424
ENSMUSG00000052146.16	13423	0.307049	0.0650322	4.72148	2.34133e-06	0.000219621
ENSMUSG00000052253.6	3047.18	0.207656	0.0675954	3.07204	0.00212601	0.0204253
ENSMUSG00000052512.17	2276.89	-0.493176	0.12061	-4.089	4.33236e-05	0.00146896
ENSMUSG00000052516.19	577.491	-0.358145	0.114786	-3.12012	0.00180777	0.0184179
ENSMUSG00000052533.14	2393.1	-0.241563	0.0831464	-2.90527	0.00366935	0.0297291
ENSMUSG00000052534.15	2322.53	-0.20482	0.0740717	-2.76516	0.00568944	0.039281
ENSMUSG00000052539.15	1370.13	-0.263012	0.0903117	-2.91227	0.00358815	0.0294997
ENSMUSG00000052557.11	572.026	-0.312206	0.103678	-3.0113	0.0026013	0.023686
ENSMUSG00000052698.15	7538.84	-0.264375	0.0904782	-2.92197	0.00347823	0.0289347
ENSMUSG00000052707.8	1706.3	-0.445561	0.103014	-4.32523	1.5237e-05	0.000730667
ENSMUSG00000052727.6	7381.4	-0.519437	0.103406	-5.02328	5.07973e-07	8.67652e-05
ENSMUSG00000052738.14	2928.9	0.200628	0.068995	2.90787	0.00363905	0.0296159
ENSMUSG00000052812.5	754.42	-0.418622	0.105811	-3.9563	7.61182e-05	0.00211642
ENSMUSG00000052837.6	11555.9	0.212176	0.0597226	3.55269	0.000381308	0.00656489
ENSMUSG00000052911.9	10264.6	-0.267467	0.0632643	-4.22777	2.36022e-05	0.000976336
ENSMUSG00000052926.16	1478.34	0.229023	0.0757897	3.02182	0.0025126	0.0231299
ENSMUSG00000052942.13	1214.54	-0.403771	0.0996851	-4.05047	5.1115e-05	0.00162152
ENSMUSG00000053293.9	1806.07	-0.23158	0.0706809	-3.27642	0.00105134	0.0126632
ENSMUSG00000053317.11	3100.51	0.248159	0.0801038	3.09797	0.00194851	0.0192604
ENSMUSG00000053329.7	1270.4	0.269038	0.0757209	3.55302	0.000380833	0.00656489
ENSMUSG00000053398.11	3904.78	0.218303	0.0672396	3.24664	0.00116774	0.0136066
ENSMUSG00000053477.17	4134.82	-0.258204	0.0834686	-3.09342	0.00197863	0.019466
ENSMUSG00000053560.4	2938.93	0.316375	0.0714986	4.42491	9.64844e-06	0.000543962
ENSMUSG00000053565.10	2219.71	0.204196	0.0714436	2.85814	0.00426127	0.0322343
ENSMUSG00000053580.16	2072.1	-0.61938	0.115293	-5.37223	7.77688e-08	2.64438e-05
ENSMUSG00000053617.11	9476.56	-0.339205	0.0727685	-4.66143	3.14023e-06	0.000262364
ENSMUSG00000053646.13	403.351	-0.446041	0.134626	-3.31319	0.000922399	0.0117939
ENSMUSG00000053774.9	1755.08	-0.210497	0.0753792	-2.7925	0.00523021	0.0370748
ENSMUSG00000053877.12	3221.42	-0.809717	0.104963	-7.71434	1.2161e-14	1.10666e-10
ENSMUSG00000054008.8	3210.78	-0.393234	0.0806484	-4.87591	1.0831e-06	0.000126953
ENSMUSG00000054051.7	1115.27	-0.335564	0.108244	-3.10007	0.00193476	0.0191731
ENSMUSG00000054091.9	981.249	0.282641	0.104346	2.70868	0.0067551	0.044172
ENSMUSG00000054150.12	612.2	-0.46351	0.139603	-3.3202	0.00089952	0.0116373
ENSMUSG00000054178.1	123.887	-0.656196	0.222104	-2.95445	0.00313228	0.0269048
ENSMUSG00000054199.17	2009.51	-0.211954	0.0766951	-2.76359	0.00571702	0.0394463
ENSMUSG00000054263.12	5238.33	-0.300382	0.0777055	-3.86564	0.000110799	0.00281026
ENSMUSG00000054312.6	1185.04	0.302641	0.0970446	3.11857	0.00181728	0.018463
ENSMUSG00000054387.13	2966.13	-0.408597	0.0852958	-4.79035	1.66494e-06	0.000175431
ENSMUSG00000054414.4	1647.69	-0.561415	0.0863633	-6.50061	7.99926e-11	1.12359e-07
ENSMUSG00000054428.12	1651.95	0.299087	0.0863908	3.46203	0.000536124	0.00810172
ENSMUSG00000054452.10	8880.15	0.164347	0.061526	2.67118	0.00755852	0.0473383
ENSMUSG00000054469.14	1489.43	-0.322569	0.0937412	-3.44106	0.000579432	0.00860137
ENSMUSG00000054611.16	3521.44	-0.366634	0.0933781	-3.92634	8.62474e-05	0.00232868
ENSMUSG00000054716.4	502.875	0.361646	0.117762	3.07099	0.0021335	0.0204714
ENSMUSG00000054766.13	5927.68	0.145732	0.0540499	2.69625	0.00701261	0.0452075
ENSMUSG00000054823.16	2426.39	-0.249326	0.0817317	-3.05055	0.00228424	0.0215753
ENSMUSG00000055024.12	2879.57	-0.756863	0.106371	-7.1153	1.11672e-12	3.03775e-09
ENSMUSG00000055053.18	10380.2	-0.285416	0.0855337	-3.33688	0.000847235	0.0111743
ENSMUSG00000055065.7	16198.5	-0.262074	0.0636409	-4.118	3.82167e-05	0.00135451
ENSMUSG00000055204.15	5444.86	-0.288471	0.0862316	-3.3453	0.000821937	0.01092
ENSMUSG00000055296.14	1998.23	-0.457374	0.0905132	-5.05312	4.3465e-07	8.0026e-05
ENSMUSG00000055302.5	9380.62	0.221662	0.0725715	3.05439	0.00225515	0.0213935
ENSMUSG00000055320.17	5109.17	-0.379949	0.0849983	-4.47007	7.81922e-06	0.000467478
ENSMUSG00000055322.15	14056	-0.586195	0.180942	-3.23969	0.00119662	0.0138515
ENSMUSG00000055368.14	5851.79	-0.144479	0.0537961	-2.68568	0.00723816	0.0462741
ENSMUSG00000055436.18	5313.9	-0.158894	0.0587899	-2.70275	0.00687691	0.0447266
ENSMUSG00000055485.6	1516.92	-0.690949	0.138239	-4.99824	5.78574e-07	9.38897e-05
ENSMUSG00000055491.13	2636.95	-0.381781	0.0833157	-4.58234	4.59801e-06	0.000338311
ENSMUSG00000055531.12	2022.94	-0.189247	0.0653628	-2.89534	0.00378752	0.0302833
ENSMUSG00000055681.14	4438.58	0.204239	0.0578961	3.52769	0.0004192	0.00692325
ENSMUSG00000055762.16	4859.65	0.2538	0.0619622	4.09603	4.20287e-05	0.00145426
ENSMUSG00000055839.6	4673.71	0.300003	0.0671025	4.47081	7.79239e-06	0.000467478
ENSMUSG00000055866.9	851.449	-0.267011	0.0917172	-2.91124	0.0036	0.0294997
ENSMUSG00000055980.2	3442.67	-0.20975	0.0698472	-3.00298	0.00267354	0.0240818
ENSMUSG00000056050.12	3415.85	-0.240812	0.0746448	-3.22611	0.00125485	0.0143124
ENSMUSG00000056201.7	20360.7	0.198076	0.0589161	3.362	0.000773792	0.0104592
ENSMUSG00000056211.13	2132.83	-0.224617	0.0698933	-3.21371	0.00131033	0.0147443
ENSMUSG00000056493.9	1287.65	-0.348536	0.0852272	-4.0895	4.32307e-05	0.00146896
ENSMUSG00000056501.3	915.036	0.364488	0.0978355	3.72552	0.000194911	0.00416303
ENSMUSG00000056536.14	1585.16	-0.325369	0.103664	-3.13869	0.00169703	0.0177551
ENSMUSG00000056579.18	4108.04	-0.167566	0.0571993	-2.92951	0.00339494	0.0284813
ENSMUSG00000056612.6	5367.5	0.298326	0.071423	4.17689	2.95519e-05	0.0011204
ENSMUSG00000056629.15	889.399	0.280033	0.0962317	2.90998	0.0036145	0.029513
ENSMUSG00000056919.9	462.954	-0.567225	0.181398	-3.12697	0.00176621	0.0181474
ENSMUSG00000056962.11	1887.74	0.185323	0.0672451	2.75593	0.0058526	0.0402288
ENSMUSG00000057000.12	2970.6	-0.216593	0.0769008	-2.81652	0.0048547	0.035188
ENSMUSG00000057036.7	8231.21	0.278505	0.0705284	3.94884	7.85312e-05	0.0021743
ENSMUSG00000057181.15	1182.41	-0.234689	0.0843026	-2.78389	0.00537114	0.0378274
ENSMUSG00000057262.2	2795.47	0.212451	0.069155	3.0721	0.00212557	0.0204253
ENSMUSG00000057280.15	1006.39	-0.376791	0.111931	-3.36628	0.000761888	0.0103626
ENSMUSG00000057322.12	4497.14	0.340105	0.0811897	4.18901	2.80172e-05	0.00107344
ENSMUSG00000057335.11	3494.37	-0.232885	0.070529	-3.30198	0.000960047	0.0120627
ENSMUSG00000057411.8	487.42	0.307749	0.113406	2.7137	0.00665369	0.0436137
ENSMUSG00000057637.13	2556.55	-0.347542	0.0901804	-3.85385	0.000116273	0.00289846
ENSMUSG00000057666.18	24395.3	0.25121	0.0653993	3.84117	0.00012245	0.00299419
ENSMUSG00000057672.16	7593.91	-0.327179	0.0750441	-4.35983	1.30166e-05	0.000640875
ENSMUSG00000057841.5	13349.6	0.289768	0.07398	3.91684	8.9717e-05	0.00238628
ENSMUSG00000057863.6	6326.28	0.382847	0.0745302	5.1368	2.7945e-07	5.73716e-05
ENSMUSG00000058230.12	3334.43	-0.393077	0.0770203	-5.10355	3.33336e-07	6.50467e-05
ENSMUSG00000058318.15	1379.88	-0.411782	0.0986415	-4.17453	2.98602e-05	0.00112816
ENSMUSG00000058443.5	19899.2	0.235524	0.0667891	3.52638	0.000421288	0.0069455
ENSMUSG00000058546.8	21796.1	0.317066	0.071055	4.46226	8.10998e-06	0.000476998
ENSMUSG00000058569.8	5967.76	0.175921	0.0540338	3.25575	0.00113094	0.0133468
ENSMUSG00000058571.11	1801.02	-0.411778	0.0868442	-4.74158	2.12059e-06	0.000206019
ENSMUSG00000058586.12	547.941	0.280703	0.102702	2.73319	0.00627247	0.0419231
ENSMUSG00000058600.13	13964.7	0.163692	0.0579556	2.82444	0.00473636	0.0346347
ENSMUSG00000058603.10	4736.24	0.299023	0.0758902	3.94021	8.14106e-05	0.00223131
ENSMUSG00000058672.7	8878.42	0.154555	0.0576483	2.68099	0.0073404	0.0467424
ENSMUSG00000058690.14	3017.83	-0.272058	0.0913989	-2.9766	0.00291462	0.0257225
ENSMUSG00000058833.11	1215.55	0.307422	0.10255	2.99778	0.00271956	0.0243953
ENSMUSG00000058881.12	1579.81	-0.2428	0.0867868	-2.79766	0.00514745	0.0366794
ENSMUSG00000059040.4	32021.9	0.160473	0.0600663	2.6716	0.00754905	0.0473164
ENSMUSG00000059070.16	10975.6	0.298772	0.0678283	4.40483	1.05866e-05	0.000569971
ENSMUSG00000059182.7	1851.46	0.222581	0.0735236	3.02734	0.00246713	0.0228662
ENSMUSG00000059273.9	1821.13	-0.371046	0.101514	-3.65513	0.000257056	0.00501058
ENSMUSG00000059291.15	13042.8	0.288009	0.0634282	4.5407	5.60678e-06	0.000388582
ENSMUSG00000059355.13	4918.13	0.28606	0.0703347	4.06713	4.75958e-05	0.0015561
ENSMUSG00000059495.14	3909.71	-0.437122	0.0913166	-4.78688	1.69393e-06	0.000175539
ENSMUSG00000059518.14	758.315	0.287253	0.0919311	3.12466	0.00178012	0.0182479
ENSMUSG00000059534.8	1960.93	0.269354	0.0784826	3.43202	0.000599094	0.00878737
ENSMUSG00000059734.6	1574.34	0.238969	0.0741874	3.22116	0.00127673	0.0145164
ENSMUSG00000059743.12	12456.5	0.187387	0.0517372	3.6219	0.000292442	0.00542088
ENSMUSG00000059751.7	8650.42	0.306065	0.061383	4.98615	6.15935e-07	9.57428e-05
ENSMUSG00000059775.5	4752.73	0.294653	0.0799396	3.68594	0.000227857	0.0046429
ENSMUSG00000059890.16	2363.74	-0.271538	0.0833653	-3.2572	0.00112516	0.0133075
ENSMUSG00000059921.15	936.346	-0.26615	0.0948355	-2.80644	0.00500929	0.0358829
ENSMUSG00000060012.9	2966.27	-0.355184	0.0821207	-4.32514	1.52432e-05	0.000730667
ENSMUSG00000060036.14	5714.04	0.281924	0.0672952	4.18937	2.79735e-05	0.00107344
ENSMUSG00000060126.14	62390.5	0.253332	0.068156	3.71694	0.000201654	0.00426887
ENSMUSG00000060147.15	6727.43	0.168369	0.0538974	3.12387	0.00178489	0.0182479
ENSMUSG00000060336.6	129.543	-0.54426	0.198013	-2.74861	0.00598493	0.0409058
ENSMUSG00000060419.8	5559.71	0.265525	0.0622649	4.26444	2.00404e-05	0.000865318
ENSMUSG00000060510.14	1884.51	-0.283782	0.0945647	-3.00093	0.00269155	0.0242039
ENSMUSG00000060600.15	10434	0.175909	0.0594732	2.95778	0.00309865	0.0267378
ENSMUSG00000060636.14	9873.48	0.285376	0.0712348	4.00613	6.17209e-05	0.00183493
ENSMUSG00000060657.8	1817.16	-0.344723	0.0780512	-4.41663	1.00252e-05	0.000559405
ENSMUSG00000060671.12	3951.8	-0.315711	0.0794682	-3.97279	7.10351e-05	0.0020287
ENSMUSG00000060675.13	4147.57	0.169695	0.060238	2.81708	0.0048462	0.0351544
ENSMUSG00000060803.5	4789.28	0.233719	0.0758713	3.08046	0.00206681	0.0200615
ENSMUSG00000060860.8	2494.75	0.315991	0.0715851	4.4142	1.01386e-05	0.00056285
ENSMUSG00000060938.14	4170.89	0.361846	0.0633514	5.71173	1.11834e-08	7.15804e-06
ENSMUSG00000061086.12	9218.57	0.279528	0.0798027	3.50275	0.00046049	0.00732542
ENSMUSG00000061104.5	1966.41	0.193572	0.0730704	2.64912	0.00807026	0.0493619
ENSMUSG00000061111.8	3111.75	0.254493	0.0656346	3.87742	0.000105572	0.00270926
ENSMUSG00000061175.11	646.548	-0.274221	0.101614	-2.69867	0.00696182	0.0450366
ENSMUSG00000061232.15	5816.96	0.216777	0.0698388	3.10396	0.00190952	0.0190096
ENSMUSG00000061315.14	15238.1	0.23355	0.0704151	3.31676	0.000910684	0.0116853
ENSMUSG00000061410.6	1527.66	-0.368394	0.105991	-3.47571	0.000509501	0.00784757
ENSMUSG00000061436.15	859.476	-1.091	0.309274	-3.52763	0.000419302	0.00692325
ENSMUSG00000061477.4	4444.1	0.287102	0.0714564	4.01787	5.87275e-05	0.00177998
ENSMUSG00000061518.11	3607.38	0.284172	0.0659634	4.30802	1.64722e-05	0.000759468
ENSMUSG00000061603.8	1907.07	-0.351053	0.0976132	-3.59637	0.000322693	0.00581328
ENSMUSG00000061607.15	772.75	-0.587483	0.107402	-5.46993	4.50223e-08	2.12995e-05
ENSMUSG00000061613.12	2305.09	0.248971	0.0704047	3.53628	0.000405807	0.00678928
ENSMUSG00000061665.7	1464.33	-0.246767	0.0920568	-2.68059	0.00734919	0.0467424
ENSMUSG00000061751.16	1124.3	-0.320476	0.0974606	-3.28826	0.00100809	0.0124325
ENSMUSG00000061755.10	1780.77	-0.363932	0.0947413	-3.84132	0.000122374	0.00299419
ENSMUSG00000061787.15	8628.11	0.290313	0.0711028	4.08301	4.44556e-05	0.00148381
ENSMUSG00000061816.15	4265.13	0.283074	0.0909321	3.11303	0.00185178	0.0187434
ENSMUSG00000061983.7	2081.19	0.307315	0.0900564	3.41248	0.000643755	0.0091964
ENSMUSG00000062006.12	6395.7	0.293766	0.0737755	3.98189	6.83697e-05	0.00197329
ENSMUSG00000062078.15	10019.9	-0.224872	0.0785546	-2.86262	0.00420151	0.0320151
ENSMUSG00000062300.14	642.643	0.250882	0.0935295	2.68238	0.00731005	0.046624
ENSMUSG00000062328.7	17420.9	0.262642	0.0617753	4.25156	2.12286e-05	0.000895304
ENSMUSG00000062353.6	10592.9	0.337382	0.0636346	5.30187	1.14625e-07	3.2379e-05
ENSMUSG00000062519.13	557.064	-0.408475	0.141918	-2.87824	0.00399902	0.0312902
ENSMUSG00000062611.4	15629.4	0.228129	0.0638137	3.57492	0.000350332	0.00616823
ENSMUSG00000062647.16	23975.4	0.24851	0.0611363	4.06485	4.80642e-05	0.00156115
ENSMUSG00000062901.3	1305.02	-0.412583	0.0838585	-4.92	8.65458e-07	0.00011235
ENSMUSG00000062949.13	433.393	-0.324843	0.122652	-2.64849	0.00808515	0.0493977
ENSMUSG00000062997.6	9565.9	0.350487	0.0830245	4.22149	2.42692e-05	0.000985346
ENSMUSG00000063077.14	5135.6	-0.354032	0.0788891	-4.48771	7.19916e-06	0.00045543
ENSMUSG00000063108.15	1073.29	-0.436734	0.106892	-4.08576	4.39333e-05	0.00147543
ENSMUSG00000063235.16	712.122	0.255781	0.0958905	2.66743	0.00764344	0.0476336
ENSMUSG00000063236.6	795.546	0.256832	0.0948314	2.7083	0.00676283	0.044196
ENSMUSG00000063275.15	2538.88	0.22865	0.0811337	2.81819	0.00482958	0.0351148
ENSMUSG00000063316.13	6235.4	0.31274	0.0626738	4.98997	6.03894e-07	9.52315e-05
ENSMUSG00000063317.7	920.534	-0.392836	0.108339	-3.626	0.00028784	0.00535382
ENSMUSG00000063382.6	4150.1	-0.328988	0.0902364	-3.64585	0.000266509	0.00512347
ENSMUSG00000063450.14	423.994	-0.550647	0.197599	-2.78669	0.00532496	0.0375996
ENSMUSG00000063457.14	16496.9	0.325221	0.0674444	4.82206	1.42084e-06	0.000159383
ENSMUSG00000063550.8	2336.85	-0.252468	0.0772364	-3.26876	0.00108019	0.0129302
ENSMUSG00000063663.11	490.487	-0.461804	0.130505	-3.5386	0.000402258	0.00674677
ENSMUSG00000063787.4	748.551	0.289659	0.108403	2.67205	0.00753883	0.047312
ENSMUSG00000063870.12	10488.5	-0.21681	0.0619779	-3.49819	0.000468436	0.00739775
ENSMUSG00000063882.12	5097.57	0.312179	0.0675693	4.62012	3.8351e-06	0.00029807
ENSMUSG00000063894.15	667.861	-0.39969	0.10742	-3.7208	0.000198589	0.00421217
ENSMUSG00000064068.14	699.109	0.413159	0.0940224	4.39426	1.1115e-05	0.000588306
ENSMUSG00000064127.13	1417.03	-0.278504	0.0933304	-2.98406	0.00284449	0.0253281
ENSMUSG00000064179.13	5580.1	0.212066	0.071584	2.96247	0.00305179	0.0265294
ENSMUSG00000064210.7	4106.8	-0.243183	0.0674691	-3.60436	0.000312922	0.00569382
ENSMUSG00000064302.13	2841.88	-0.288801	0.0735917	-3.92437	8.69564e-05	0.00233659
ENSMUSG00000064326.13	388.094	0.404782	0.138089	2.93132	0.00337525	0.0283818
ENSMUSG00000064354.1	168554	0.178259	0.0606942	2.937	0.00331404	0.0280623
ENSMUSG00000064358.1	127697	0.245008	0.0696586	3.51727	0.000436003	0.00711036
ENSMUSG00000065947.3	16593.4	-0.274062	0.100036	-2.73963	0.00615079	0.0415015
ENSMUSG00000065954.11	4255.93	-0.275124	0.0732389	-3.75653	0.000172285	0.00382577
ENSMUSG00000065990.12	2226.77	0.210658	0.0721133	2.92121	0.00348679	0.0289616
ENSMUSG00000066043.13	2297.5	-0.413574	0.0743171	-5.56498	2.62176e-08	1.35844e-05
ENSMUSG00000066306.13	5862.53	-0.231519	0.0691842	-3.34641	0.000818641	0.0108895
ENSMUSG00000066315.9	568.509	0.601153	0.164268	3.65959	0.000252619	0.0049527
ENSMUSG00000066324.2	3939.78	-0.194178	0.0614784	-3.15847	0.001586	0.0169688
ENSMUSG00000066406.15	3274.4	-0.542738	0.109304	-4.96541	6.85578e-07	9.68802e-05
ENSMUSG00000066551.12	3567.64	0.161203	0.0605838	2.66082	0.00779497	0.0482464
ENSMUSG00000066571.13	2764.88	-0.377706	0.107192	-3.52366	0.000425637	0.00699601
ENSMUSG00000066724.3	5212.45	0.286219	0.0759482	3.76861	0.00016416	0.00369901
ENSMUSG00000067038.5	22984.5	0.333633	0.0738288	4.51901	6.21282e-06	0.00041914
ENSMUSG00000067071.8	1747.46	0.225866	0.0828148	2.72736	0.00638438	0.0424364
ENSMUSG00000067274.10	53743.2	0.242146	0.0552079	4.38608	1.1541e-05	0.000591232
ENSMUSG00000067288.13	7100.4	0.321687	0.0894248	3.59728	0.000321557	0.00580243
ENSMUSG00000067336.6	2728.26	-0.331325	0.0941217	-3.52018	0.000431262	0.00704917
ENSMUSG00000067629.13	757.079	-0.330962	0.108662	-3.0458	0.00232066	0.0218624
ENSMUSG00000067719.5	296.188	0.715264	0.199238	3.59001	0.00033067	0.0058987
ENSMUSG00000067818.6	2360.19	0.226659	0.0785048	2.8872	0.00388684	0.0307583
ENSMUSG00000067847.13	1138.69	0.333257	0.092185	3.61509	0.000300242	0.00553718
ENSMUSG00000067851.11	2393.3	-0.281854	0.0954661	-2.9524	0.00315315	0.0270247
ENSMUSG00000067995.4	710.685	0.279639	0.0933334	2.99613	0.0027343	0.024467
ENSMUSG00000068040.10	3195.4	-0.199984	0.0658223	-3.03824	0.00237965	0.0222569
ENSMUSG00000068196.5	9067.78	-0.158727	0.0579528	-2.7389	0.00616452	0.0415167
ENSMUSG00000068220.6	51153.1	0.269977	0.0673143	4.0107	6.05398e-05	0.00181469
ENSMUSG00000068240.5	13651.8	0.261074	0.0653754	3.99345	6.51184e-05	0.00190471
ENSMUSG00000068284.14	1437.31	-0.442479	0.100897	-4.38547	1.15736e-05	0.000591232
ENSMUSG00000068290.11	1668.31	0.26121	0.0804078	3.24856	0.0011599	0.0135417
ENSMUSG00000068329.12	1857.96	0.185166	0.0663736	2.78976	0.00527477	0.0373421
ENSMUSG00000068396.9	2084.22	0.340222	0.0988894	3.44042	0.000580803	0.00860997
ENSMUSG00000068663.14	1738.95	-0.259389	0.0802135	-3.23373	0.00122183	0.0140536
ENSMUSG00000068699.12	33286.4	-0.337584	0.0903032	-3.73834	0.000185238	0.00403923
ENSMUSG00000068749.9	3451.02	0.261142	0.063888	4.08749	4.36057e-05	0.00146896
ENSMUSG00000068966.10	314.297	-0.400909	0.141828	-2.82672	0.00470268	0.0344578
ENSMUSG00000069117.4	17500.5	0.294373	0.0634976	4.63597	3.55265e-06	0.000282164
ENSMUSG00000069495.12	920.848	-0.236922	0.0884321	-2.67914	0.00738113	0.0468304
ENSMUSG00000069601.14	1247.75	-0.435224	0.085757	-5.07509	3.87319e-07	7.26624e-05
ENSMUSG00000069682.6	17070.5	0.292801	0.0713815	4.10192	4.09739e-05	0.00142897
ENSMUSG00000069729.14	1526.8	-0.267123	0.100762	-2.65102	0.00802483	0.049138
ENSMUSG00000069744.7	3468.11	0.284952	0.0689545	4.13246	3.58907e-05	0.00128476
ENSMUSG00000069769.13	4845.41	-0.243492	0.0700702	-3.47498	0.000510897	0.0078518
ENSMUSG00000069833.12	19001.6	-0.335867	0.0674451	-4.97985	6.36321e-07	9.60525e-05
ENSMUSG00000069895.4	1640.81	-0.260326	0.0879115	-2.96123	0.00306413	0.0265294
ENSMUSG00000070003.7	960.004	0.270087	0.0828507	3.25992	0.00111442	0.0132524
ENSMUSG00000070047.14	5372.04	-0.204522	0.0596683	-3.42765	0.000608825	0.00889212
ENSMUSG00000070283.4	274.887	0.414481	0.145777	2.84326	0.00446544	0.0331888
ENSMUSG00000070284.10	1299.91	0.320796	0.109353	2.93358	0.00335083	0.0282638
ENSMUSG00000070319.6	2399.68	0.228273	0.0646566	3.53054	0.000414708	0.00687872
ENSMUSG00000070394.10	951.46	0.284384	0.0971061	2.92859	0.00340504	0.0285221
ENSMUSG00000070469.12	3427.72	-0.19707	0.0633528	-3.11067	0.00186663	0.0188412
ENSMUSG00000070493.3	6244.26	0.284317	0.0734529	3.87074	0.000108505	0.00276497
ENSMUSG00000070565.11	2152.63	-0.493657	0.0993734	-4.9677	6.7751e-07	9.68802e-05
ENSMUSG00000070808.4	645.728	-0.385351	0.116173	-3.31705	0.000909741	0.0116853
ENSMUSG00000070939.9	1129.47	-0.286495	0.0815301	-3.51398	0.000441448	0.00713729
ENSMUSG00000071014.10	1462.67	0.236836	0.0812381	2.91533	0.00355311	0.0292889
ENSMUSG00000071074.9	2787.57	0.238933	0.0709265	3.36874	0.000755117	0.0103092
ENSMUSG00000071076.6	3822.23	0.283983	0.0689432	4.11908	3.80386e-05	0.00135261
ENSMUSG00000071337.11	1637.29	-0.270939	0.0778135	-3.4819	0.000497865	0.00773895
ENSMUSG00000071415.6	20293.7	0.298624	0.0666531	4.48027	7.45501e-06	0.000463531
ENSMUSG00000071528.3	2303.28	0.299128	0.0876602	3.41236	0.000644027	0.0091964
ENSMUSG00000071547.4	8359.55	0.15526	0.056863	2.73043	0.00632522	0.0421462
ENSMUSG00000071655.11	1505.49	0.194845	0.0730061	2.66889	0.0076102	0.0475354
ENSMUSG00000071796.13	9913.96	-0.194496	0.0676524	-2.87494	0.00404109	0.0314037
ENSMUSG00000071984.10	29647.3	-0.303487	0.0770014	-3.94132	8.10351e-05	0.00222662
ENSMUSG00000072235.6	30780.4	0.171128	0.0526521	3.25016	0.00115339	0.0135048
ENSMUSG00000072501.5	2036.47	-0.288206	0.10209	-2.82307	0.00475666	0.0347364
ENSMUSG00000072692.7	2360.33	0.378215	0.0880997	4.29303	1.7625e-05	0.000799073
ENSMUSG00000072772.3	1694.47	0.312167	0.10646	2.93225	0.00336516	0.0283189
ENSMUSG00000072812.4	2258.23	-0.507265	0.109161	-4.64696	3.36857e-06	0.000271507
ENSMUSG00000072940.5	1748.88	0.240827	0.0899581	2.6771	0.00742626	0.0470618
ENSMUSG00000073002.9	2908.6	0.267731	0.0730722	3.66392	0.000248383	0.00488725
ENSMUSG00000073016.3	272.988	-0.585452	0.169913	-3.44561	0.000569779	0.00850448
ENSMUSG00000073096.11	290.228	-0.409914	0.136584	-3.00119	0.00268926	0.0242033
ENSMUSG00000073411.11	3321.37	0.173878	0.064972	2.6762	0.00744624	0.0471335
ENSMUSG00000073481.9	1228.53	0.247828	0.0936001	2.64773	0.00810347	0.0494803
ENSMUSG00000073530.11	3002.43	-0.566273	0.0827898	-6.83989	7.9256e-12	1.72477e-08
ENSMUSG00000073557.11	977.754	-0.362346	0.0882778	-4.10461	4.04991e-05	0.00141695
ENSMUSG00000073616.10	1322.78	0.400027	0.100886	3.96515	7.33499e-05	0.00207844
ENSMUSG00000073643.11	1970.69	-0.234807	0.0748675	-3.13631	0.00171091	0.0178147
ENSMUSG00000073647.4	271.701	-0.454955	0.145849	-3.11935	0.00181248	0.0184391
ENSMUSG00000073664.11	1129.62	-0.504651	0.105091	-4.80202	1.5707e-06	0.000167557
ENSMUSG00000073676.4	3247.48	0.283229	0.0787646	3.59589	0.000323283	0.00581428
ENSMUSG00000073702.11	12304.9	0.36967	0.0636542	5.80747	6.34236e-09	4.60074e-06
ENSMUSG00000073838.10	2481.34	0.189831	0.0638753	2.97189	0.00295968	0.0260553
ENSMUSG00000074129.14	16301	0.336036	0.0640911	5.2431	1.57899e-07	3.90478e-05
ENSMUSG00000074212.7	1532	-0.229528	0.0807766	-2.84152	0.0044899	0.0333024
ENSMUSG00000074221.12	2599.17	-0.33835	0.104504	-3.23768	0.00120504	0.0139194
ENSMUSG00000074305.9	3170.41	-0.498532	0.103283	-4.82687	1.38694e-06	0.000157201
ENSMUSG00000074415.14	2062.69	-0.296683	0.0701543	-4.22901	2.34724e-05	0.000974822
ENSMUSG00000074457.10	2288.08	0.266055	0.0689721	3.85744	0.000114582	0.0028801
ENSMUSG00000074578.13	2646.18	0.251918	0.0717624	3.51044	0.000447358	0.00720075
ENSMUSG00000074582.10	2242.03	-0.232347	0.0824537	-2.81791	0.00483372	0.0351148
ENSMUSG00000074884.12	13160.4	0.272465	0.0723203	3.76747	0.000164909	0.00370696
ENSMUSG00000074994.5	1404.47	-0.331659	0.100154	-3.31147	0.000928058	0.0118385
ENSMUSG00000075254.12	2646.88	-0.334211	0.0831022	-4.02169	5.77824e-05	0.00177607
ENSMUSG00000075415.13	1601.47	-0.241278	0.086807	-2.77947	0.00544474	0.0382239
ENSMUSG00000075486.10	870.453	0.282626	0.0995297	2.83962	0.00451676	0.0334105
ENSMUSG00000075595.9	1979.07	-0.246504	0.0728406	-3.38415	0.000713979	0.00990919
ENSMUSG00000075702.9	1732.52	0.274094	0.079115	3.4645	0.000531209	0.00805026
ENSMUSG00000075703.15	1352.25	-0.475654	0.103805	-4.58218	4.6016e-06	0.000338311
ENSMUSG00000075706.10	7301.18	0.299198	0.0679557	4.40284	1.06842e-05	0.000569971
ENSMUSG00000078193.2	2475.97	0.450635	0.0794997	5.66839	1.44147e-08	8.25509e-06
ENSMUSG00000078515.4	2322.02	-0.257204	0.0903977	-2.84525	0.00443764	0.0330726
ENSMUSG00000078684.8	1138.64	-0.419129	0.0901625	-4.64859	3.34204e-06	0.000271379
ENSMUSG00000078713.8	1947.57	0.244347	0.0770817	3.16998	0.00152449	0.0164726
ENSMUSG00000078812.10	18023.5	0.191694	0.0535787	3.5778	0.000346495	0.00612048
ENSMUSG00000078879.10	146.635	-0.745	0.201234	-3.70215	0.000213776	0.00444658
ENSMUSG00000078919.10	558.085	0.571195	0.137792	4.14535	3.39297e-05	0.00123889
ENSMUSG00000078941.9	1828	0.192824	0.067319	2.86433	0.00417892	0.0319317
ENSMUSG00000079003.2	1243.21	0.253647	0.0892919	2.84065	0.00450213	0.0333704
ENSMUSG00000079065.3	222.785	-0.980808	0.219388	-4.47065	7.79828e-06	0.000467478
ENSMUSG00000079225.3	238.135	-0.821767	0.164501	-4.99553	5.86756e-07	9.38897e-05
ENSMUSG00000079435.9	7045.55	0.322112	0.0641567	5.0207	5.14825e-07	8.67652e-05
ENSMUSG00000079469.10	470.384	-0.361977	0.114032	-3.17434	0.00150176	0.016308
ENSMUSG00000079487.11	1965.99	0.21631	0.0774096	2.79435	0.00520034	0.0369595
ENSMUSG00000079523.8	31320.8	0.278591	0.0695017	4.0084	6.1132e-05	0.0018224
ENSMUSG00000079575.3	588.524	-0.491345	0.120834	-4.0663	4.77657e-05	0.0015561
ENSMUSG00000079641.3	10424.3	0.299533	0.0863981	3.46689	0.000526513	0.00800137
ENSMUSG00000079658.9	1986.97	0.236388	0.0654577	3.61131	0.000304651	0.00558486
ENSMUSG00000079677.2	566.464	0.344811	0.0992859	3.4729	0.000514859	0.00789338
ENSMUSG00000080316.11	593.728	-0.308364	0.112572	-2.73927	0.00615759	0.0415122
ENSMUSG00000081485.5	229.938	0.474118	0.151563	3.12818	0.00175891	0.0181108
ENSMUSG00000081604.5	4143.22	0.311777	0.0916532	3.4017	0.000669675	0.00947725
ENSMUSG00000083380.1	959.893	0.285422	0.0899139	3.17439	0.00150151	0.016308
ENSMUSG00000084349.3	26555.3	0.210167	0.0511279	4.11062	3.94604e-05	0.00138954
ENSMUSG00000084383.1	11872.7	0.294747	0.0713037	4.13369	3.56981e-05	0.00128476
ENSMUSG00000084786.9	2053.42	0.272814	0.0732963	3.72206	0.000197603	0.00420766
ENSMUSG00000085133.2	400.838	-0.517217	0.137732	-3.75525	0.000173169	0.00383758
ENSMUSG00000085438.1	4153.87	-0.234391	0.0720789	-3.25187	0.00114649	0.0134719
ENSMUSG00000085787.3	126.088	0.653703	0.228963	2.85506	0.00430284	0.0324457
ENSMUSG00000086503.4	36980.5	-0.353856	0.0961538	-3.6801	0.000233139	0.00468195
ENSMUSG00000086583.3	17317.6	0.237472	0.0605126	3.92433	8.69699e-05	0.00233659
ENSMUSG00000086841.1	1508.74	0.260056	0.0877953	2.96207	0.00305578	0.0265294
ENSMUSG00000086968.8	405.77	-0.436004	0.146439	-2.97738	0.00290725	0.0256976
ENSMUSG00000087574.1	286.54	-0.390064	0.147244	-2.64911	0.00807047	0.0493619
ENSMUSG00000089756.2	385.82	-0.518913	0.15583	-3.32998	0.000868507	0.0113448
ENSMUSG00000089847.8	561.795	0.305863	0.104878	2.91638	0.00354119	0.029235
ENSMUSG00000090053.9	292.22	-0.461284	0.167568	-2.75281	0.00590857	0.0405623
ENSMUSG00000090066.2	11028.6	-0.293216	0.107075	-2.73842	0.00617351	0.0415167
ENSMUSG00000090112.8	973.663	-0.440666	0.121352	-3.6313	0.000282002	0.00526323
ENSMUSG00000090136.4	3275.63	0.248873	0.070385	3.53588	0.000406421	0.00678928
ENSMUSG00000090137.8	3923.81	0.341083	0.0776284	4.39379	1.11392e-05	0.000588306
ENSMUSG00000090247.7	1255.3	0.256228	0.0915641	2.79834	0.00513656	0.0366498
ENSMUSG00000090381.2	198.304	2.89137	0.478158	6.04688	1.47677e-09	1.60687e-06
ENSMUSG00000090399.1	171.227	-1.25359	0.26921	-4.65655	3.21546e-06	0.000263063
ENSMUSG00000090553.8	1423.95	0.274083	0.0989571	2.76971	0.00561061	0.039009
ENSMUSG00000090733.6	7687.35	0.346943	0.0790733	4.38761	1.14602e-05	0.000590988
ENSMUSG00000090799.2	1048.42	-0.237176	0.0807146	-2.93845	0.00329863	0.0279972
ENSMUSG00000090841.2	21924.9	0.289696	0.0636853	4.54886	5.39379e-06	0.000381102
ENSMUSG00000090862.3	7708.55	0.215631	0.0815184	2.64519	0.00816461	0.0497419
ENSMUSG00000091228.1	2408.03	0.30957	0.0701746	4.41142	1.02695e-05	0.000565765
ENSMUSG00000091803.7	830.409	0.250908	0.0922258	2.72059	0.00651658	0.0429461
ENSMUSG00000091898.8	22300.4	0.29465	0.0789517	3.73203	0.000189945	0.00411711
ENSMUSG00000091957.3	46743.4	0.240853	0.0602522	3.99742	6.40368e-05	0.00187812
ENSMUSG00000092035.8	923.135	-0.277955	0.102266	-2.71797	0.00656833	0.0431843
ENSMUSG00000092341.2	40201.9	-0.394095	0.0991344	-3.97536	7.02729e-05	0.00201752
ENSMUSG00000093674.7	29805.3	0.341803	0.064496	5.2996	1.16054e-07	3.2379e-05
ENSMUSG00000093904.2	3112.87	0.322166	0.0764278	4.2153	2.49442e-05	0.00099786
ENSMUSG00000094410.7	4475.18	-0.562276	0.194469	-2.89134	0.00383608	0.0305566
ENSMUSG00000094483.2	12086.6	-0.196493	0.0677149	-2.90177	0.00371063	0.0299343
ENSMUSG00000094497.1	7579.51	0.313708	0.060646	5.17277	2.30643e-07	5.33963e-05
ENSMUSG00000094724.8	1242.64	0.324817	0.100873	3.22006	0.00128164	0.0145418
ENSMUSG00000095098.1	403.214	0.451836	0.150023	3.01178	0.00259725	0.023686
ENSMUSG00000095115.2	4984.55	-0.192399	0.0678427	-2.83596	0.00456886	0.0337075
ENSMUSG00000095180.8	589.141	0.318996	0.107901	2.95636	0.00311294	0.0267974
ENSMUSG00000095597.2	10052.6	0.310487	0.0687605	4.51548	6.31734e-06	0.00041914
ENSMUSG00000095687.2	1822.8	0.220133	0.0805292	2.73358	0.00626507	0.0418994
ENSMUSG00000096054.3	2071.73	-0.438415	0.0937823	-4.67481	2.94219e-06	0.000256933
ENSMUSG00000096145.2	1805.92	0.223976	0.0779479	2.87341	0.00406068	0.0314255
ENSMUSG00000096188.1	1239.44	-0.227905	0.0740777	-3.07656	0.00209402	0.0202354
ENSMUSG00000096768.7	1004.28	0.402625	0.0934175	4.30996	1.63287e-05	0.000756052
ENSMUSG00000097119.2	782.626	-0.299904	0.110867	-2.70509	0.0068285	0.0445182
ENSMUSG00000097352.7	341.53	-0.523827	0.194863	-2.68819	0.00718415	0.0460369
ENSMUSG00000097971.3	4879.54	0.393098	0.105492	3.72634	0.000194281	0.00416303
ENSMUSG00000098274.7	9868.36	0.315975	0.0700026	4.51376	6.36893e-06	0.000420002
ENSMUSG00000098404.1	278.259	-0.691263	0.171936	-4.02046	5.80849e-05	0.00177998
ENSMUSG00000100755.1	7155.57	0.226486	0.0715477	3.16553	0.00154803	0.0167104
ENSMUSG00000101188.1	2322.24	-0.194545	0.071594	-2.71733	0.00658102	0.0432416
ENSMUSG00000101249.1	51065.5	0.598928	0.0836641	7.15873	8.14305e-13	2.95348e-09
ENSMUSG00000102602.1	232.829	-0.869623	0.216433	-4.01797	5.87007e-05	0.00177998
ENSMUSG00000102692.1	1219.92	-0.473022	0.107708	-4.39172	1.1246e-05	0.000588306
ENSMUSG00000102918.1	13857.8	-0.271069	0.0635351	-4.26644	1.98615e-05	0.000861007
ENSMUSG00000102976.6	2254.62	-0.298331	0.109198	-2.73201	0.00629495	0.0419959
ENSMUSG00000103047.1	138.49	-0.86862	0.245206	-3.54242	0.00039648	0.00674677
ENSMUSG00000103593.1	214.355	-0.551596	0.168611	-3.27141	0.00107012	0.0128238
ENSMUSG00000103651.1	166.13	-0.483236	0.170675	-2.83132	0.00463565	0.0340354
ENSMUSG00000104222.1	609.873	-0.371712	0.10319	-3.6022	0.000315541	0.00573189
ENSMUSG00000105263.1	2668.77	-0.18427	0.0642482	-2.86809	0.00412954	0.0317495
ENSMUSG00000105703.2	1704.78	-0.297213	0.0922882	-3.22048	0.00127974	0.0145354
ENSMUSG00000106037.1	1607.17	0.326142	0.0814387	4.00475	6.20834e-05	0.00184068
ENSMUSG00000106044.2	1705.03	-0.29356	0.0797713	-3.68002	0.000233215	0.00468195
ENSMUSG00000106918.3	2565.03	0.267701	0.0820845	3.26129	0.00110908	0.0132034
ENSMUSG00000107023.2	776.635	2.12927	0.554019	3.84331	0.000121386	0.00299419
ENSMUSG00000107068.1	447.467	0.426154	0.160413	2.6566	0.00789329	0.048744
ENSMUSG00000107176.1	1348.51	0.3101	0.0902333	3.43665	0.000588964	0.00868462
ENSMUSG00000107215.1	411.406	-0.55719	0.141451	-3.93912	8.17826e-05	0.00223587
ENSMUSG00000107470.1	655.041	0.28783	0.105797	2.72059	0.00651649	0.0429461
ENSMUSG00000107770.1	208.887	-0.447678	0.163325	-2.74103	0.00612469	0.0414455
ENSMUSG00000108322.1	1271.09	0.314893	0.0728951	4.31981	1.56166e-05	0.000738803
ENSMUSG00000108621.1	715.075	-0.418678	0.119641	-3.49946	0.000466206	0.0073781
ENSMUSG00000109324.2	4293.45	0.222714	0.0578553	3.8495	0.00011836	0.00293531
ENSMUSG00000109539.1	143.689	-0.921153	0.284272	-3.2404	0.00119363	0.0138316
ENSMUSG00000109836.1	160.771	-0.822932	0.21424	-3.84116	0.000122453	0.00299419
ENSMUSG00000110388.1	200.558	-0.458253	0.163564	-2.80167	0.00508396	0.036346
ENSMUSG00000110779.1	193.167	-0.482664	0.168297	-2.86793	0.0041317	0.0317495
ENSMUSG00000111394.1	3412.35	-0.354168	0.0975287	-3.63143	0.000281858	0.00526323
ENSMUSG00000112505.1	198.242	0.551307	0.181222	3.04216	0.00234889	0.0220382
ENSMUSG00000113061.1	7417.74	0.37067	0.07108	5.21483	1.8399e-07	4.35217e-05
ENSMUSG00000113902.1	1342.81	0.326016	0.099166	3.28758	0.00101052	0.0124325
ENSMUSG00000114547.1	1206.6	0.234586	0.0753517	3.11322	0.00185058	0.0187434
ENSMUSG00000115987.1	1958.89	0.300792	0.0730921	4.11524	3.86775e-05	0.0013664
ENSMUSG00000116656.1	295.627	-0.366422	0.132342	-2.76875	0.00562715	0.0390491
ENSMUSG00000116995.1	212.278	0.406781	0.152243	2.67191	0.00754204	0.047312
ENSMUSG00000117098.1	14788.5	0.193842	0.055558	3.48901	0.00048481	0.00759024
Legend
The column (A) represent the gene ID based on the Ensembl database. (B) Expression ratio value between RGMa treated and control cells. (C): The log-ratio of gene expression values in both conditions. (D): The standard error of the Log2fold-change (lfcSE). (E): The Wald test statistic (stat): log2foldchance/lfcSE. (F) the p-values attained by the Wald test, and (G) the adjusted value corrected for…
